# Supplementary material for: Multi-vehicle adaptive 3D mapping for targeted ocean sampling
Source: PLoS One. 2024 May 8;19(5):e0302514. doi: 10.1371/journal.pone.0302514 (PMC11078410; doi:10.1371/journal.pone.0302514)
Supplement: S2 File — (CSV) [file pone.0302514.s002.csv]

	latc	lonc	x_box	y_box	timestamp	depth	chla	temp	sal
20278	1.3777880760665022	0.20892277738969317	379.15788607739665	430.3164258699594	1653738731.598	0.515	0.015	2.822	34.154
20279	1.377788080299715	0.20892281578947086	379.1437439411485	430.3687517711376	1653738731.648	0.515	0.015	2.822	34.154
20280	1.3777880846897135	0.20892285337223201	379.1310160196185	430.4210776734871	1653738731.698	0.549	0.015	2.848	34.283
20281	1.3777880889229261	0.2089228917720097	379.1168738833703	430.4734035746652	1653738731.748	0.549	0.015	2.848	34.283
20282	1.3777880933129247	0.20892292935477086	379.1041459618404	430.5257294770148	1653738731.798	0.576	0.015	2.848	34.283
20283	1.377788097702923	0.20892296693753198	379.09141803933306	430.57805537833883	1653738731.848	0.576	0.015	2.848	34.283
20284	1.377788101936136	0.20892300452029314	379.0779830108598	430.629674173745	1653738731.898	0.605	0.015	2.848	34.283
20285	1.3777881063261344	0.2089230421030543	379.0652550883284	430.6820000750931	1653738731.948	0.605	0.015	2.848	34.283
20286	1.377788110716133	0.20892307968581544	379.0525271667984	430.73432597744255	1653738731.998	0.63	0.015	2.848	34.283
20287	1.3777881151061313	0.20892311645156003	379.04050635106466	430.7859447719932	1653738732.048	0.63	0.015	2.848	34.283
20288	1.37778811949613	0.20892315403432118	379.0277784295347	430.83827067434265	1653738732.098	0.662	0.015	2.848	34.283
20289	1.3777882054146713	0.2089228517381989	379.6769024544376	430.96413568116435	1653738732.148	0.662	0.015	2.848	34.283
20290	1.377788210118241	0.2089228901379766	379.66488163901965	431.0185829031728	1653738732.198	0.697	0.015	2.984	34.38
20291	1.3777882148218108	0.20892292935477086	379.65215371680415	431.07373723197855	1653738732.248	0.697	0.015	2.984	34.38
20292	1.3777882195253806	0.2089229685715651	379.63942579461275	431.1288915607604	1653738732.298	0.733	0.015	2.984	34.38
20293	1.3777882242289503	0.20892300697134278	379.62740497919475	431.18333878276883	1653738732.348	0.733	0.117	2.984	34.38
20294	1.3777882290893058	0.20892304537112047	379.6160912707202	431.23849311172063	1653738732.398	0.765	0.117	2.984	34.38
20295	1.3777882337928757	0.20892308377089816	379.6040704563036	431.2929403347304	1653738732.448	0.765	0.117	2.984	34.38
20296	1.3777882386532312	0.20892312217067588	379.592756747805	431.3480946637062	1653738732.498	0.797	0.117	2.984	34.38
20297	1.377788243356801	0.20892316057045357	379.5807359323871	431.40254188571464	1653738732.548	0.797	0.117	2.984	34.38
20298	1.3777882480603707	0.2089231981532147	379.56942222376654	431.45628200092557	1653738732.598	0.84	0.117	2.984	34.38
20299	1.3777882529207262	0.20892323655299241	379.558108515268	431.51143632990136	1653738732.648	0.84	0.117	2.984	34.38
20300	1.3777882577810816	0.2089232749527701	379.54679480679334	431.5665906588531	1653738732.698	0.881	0.117	3.128	34.402
20301	1.3777882624846514	0.20892331253553123	379.53548109817285	431.620330774064	1653738732.748	0.881	0.117	3.128	34.402
20302	1.3777882673450068	0.20892335011829238	379.52487449647174	431.6747779962423	1653738732.798	0.915	0.117	3.128	34.402
20303	1.3777882720485766	0.20892338851807007	379.5128536810538	431.72922521825075	1653738732.848	0.915	0.117	3.128	34.402
20304	1.377788276908932	0.20892342610083123	379.5022470793527	431.7836724404291	1653738732.898	0.96	0.117	3.128	34.402
20305	1.3777882817692875	0.20892346531762548	379.4902262640806	431.8395338761784	1653738732.95	0.96	0.117	3.128	34.402
20306	1.3777882864728572	0.20892350208337007	379.4796196622336	431.8925668846158	1653738732.998	0.996	0.117	3.128	34.402
20307	1.377788291176427	0.20892353966613122	379.46830595358904	431.94630699985066	1653738733.048	0.996	0.117	3.128	34.402
20308	1.3777882960367824	0.20892357806590892	379.45699224511446	432.00146132880246	1653738733.098	1.037	0.117	3.128	34.402
20309	1.3777883007403522	0.20892361564867007	379.44567853647004	432.05520144403744	1653738733.148	1.037	0.117	3.128	34.402
20310	1.3777883054439222	0.2089236532314312	379.43436482885085	432.1089415602497	1653738733.198	1.078	0.117	3.165	34.39
20311	1.377788310147492	0.2089236916312089	379.4223440134089	432.16338878228214	1653738733.248	1.078	0.117	3.165	34.39
20312	1.3777883150078474	0.20892372921397004	379.4117374117318	432.2178360044365	1653738733.298	1.121	0.117	3.165	34.39
20313	1.3777883197114171	0.2089237667967312	379.4004237030873	432.2715761196714	1653738733.348	1.121	0.117	3.165	34.39
20314	1.3777883244149869	0.20892380519650888	379.38840288766926	432.3260233416797	1653738733.398	1.17	0.117	3.165	34.39
20315	1.3777883292753423	0.20892384277927004	379.37779628596815	432.380470563858	1653738733.448	1.17	0.117	3.165	34.39
20316	1.3777883341356978	0.2089238803620312	379.36718968426703	432.43491778603635	1653738733.498	1.215	0.153	3.165	34.39
20317	1.3777883388392675	0.20892391794479234	379.35587597562255	432.4886579012713	1653738733.548	1.215	0.153	3.165	34.39
20318	1.377788343699623	0.20892395552755347	379.3452693739455	432.5431051234256	1653738733.598	1.259	0.153	3.165	34.39
20319	1.3777883485599784	0.20892399311031462	379.33466277224437	432.59755234560396	1653738733.648	1.259	0.153	3.165	34.39
20320	1.377788353420334	0.2089240315100923	379.3233490637698	432.65270667455576	1653738733.698	1.306	0.153	3.186	34.412
20321	1.3777883582806894	0.20892406909285346	379.3127424620687	432.7071538967341	1653738733.748	1.306	0.153	3.186	34.412
20322	1.3777883631410448	0.20892410585859808	379.30284296714103	432.760894012139	1653738733.798	1.358	0.153	3.186	34.412
20323	1.3777883680014003	0.2089241434413592	379.29223636546396	432.81534123429327	1653738733.848	1.358	0.153	3.186	34.412
20324	1.3777883730185414	0.20892418102412036	379.2823368707062	432.870495563415	1653738733.898	1.403	0.153	3.186	34.412
20325	1.3777883778788969	0.20892421778986497	379.27243737577857	432.92423567881985	1653738733.948	1.403	0.153	3.186	34.412
20326	1.377788382896038	0.2089242553726261	379.2625378810449	432.9793900079176	1653738733.998	1.455	0.153	3.186	34.412
20327	1.377788387913179	0.20892429213837072	379.2533454920592	433.0338372292644	1653738734.048	1.455	0.153	3.186	34.412
20328	1.37778839293032	0.20892432972113187	379.24344599730154	433.08899155838617	1653738734.098	1.502	0.153	3.186	34.412
20329	1.377788398104247	0.20892436648687646	379.2349607162848	433.14414588765385	1653738734.148	1.502	0.153	3.186	34.412
20330	1.377788403121388	0.20892440325262107	379.22576832830055	433.19859311000215	1653738734.198	1.553	0.153	3.19	34.428
20331	1.377788408138529	0.20892444001836566	379.2165759393389	433.25304033132494	1653738734.248	1.553	0.153	3.19	34.428
20332	1.3777884133124558	0.20892447678411025	379.2080906583221	433.30819466059256	1653738734.298	1.593	0.153	3.19	34.428
20333	1.3777884184863827	0.20892451273283832	379.2003124840548	433.3626418831109	1653738734.348	1.593	0.153	3.19	34.428
20334	1.3777884236603093	0.2089245494985829	379.19182720203656	433.4177962113771	1653738734.398	1.64	0.153	3.19	34.428
20335	1.3777884288342361	0.20892458626432753	379.1833419209957	433.47295054066876	1653738734.448	1.64	0.153	3.19	34.428
20336	1.377788434008163	0.20892462221305558	379.1755637467524	433.527397763163	1653738734.498	1.688	0.153	3.19	34.428
20337	1.3777884391820896	0.20892465816178363	379.1677855715076	433.5818449846557	1653738734.548	1.688	0.153	3.19	34.428
20338	1.3777884443560164	0.20892469492752822	379.1593002904908	433.63699931392335	1653738734.598	1.742	0.153	3.19	34.428
20339	1.3777884495299433	0.20892473087625626	379.1515221162474	433.6914465364176	1653738734.648	1.742	0.153	3.19	34.428
20340	1.377788461602439	0.20892482074807642	379.12818759192567	433.82367550398766	1653738734.698	1.796	0.153	3.107	34.47
20341	1.3777884670899372	0.20892485833083757	379.12040941799825	433.8809511539397	1653738734.748	1.796	0.153	3.107	34.47
20342	1.3777884724206495	0.20892489673061526	379.11121702935236	433.9382268027202	1653738734.798	1.838	0.153	3.107	34.47
20343	1.3777884779081475	0.2089249343133764	379.1034388544475	433.9955024516467	1653738734.848	1.838	0.153	3.107	34.47
20344	1.3777884833956457	0.2089249727131541	379.09495357372265	434.0534852083962	1653738734.898	1.887	0.153	3.107	34.47
20345	1.377788488726358	0.20892501029591523	379.08646829187427	434.1100537503793	1653738734.948	1.887	0.153	3.107	34.47
20346	1.377788494213856	0.20892504869569292	379.077983010172	434.16803650610336	1653738734.998	1.933	0.153	3.107	34.47
20347	1.3777884995445686	0.20892508627845408	379.069497729301	434.22460504911186	1653738735.048	1.933	0.153	3.107	34.47
20348	1.3777885050320666	0.20892512467823177	379.0610124475987	434.28258780483594	1653738735.098	1.986	0.153	3.107	34.47
20349	1.3777885103627792	0.20892516226099292	379.0525271667278	434.3391563478444	1653738735.148	1.986	0.153	3.107	34.47
20350	1.3777885156934915	0.20892519984375407	379.0440418848556	434.3957248898516	1653738735.198	2.037	0.153	2.98	34.526
20351	1.377788521024204	0.20892523742651523	379.0355566039847	434.45229343286013	1653738735.248	2.037	0.153	2.98	34.526
20352	1.3777885263549163	0.20892527500927638	379.0270713221124	434.50886197486733	1653738735.298	2.084	0.153	2.98	34.526
20353	1.3777885316856289	0.2089253125920375	379.0185860412655	434.5654305178518	1653738735.348	2.084	0.153	2.98	34.526
20354	1.3777885371731269	0.20892535017479866	379.0108078663367	434.6227061668024	1653738735.398	2.137	0.153	2.98	34.526
20355	1.3777885425038394	0.2089253877575598	379.0023225854657	434.6792747098109	1653738735.448	2.137	0.153	2.98	34.526
20356	1.3777885478345517	0.20892542534032096	378.9938373035934	434.73584325181804	1653738735.498	2.188	0.153	2.98	34.526
20357	1.3777885533220497	0.2089254629230821	378.98605912868857	434.79311890074456	1653738735.548	2.188	0.153	2.98	34.526
20358	1.3777885586527623	0.2089255013228598	378.97686674102016	434.8503945505506	1653738735.598	2.241	0.153	2.98	34.526
20359	1.3777885641402603	0.20892553890562093	378.9690885661153	434.90767019947714	1653738735.648	2.241	0.153	2.98	34.526
20360	1.3777885694709728	0.2089255764883821	378.9606032852445	434.96423874248575	1653738735.698	2.297	0.153	2.888	34.552
20361	1.3777885749584708	0.20892561407114324	378.95282511031553	435.02151439143626	1653738735.748	2.297	0.219	2.888	34.552
20362	1.3777885802891834	0.20892565247092093	378.9436327226712	435.0787900412183	1653738735.798	2.355	0.219	2.888	34.552
20363	1.3777885857766814	0.20892569005368208	378.93585454774234	435.13606569016883	1653738735.848	2.355	0.219	2.888	34.552
20364	1.3777885911073937	0.20892572763644324	378.9273692658701	435.192634232176	1653738735.898	2.405	0.219	2.888	34.552
20365	1.377788596594892	0.20892576440218782	378.92029819874	435.24920277533045	1653738735.948	2.405	0.219	2.888	34.552
20366	1.3777886019256043	0.20892580198494898	378.9118129168678	435.3057713173376	1653738735.998	2.447	0.219	2.888	34.552
20367	1.3777886074131025	0.20892583956771013	378.9040347429404	435.3630469672896	1653738736.048	2.447	0.219	2.888	34.552
20368	1.3777886127438148	0.20892587715047126	378.895549461092	435.4196155092727	1653738736.098	2.509	0.219	2.888	34.552
20369	1.3777886182313128	0.20892591391621587	378.8884783929366	435.4761840514497	1653738736.148	2.509	0.219	2.888	34.552
20370	1.3777886235620254	0.20892595149897703	378.87999311206573	435.5327525944583	1653738736.198	2.566	0.219	2.802	34.561
20371	1.3777886290495234	0.2089259882647216	378.8729220439343	435.5893211366114	1653738736.248	2.566	0.219	2.802	34.561
20372	1.3777886345370216	0.20892602584748277	378.8651438700069	435.64659678656335	1653738736.298	2.613	0.219	2.802	34.561
20373	1.3777886400245196	0.20892606261322735	378.85807280187544	435.70316532871647	1653738736.348	2.613	0.219	2.802	34.561
20374	1.377788645355232	0.2089261001959885	378.8495875200032	435.75973387072355	1653738736.398	2.668	0.219	2.802	34.561
20375	1.3777886508427302	0.20892613777874966	378.8418093460757	435.8170095206755	1653738736.448	2.668	0.219	2.802	34.561
20376	1.3777886563302282	0.20892617454449425	378.83473827794427	435.8735780628285	1653738736.498	2.726	0.219	2.802	34.561
20377	1.3777886618177262	0.20892621131023886	378.8276672097889	435.9301466050057	1653738736.548	2.726	0.219	2.802	34.561
20378	1.3777886673052244	0.20892624807598345	378.8205961426588	435.98671514816016	1653738736.598	2.785	0.219	2.802	34.561
20379	1.3777886727927224	0.20892628484172807	378.81352507450345	436.0432836903372	1653738736.648	2.785	0.219	2.802	34.561
20380	1.3777886782802204	0.20892632242448922	378.8057468995746	436.1005593392878	1653738736.698	2.83	0.219	2.734	34.583
20381	1.3777886837677187	0.20892635837321727	378.7993829392181	436.15642077566883	1653738736.748	2.83	0.219	2.734	34.583
20382	1.3777886892552167	0.20892639595597842	378.79160476428916	436.21369642461934	1653738736.798	2.887	0.219	2.734	34.583
20383	1.3777886947427147	0.208926432721723	378.7845336961577	436.2702649667724	1653738736.848	2.887	0.234	2.734	34.583
20384	1.377788700230213	0.2089264694874676	378.77746262902775	436.3268335099269	1653738736.898	2.945	0.234	2.734	34.583
20385	1.377788705717711	0.20892650543619568	378.77109866764584	436.3826949453305	1653738736.948	2.945	0.234	2.734	34.583
20386	1.3777887113619947	0.20892654220194026	378.76473470645783	436.43997059442705	1653738736.998	3.011	0.234	2.734	34.583
20387	1.3777887168494927	0.20892657896768488	378.7576636383024	436.49653913660404	1653738737.048	3.011	0.234	2.734	34.583
20388	1.377788722336991	0.20892661573342947	378.75059257117243	436.5531076797586	1653738737.098	3.062	0.234	2.734	34.583
20389	1.3777887279812746	0.20892665168215752	378.7449357167578	436.60967622208153	1653738737.148	3.062	0.234	2.734	34.583
20390	1.3777887334687726	0.20892668844790213	378.73786464860245	436.6662447642587	1653738737.198	3.119	0.234	2.705	34.591
20391	1.3777887391130563	0.20892672439663018	378.73220779418796	436.7228133065817	1653738737.248	3.119	0.234	2.705	34.591
20392	1.3777887446005546	0.20892676116237477	378.72513672705793	436.7793818497361	1653738737.298	3.178	0.234	2.705	34.591
20393	1.3777887502448383	0.20892679711110282	378.71947987264343	436.83595039205915	1653738737.348	3.178	0.234	2.705	34.591
20394	1.3777887557323363	0.20892683387684743	378.712408804488	436.89251893423625	1653738737.398	3.23	0.234	2.705	34.591
20395	1.37778876137662	0.20892686982557548	378.70675195007345	436.9490874765592	1653738737.448	3.23	0.234	2.705	34.591
20396	1.377788767020904	0.20892690659132007	378.7003879898869	437.0063631266571	1653738737.498	3.283	0.234	2.705	34.591
20397	1.3777887726651876	0.20892694254004815	378.69473113544836	437.0629316690042	1653738737.548	3.283	0.234	2.705	34.591
20398	1.3777887781526856	0.2089269784887762	378.68836717409044	437.11879310438377	1653738737.598	3.341	0.234	2.705	34.591
20399	1.3777887837969693	0.2089270152545208	378.6820032129025	437.17606875348025	1653738737.648	3.341	0.234	2.705	34.591
20400	1.377788789441253	0.20892705120324884	378.67634635848793	437.2326372958032	1653738737.698	3.393	0.234	2.69	34.602
20401	1.377788795085537	0.2089270871519769	378.67068950507485	437.2892058391277	1653738737.748	3.393	0.234	2.69	34.602
20402	1.3777888008866064	0.2089271239177215	378.6650326508062	437.34718859519154	1653738737.798	3.445	0.234	2.69	34.602
20403	1.37778880653089	0.20892715986644955	378.6593757963917	437.4037571375146	1653738737.848	3.445	0.234	2.69	34.602
20404	1.3777888121751738	0.20892719663219417	378.65301183517965	437.46103278663503	1653738737.898	3.507	0.234	2.69	34.602
20405	1.3777888179762432	0.20892723258092222	378.6480620877085	437.5183084359014	1653738737.948	3.507	0.234	2.69	34.602
20406	1.377788823620527	0.20892726852965027	378.64240523329397	437.5748769782245	1653738737.998	3.566	0.241	2.69	34.602
20407	1.3777888292648106	0.20892730447837832	378.6367483788795	437.6314455205475	1653738738.048	3.566	0.241	2.69	34.602
20408	1.37778883506588	0.20892734042710637	378.6317986314083	437.68872116981385	1653738738.098	3.624	0.241	2.69	34.602
20409	1.3777888407101637	0.20892737637583442	378.6261417769938	437.74528971213687	1653738738.148	3.624	0.241	2.69	34.602
20410	1.3777888465112331	0.20892741232456247	378.6211920295227	437.8025653614033	1653738738.198	3.677	0.241	2.675	34.609
20411	1.3777888523123025	0.20892744827329054	378.61624228202754	437.85984101069374	1653738738.248	3.677	0.241	2.675	34.609
20412	1.3777888579565865	0.2089274842220186	378.61058542861446	437.9164095540182	1653738738.298	3.734	0.241	2.675	34.609
20413	1.3777888637576559	0.20892751935373008	378.60634278794083	437.97297809648717	1653738738.348	3.734	0.241	2.675	34.609
20414	1.3777888695587253	0.20892755530245816	378.6013930404457	438.03025374577754	1653738738.398	3.794	0.241	2.675	34.609
20415	1.377788875203009	0.2089275912511862	378.5957361860312	438.0868222881006	1653738738.448	3.794	0.241	2.675	34.609
20416	1.3777888810040784	0.20892762719991426	378.5907864385601	438.14409793736706	1653738738.498	3.853	0.241	2.675	34.609
20417	1.3777888868051478	0.20892766233162577	378.58654379786236	438.20066647985993	1653738738.548	3.853	0.241	2.675	34.609
20418	1.3777888926062172	0.20892769828035382	378.58159405039123	438.2579421291263	1653738738.598	3.91	0.241	2.675	34.609
20419	1.3777888984072866	0.20892773422908187	378.5766443029202	438.3152177783928	1653738738.648	3.91	0.241	2.675	34.609
20420	1.377788904208356	0.20892776936079338	378.5724016622226	438.37178632088575	1653738738.698	3.969	0.241	2.496	34.596
20421	1.3777889100094254	0.20892780530952143	378.5674519147514	438.42906197015213	1653738738.748	3.969	0.241	2.496	34.596
20422	1.3777889158104948	0.20892784044123294	378.56320927405375	438.48563051264506	1653738738.798	4.022	0.241	2.496	34.596
20423	1.3777889216115642	0.20892787557294445	378.55896663335614	438.54219905513804	1653738738.848	4.022	0.241	2.496	34.596
20424	1.3777889275694193	0.2089279115216725	378.5547239928284	438.6001818113479	1653738738.898	4.083	0.241	2.496	34.596
20425	1.3777889333704887	0.20892794665338402	378.5504813521307	438.65675035384083	1653738738.948	4.083	0.241	2.496	34.596
20426	1.377788939171558	0.2089279817850955	378.54623871145714	438.7133188963098	1653738738.998	4.142	0.241	2.496	34.596
20427	1.3777889451294132	0.20892801773382358	378.5419960709054	438.77130165254357	1653738739.048	4.142	0.241	2.496	34.596
20428	1.3777889509304826	0.20892805286553506	378.53775343023176	438.8278701950125	1653738739.098	4.198	0.387	2.496	34.596
20429	1.377788956731552	0.20892808799724658	378.53351078953415	438.88443873750543	1653738739.148	4.198	0.387	2.496	34.596
20430	1.3777889626894069	0.2089281231289581	378.5299752547785	438.9417143859405	1653738739.198	4.259	0.387	2.332	34.693
20431	1.3777889684904763	0.2089281582606696	378.52573261408077	438.9982829284334	1653738739.248	4.259	0.387	2.332	34.693
20432	1.3777889744483314	0.2089281933923811	378.5221970803265	439.05555857786976	1653738739.298	4.319	0.387	2.332	34.693
20433	1.3777889804061865	0.20892822852409262	378.5186615465723	439.1128342273061	1653738739.348	4.319	0.387	2.332	34.693
20434	1.3777889863640416	0.2089282636558041	378.5151260128421	439.1701098767184	1653738739.398	4.383	0.387	2.332	34.693
20435	1.377788992165111	0.20892829878751562	378.51088337214446	439.2266784192114	1653738739.448	4.383	0.387	2.332	34.693
20436	1.377788998122966	0.20892833391922713	378.5073478383902	439.2839540686478	1653738739.498	4.441	0.387	2.332	34.693
20437	1.3777890040808212	0.20892836823392208	378.5045194114334	439.3405226112866	1653738739.548	4.441	0.387	2.332	34.693
20438	1.3777890100386763	0.2089284033656336	378.5009838776792	439.39779826072294	1653738739.598	4.497	0.387	2.332	34.693
20439	1.3777890159965311	0.2089284384973451	378.4974483429235	439.45507390915793	1653738739.648	4.497	0.387	2.332	34.693
20440	1.377789022111172	0.20892847362905662	378.49461991611275	439.5130566655377	1653738739.698	4.557	0.387	2.323	34.69
20441	1.377789028069027	0.20892850794375156	378.491791489156	439.5696252081766	1653738739.748	4.557	0.387	2.323	34.69
20442	1.3777890340268821	0.20892854307546307	378.4882559554017	439.62690085761295	1653738739.798	4.614	0.387	2.323	34.69
20443	1.3777890399847372	0.2089285782071746	378.48472042164747	439.6841765070493	1653738739.848	4.614	0.387	2.323	34.69
20444	1.3777890460993778	0.20892861252186956	378.48259910060864	439.7414521556542	1653738739.898	4.673	0.387	2.323	34.69
20445	1.377789052057233	0.2089286468365645	378.4797706736519	439.79802069829304	1653738739.948	4.673	0.387	2.323	34.69
20446	1.377789058015088	0.20892868196827602	378.47623513989765	439.8552963477294	1653738739.998	4.724	0.387	2.323	34.69
20447	1.3777890641297288	0.20892871628297097	378.47411381988434	439.9125719973118	1653738740.048	4.724	0.387	2.323	34.69
20448	1.3777890700875837	0.20892875141468248	378.4705782851287	439.9698476457467	1653738740.098	4.785	0.387	2.323	34.69
20449	1.3777890762022245	0.20892878572937745	378.4684569650913	440.02712329535296	1653738740.148	4.785	0.387	2.323	34.69
20450	1.3777890823168653	0.2089288200440724	378.46633564507795	440.08439894493523	1653738740.198	4.846	0.387	2.309	34.692
20451	1.377789088431506	0.20892885435876737	378.46421432504064	440.1416745945416	1653738740.248	4.846	0.496	2.309	34.692
20452	1.3777890945461466	0.2089288894904789	378.4613858972283	440.19965734991985	1653738740.298	4.895	0.496	2.309	34.692
20453	1.3777891006607874	0.20892892380517383	378.459264577215	440.2569329995022	1653738740.348	4.895	0.496	2.309	34.692
20454	1.3777891067754282	0.20892895893688535	378.45643615040416	440.31491575588194	1653738740.398	4.956	0.496	2.309	34.692
20455	1.3777891130468545	0.2089289932515803	378.4550219363328	440.3728985114062	1653738740.448	4.956	0.496	2.309	34.692
20456	1.3777891191614953	0.20892902756627527	378.4529006162955	440.43017416101253	1653738740.498	5.017	0.496	2.309	34.692
20457	1.3777891252761358	0.2089290618809702	378.45077929528065	440.48744980959344	1653738740.548	5.017	0.496	2.309	34.692
20458	1.3777891315475623	0.2089290961956652	378.44936508218666	440.5454325661431	1653738740.598	5.07	0.496	2.309	34.692
20459	1.3777891376622031	0.20892913051036013	378.4472437621734	440.60270821572544	1653738740.648	5.07	0.496	2.309	34.692
20460	1.377789144090415	0.20892916564207165	378.44582954824796	440.66210518499054	1653738740.699	5.132	0.496	2.31	34.691
20461	1.3777891500482702	0.20892919913975005	378.4437082280647	440.717966620856	1653738740.748	5.132	0.496	2.31	34.691
20462	1.3777891563196965	0.2089292326374285	378.4430011207428	440.7752422696309	1653738740.798	5.192	0.496	2.31	34.691
20463	1.377789162591123	0.20892926695212344	378.4415869076728	440.8332250261565	1653738740.848	5.192	0.496	2.31	34.691
20464	1.3777891687057637	0.2089293012668184	378.4394655876355	440.8905006757629	1653738740.898	5.251	0.496	2.31	34.691
20465	1.37778917497719	0.20892933476449682	378.4387584803375	440.9477763245136	1653738740.948	5.251	0.496	2.31	34.691
20466	1.3777891812486165	0.20892936907919177	378.4373442672676	441.00575908103934	1653738740.998	5.305	0.496	2.31	34.691
20467	1.3777891875200428	0.20892940339388674	378.4359300531723	441.06374183658767	1653738741.048	5.305	0.496	2.31	34.691
20468	1.3777891937914692	0.20892943689156515	378.4352229468758	441.12101748633984	1653738741.098	5.372	0.496	2.31	34.691
20469	1.3777892000628955	0.20892947038924356	378.4345158395779	441.1782931350906	1653738741.148	5.372	0.496	2.31	34.691
20470	1.377789206334322	0.20892950388692197	378.4338087332814	441.23556878484294	1653738741.205	5.429	0.496	2.301	34.69
20471	1.377789212762534	0.20892953820161694	378.4331016261294	441.2942586473346	1653738741.248	5.429	0.496	2.301	34.69
20472	1.3777892190339605	0.20892957169929535	378.432394519833	441.35153429708686	1653738741.298	5.482	0.496	2.301	34.69
20473	1.3777892253053867	0.20892960519697376	378.4316874125351	441.4088099458377	1653738741.348	5.482	0.584	2.301	34.69
20474	1.3777892317335987	0.20892963869465217	378.43168741218057	441.46679270153186	1653738741.398	5.546	0.584	2.301	34.69
20475	1.3777892380050252	0.20892967219233058	378.43098030588413	441.5240683512841	1653738741.448	5.546	0.584	2.301	34.69
20476	1.3777892444332371	0.20892970569000902	378.4309803055056	441.5820511070023	1653738741.498	5.598	0.584	2.301	34.69
20477	1.3777892507046636	0.20892973918768742	378.4302731992091	441.6393267567546	1653738741.548	5.598	0.584	2.301	34.69
20478	1.37778925697609	0.20892977268536583	378.4295660919112	441.69660240550536	1653738741.598	5.661	0.584	2.301	34.69
20479	1.377789263404302	0.2089298053660277	378.4302731993317	441.75387805542755	1653738741.648	5.661	0.584	2.301	34.69
20480	1.377789269832514	0.2089298388637061	378.43027319897726	441.81186081112185	1653738741.698	5.712	0.584	2.291	34.693
20481	1.3777892761039405	0.20892987236138452	378.4295660926807	441.869136460874	1653738741.748	5.712	0.584	2.291	34.693
20482	1.3777892825321525	0.2089299050420464	378.4302731990997	441.9264121097947	1653738741.798	5.78	0.584	2.291	34.693
20483	1.3777892889603645	0.20892993772270826	378.4309803055187	441.9836877587155	1653738741.848	5.78	0.584	2.291	34.693
20484	1.3777892953885766	0.20892997122038667	378.43098030616557	442.0416705154111	1653738741.898	5.829	0.584	2.291	34.693
20485	1.3777893018167886	0.20893000390104854	378.4316874125846	442.0989461643319	1653738741.948	5.829	0.584	2.291	34.693
20486	1.3777893082450006	0.20893003739872695	378.4316874122301	442.15692892002613	1653738741.998	5.89	0.584	2.291	34.693
20487	1.3777893146732128	0.20893007007938882	378.43239451965053	442.21420456994827	1653738742.048	5.89	0.584	2.291	34.693
20488	1.3777893211014247	0.2089301027600507	378.43310162606946	442.271480218869	1653738742.098	5.96	0.584	2.291	34.693
20489	1.3777893275296367	0.2089301362577291	378.433101625715	442.3294629745633	1653738742.148	5.96	0.584	2.291	34.693
20490	1.3777893339578489	0.20893016893839098	378.43380873313544	442.3867386244855	1653738742.198	6.01	0.584	2.286	34.696
20491	1.3777893403860608	0.20893020161905285	378.4345158395545	442.44401427340625	1653738742.248	6.01	0.584	2.286	34.696
20492	1.377789346814273	0.20893023429971472	378.4352229469748	442.50128992332833	1653738742.298	6.073	0.584	2.286	34.696
20493	1.377789353242485	0.20893026698037656	378.43593005341785	442.5585655722251	1653738742.348	6.073	0.584	2.286	34.696
20494	1.377789359670697	0.20893029966103843	378.43663715983683	442.61584122114584	1653738742.398	6.139	0.584	2.286	34.696
20495	1.3777893660989091	0.2089303323417003	378.43734426725723	442.6731168710681	1653738742.448	6.139	0.584	2.286	34.696
20496	1.3777893726839068	0.20893036502236217	378.4387584806196	442.7310996269322	1653738742.498	6.2	0.599	2.286	34.696
20497	1.3777893791121187	0.20893039770302405	378.4394655870386	442.78837527585296	1653738742.548	6.2	0.599	2.286	34.696
20498	1.3777893856971164	0.20893043038368592	378.4408798004009	442.84635803171705	1653738742.598	6.26	0.599	2.286	34.696
20499	1.3777893921253286	0.2089304630643478	378.4415869078214	442.9036336816393	1653738742.648	6.26	0.599	2.286	34.696
20500	1.3777893987103262	0.20893049574500963	378.44300112120777	442.96161643747945	1653738742.698	6.323	0.599	2.283	34.7
20501	1.3777894051385382	0.2089305284256715	378.4437082276268	443.01889208640023	1653738742.748	6.323	0.599	2.283	34.7
20502	1.377789411723536	0.20893056028931684	378.44582954876404	443.07616773649227	1653738742.798	6.379	0.599	2.283	34.7
20503	1.377789418151748	0.2089305929699787	378.4465366551831	443.13344338541305	1653738742.848	6.379	0.599	2.283	34.7
20504	1.3777894247367457	0.20893062565064058	378.4479508685455	443.1914261412773	1653738742.898	6.439	0.599	2.283	34.7
20505	1.3777894311649577	0.20893065751428588	378.449365081762	443.24799468340046	1653738742.948	6.439	0.599	2.283	34.7
20506	1.3777894377499555	0.20893069019494775	378.45077929612575	443.30597744026613	1653738742.998	6.499	0.599	2.283	34.7
20507	1.3777894443349532	0.20893072287560963	378.4521935094881	443.3639601961302	1653738743.048	6.499	0.599	2.283	34.7
20508	1.3777894509199509	0.2089307555562715	378.4536077228505	443.42194295199437	1653738743.098	6.56	0.599	2.283	34.7
20509	1.3777894575049485	0.2089307874199168	378.4557290430104	443.4792186010611	1653738743.148	6.56	0.599	2.283	34.7
20510	1.3777894640899462	0.20893082010057867	378.4571432563728	443.5372013569252	1653738743.198	6.621	0.599	2.276	34.706
20511	1.3777894705181584	0.208930851964224	378.4585574705667	443.59376990007394	1653738743.248	6.621	0.599	2.276	34.706
20512	1.3777894772599417	0.20893088464488585	378.4606787908965	443.6524597628575	1653738743.298	6.67	0.599	2.276	34.706
20513	1.3777894838449394	0.20893091732554772	378.4620930042589	443.71044251872166	1653738743.348	6.67	0.599	2.276	34.706
20514	1.377789490429937	0.20893094918919305	378.4642143243948	443.76771816781246	1653738743.398	6.732	0.599	2.276	34.706
20515	1.3777894970149347	0.20893098186985493	378.46562853775714	443.82570092367655	1653738743.448	6.732	0.599	2.276	34.706
20516	1.377789503756718	0.20893101373350023	378.4684569648605	443.88368367968667	1653738743.498	6.795	0.599	2.276	34.706
20517	1.377789510341716	0.2089310464141621	378.46987117922424	443.9416664365522	1653738743.548	6.795	0.599	2.276	34.706
20518	1.3777895169267136	0.20893107827780744	378.47199249936006	443.99894208564285	1653738743.598	6.855	0.701	2.276	34.706
20519	1.377789523668497	0.20893111014145274	378.47482092646345	444.0569248416531	1653738743.648	6.855	0.701	2.276	34.706
20520	1.3777895302534946	0.2089311428221146	378.4762351398258	444.1149075975172	1653738743.698	6.918	0.701	2.272	34.712
20521	1.3777895368384923	0.20893117468575995	378.4783564599617	444.17218324660786	1653738743.748	6.918	0.701	2.272	34.712
20522	1.3777895435802756	0.20893120654940525	378.4811848870649	444.2301660026179	1653738743.798	6.973	0.701	2.272	34.712
20523	1.3777895501652733	0.20893123923006712	378.4825991004274	444.2881487584822	1653738743.848	6.973	0.701	2.272	34.712
20524	1.3777895569070566	0.20893127109371246	378.48542752750666	444.3461315145162	1653738743.898	7.037	0.701	2.272	34.712
20525	1.3777895634920545	0.20893130295735776	378.4875488486679	444.40340716458434	1653738743.948	7.037	0.701	2.272	34.712
20526	1.3777895700770522	0.2089313348210031	378.4896701688038	444.460682813675	1653738743.998	7.097	0.701	2.272	34.712
20527	1.3777895768188355	0.2089313666846484	378.4924985959071	444.51866556968514	1653738744.048	7.097	0.701	2.272	34.712
20528	1.3777895835606189	0.20893139936531027	378.49461991621286	444.57735543249265	1653738744.098	7.159	0.701	2.272	34.712
20529	1.3777895903024022	0.2089314312289556	378.49744834329215	444.63533818852676	1653738744.148	7.159	0.701	2.272	34.712
20530	1.3777895968873999	0.2089314630926009	378.499569663452	444.69261383759346	1653738744.198	7.222	0.701	2.259	34.69
20531	1.3777896036291832	0.20893149495624624	378.5023980905313	444.75059659362756	1653738744.248	7.222	0.701	2.259	34.69
20532	1.3777896103709666	0.20893152681989155	378.5052265176346	444.8085793496377	1653738744.298	7.278	0.701	2.259	34.69
20533	1.37778961711275	0.20893155868353688	378.5080549447138	444.86656210567173	1653738744.348	7.278	0.701	2.259	34.69
20534	1.3777896238545333	0.2089315905471822	378.51088337181716	444.9245448616819	1653738744.398	7.334	0.701	2.259	34.69
20535	1.3777896304395312	0.20893162241082752	378.5130046929544	444.98182051177395	1653738744.448	7.334	0.701	2.259	34.69
20536	1.3777896371813145	0.20893165427447283	378.51583312005766	445.03980326778407	1653738744.498	7.399	0.701	2.259	34.69
20537	1.3777896439230979	0.20893168613811816	378.51866154713707	445.0977860238183	1653738744.548	7.399	0.701	2.259	34.69
20538	1.3777896505080955	0.20893171800176347	378.52078286729693	445.1550616728849	1653738744.598	7.467	0.701	2.259	34.69
20539	1.377789657249879	0.20893174904839226	378.5243184011496	445.2123373221456	1653738744.648	7.467	0.701	2.259	34.69
20540	1.3777896639916623	0.2089317817290541	378.5264397214794	445.271027184929	1653738744.698	7.526	0.701	2.053	34.62
20541	1.3777896707334456	0.2089318127756829	378.52997525533226	445.3283028341898	1653738744.748	7.526	0.423	2.053	34.62
20542	1.377789677475229	0.2089318446393282	378.53280368243554	445.38628559019986	1653738744.798	7.579	0.423	2.053	34.62
20543	1.3777896842170123	0.20893187650297354	378.5356321095147	445.44426834623386	1653738744.848	7.579	0.423	2.053	34.62
20544	1.3777896909587957	0.20893190836661885	378.538460536618	445.502251102244	1653738744.898	7.639	0.423	2.053	34.62
20545	1.377789697700579	0.20893194023026418	378.5412889636973	445.5602338582781	1653738744.948	7.639	0.423	2.053	34.62
20546	1.3777897042855767	0.20893197127689295	378.5441173906307	445.6168024005714	1653738744.998	7.706	0.423	2.053	34.62
20547	1.37778971102736	0.20893200314053828	378.54694581770997	445.6747851566055	1653738745.048	7.706	0.423	2.053	34.62
20548	1.3777897177691434	0.20893203500418359	378.54977424481314	445.7327679126155	1653738745.098	7.775	0.423	2.053	34.62
20549	1.3777897245109267	0.20893206686782892	378.55260267189243	445.7907506686496	1653738745.148	7.775	0.423	2.053	34.62
20550	1.37778973125271	0.2089320979144577	378.55613820576923	445.84802631788625	1653738745.198	7.833	0.423	1.734	34.596
20551	1.3777897379944934	0.208932129778103	378.5589666328725	445.9060090738963	1653738745.248	7.833	0.423	1.734	34.596
20552	1.3777897447362768	0.20893216164174833	378.5617950599518	445.9639918299304	1653738745.298	7.893	0.423	1.734	34.596
20553	1.3777897514780602	0.2089321926883771	378.56533059382855	446.0212674791671	1653738745.348	7.893	0.423	1.734	34.596
20554	1.3777897582198435	0.20893222455202243	378.5681590209078	446.07925023520113	1653738745.398	7.953	0.423	1.734	34.596
20555	1.377789764961627	0.2089322555986512	378.571694555786	446.13652588543926	1653738745.448	7.953	0.423	1.734	34.596
20556	1.3777897717034104	0.2089322874622965	378.57452298288933	446.1945086414493	1653738745.498	8.007	0.423	1.734	34.596
20557	1.3777897784451938	0.2089323185089253	378.578058516742	446.25178429070996	1653738745.548	8.007	0.423	1.734	34.596
20558	1.3777897851869771	0.2089323503725706	378.5808869438453	446.30976704672	1653738745.598	8.073	0.423	1.734	34.596
20559	1.3777897919287605	0.20893238223621594	378.58371537092466	446.36774980275425	1653738745.648	8.073	0.423	1.734	34.596
20560	1.3777897988273295	0.20893241409986124	378.58725090497137	446.42643966570773	1653738745.698	8.132	0.423	1.463	34.599
20561	1.377789805569113	0.20893244514649	378.590786438848	446.4837153149443	1653738745.748	8.132	0.423	1.463	34.599
20562	1.3777898123108963	0.20893247701013534	378.5936148659273	446.5416980709784	1653738745.798	8.186	0.423	1.463	34.599
20563	1.377789819209465	0.20893250887378068	378.5971503989486	446.6003879329545	1653738745.848	8.186	0.299	1.463	34.599
20564	1.3777898259512487	0.20893254073742598	378.5999788270533	446.65837068996603	1653738745.898	8.242	0.299	1.463	34.599
20565	1.377789832693032	0.20893257178405475	378.6035143609301	446.71564633920264	1653738745.948	8.242	0.299	1.463	34.599
20566	1.3777898395916008	0.20893260364770008	378.60704989395134	446.7743362011787	1653738745.998	8.319	0.299	1.463	34.599
20567	1.3777898463333842	0.2089326355113454	378.6098783210546	446.8323189571888	1653738746.048	8.319	0.299	1.463	34.599
20568	1.3777898532319532	0.20893266737499072	378.61341385507734	446.89100882016635	1653738746.098	8.38	0.299	1.463	34.599
20569	1.3777898599737366	0.20893269923863603	378.6162422821806	446.94899157617647	1653738746.148	8.38	0.299	1.463	34.599
20570	1.37778986671552	0.20893273028526482	378.61977781603326	447.006267225437	1653738746.198	8.442	0.299	1.315	34.626
20571	1.377789873614089	0.20893276214891013	378.62331335007997	447.06495708839054	1653738746.248	8.442	0.299	1.315	34.626
20572	1.3777898803558724	0.20893279401255546	378.62614177715926	447.12293984442465	1653738746.298	8.5	0.299	1.315	34.626
20573	1.3777898872544414	0.20893282587620077	378.629677311206	447.18162970737825	1653738746.348	8.5	0.299	1.315	34.626
20574	1.3777898939962248	0.2089328577398461	378.6325057382853	447.23961246341236	1653738746.398	8.558	0.299	1.315	34.626
20575	1.3777899008947938	0.2089328896034914	378.63604127233197	447.29830232636584	1653738746.448	8.558	0.299	1.315	34.626
20576	1.3777899076365772	0.20893292146713674	378.6388696994112	447.3562850823999	1653738746.498	8.618	0.299	1.315	34.626
20577	1.3777899143783605	0.20893295333078205	378.64169812651454	447.41426783840996	1653738746.548	8.618	0.299	1.315	34.626
20578	1.3777899211201439	0.20893298519442738	378.6445265535938	447.4722505944441	1653738746.598	8.677	0.299	1.315	34.626
20579	1.377789928018713	0.20893301705807268	378.6480620876405	447.53094045739755	1653738746.648	8.677	0.299	1.315	34.626
20580	1.3777899347604963	0.20893304892171802	378.6508905147198	447.5889232134317	1653738746.698	8.738	0.299	1.295	34.637
20581	1.3777899415022796	0.20893307996834679	378.6544260485965	447.6461988626683	1653738746.748	8.738	0.299	1.295	34.637
20582	1.377789948244063	0.20893311183199212	378.6572544756758	447.7041816187024	1653738746.798	8.801	0.299	1.295	34.637
20583	1.3777899549858463	0.20893314369563742	378.66008290277904	447.7621643747125	1653738746.848	8.801	0.299	1.295	34.637
20584	1.3777899617276297	0.2089331763762993	378.6622042230849	447.8208542375201	1653738746.898	8.866	0.299	1.295	34.637
20585	1.377789968469413	0.20893320823994463	378.6650326501642	447.8788369935543	1653738746.948	8.866	0.299	1.295	34.637
20586	1.377789975367982	0.20893324010358993	378.6685681842108	447.93752685650765	1653738746.998	8.924	0.277	1.295	34.637
20587	1.3777899821097654	0.20893327196723527	378.6713966112901	447.99550961254175	1653738747.048	8.924	0.277	1.295	34.637
20588	1.3777899888515488	0.20893330383088057	378.6742250383934	448.0534923685519	1653738747.098	8.985	0.277	1.295	34.637
20589	1.3777899955933322	0.20893333651154244	378.6763463586992	448.11218223135944	1653738747.148	8.985	0.277	1.295	34.637
20590	1.3777900023351155	0.20893336837518778	378.67917478577846	448.1701649873936	1653738747.198	9.047	0.277	1.293	34.639
20591	1.3777900090768989	0.20893340023883308	378.6820032128818	448.22814774340367	1653738747.248	9.047	0.277	1.293	34.639
20592	1.3777900158186822	0.20893343291949495	378.6841245331876	448.28683760621124	1653738747.298	9.11	0.277	1.293	34.639
20593	1.3777900225604656	0.2089334647831403	378.6869529602668	448.34482036224534	1653738747.348	9.11	0.277	1.293	34.639
20594	1.377790029302249	0.2089334966467856	378.68978138737015	448.4028031182554	1653738747.398	9.175	0.277	1.293	34.639
20595	1.3777900360440323	0.20893352851043093	378.6926098144495	448.4607858742896	1653738747.448	9.175	0.277	1.293	34.639
20596	1.3777900427858156	0.20893356037407623	378.6954382415527	448.51876863029963	1653738747.498	9.231	0.277	1.293	34.639
20597	1.3777900493708135	0.2089335930547381	378.69685245591654	448.57675138716525	1653738747.548	9.231	0.277	1.293	34.639
20598	1.3777900561125969	0.20893362491838344	378.6996808829958	448.63473414319935	1653738747.598	9.293	0.277	1.293	34.639
20599	1.3777900628543802	0.20893365759904528	378.70180220332566	448.69342400598293	1653738747.648	9.293	0.277	1.293	34.639
20600	1.3777900695961636	0.2089336894626906	378.70463063040484	448.751406762017	1653738747.698	9.359	0.277	1.358	34.697
20601	1.377790076337947	0.20893372214335248	378.7067519507107	448.8100966248246	1653738747.748	9.359	0.277	1.358	34.697
20602	1.3777900830797303	0.2089337540069978	378.70958037781406	448.86807938083473	1653738747.798	9.427	0.277	1.358	34.697
20603	1.3777900898215136	0.20893378668765966	378.7117016981198	448.92676924364224	1653738747.848	9.427	0.277	1.358	34.697
20604	1.377790096563297	0.208933818551305	378.7145301251991	448.98475199967635	1653738747.898	9.489	0.277	1.358	34.697
20605	1.3777901031482946	0.20893385123196687	378.7159443385615	449.04273475554055	1653738747.948	9.489	0.277	1.358	34.697
20606	1.377790109890078	0.20893388309561217	378.71877276566477	449.1007175115506	1653738747.998	9.551	0.277	1.358	34.697
20607	1.3777901166318614	0.20893391577627404	378.7208940859706	449.1594073743582	1653738748.048	9.551	0.277	1.358	34.697
20608	1.3777901233736447	0.20893394845693591	378.7230154062763	449.21809723716575	1653738748.098	9.606	0.263	1.358	34.697
20609	1.3777901299586424	0.20893398032058122	378.72513672643623	449.2753728862324	1653738748.148	9.606	0.263	1.358	34.697
20610	1.3777901368572114	0.20893401381825966	378.727258046888	449.3354769627809	1653738748.199	9.664	0.263	1.635	34.732
20611	1.377790143442209	0.20893404568190496	378.72937936704784	449.3927526118476	1653738748.248	9.664	0.263	1.635	34.732
20612	1.3777901501839926	0.20893407836256683	378.7315006883551	449.45144247565656	1653738748.298	9.738	0.263	1.635	34.732
20613	1.3777901567689903	0.20893411022621217	378.733622008491	449.50871812474725	1653738748.348	9.738	0.263	1.635	34.732
20614	1.3777901635107737	0.208934142906874	378.73574332882083	449.5674079875308	1653738748.398	9.798	0.263	1.635	34.732
20615	1.3777901700957713	0.20893417558753588	378.7371575421832	449.625390743395	1653738748.448	9.798	0.263	1.635	34.732
20616	1.3777901768375547	0.20893420826819775	378.73927886248896	449.6840806062026	1653738748.498	9.862	0.263	1.635	34.732
20617	1.3777901834225523	0.20893424094885962	378.74069307585137	449.74206336206674	1653738748.548	9.862	0.263	1.635	34.732
20618	1.37779019000755	0.2089342736295215	378.74210728921383	449.80004611793095	1653738748.598	9.915	0.263	1.635	34.732
20619	1.3777901967493333	0.20893430631018337	378.7442286095195	449.85873598073846	1653738748.648	9.915	0.263	1.635	34.732
20620	1.3777902034911167	0.20893433899084524	378.7463499298253	449.917425843546	1653738748.698	9.992	0.263	1.737	34.685
20621	1.3777902100761146	0.20893437248852365	378.74705703741574	449.97611570718504	1653738748.748	9.992	0.263	1.737	34.685
20622	1.377790216817898	0.20893440516918552	378.7491783577216	450.0348055699926	1653738748.798	10.047	0.263	1.737	34.685
20623	1.3777902235596813	0.20893443866686393	378.7505925712539	450.0942025395737	1653738748.848	10.047	0.263	1.737	34.685
20624	1.377790230144679	0.2089344713475258	378.7520067846163	450.1521852954379	1653738748.898	10.111	0.263	1.737	34.685
20625	1.3777902367296766	0.20893450402818764	378.75342099800264	450.210168051278	1653738748.948	10.111	0.263	1.737	34.685
20626	1.37779024347146	0.20893453752586608	378.75483521151097	450.2695650208831	1653738748.998	10.17	0.263	1.737	34.685
20627	1.3777902502132433	0.20893457102354449	378.75624942504334	450.3289619904641	1653738749.048	10.17	0.263	1.737	34.685
20628	1.377790256798241	0.20893460370420636	378.7576636384058	450.3869447463283	1653738749.098	10.225	0.263	1.737	34.685
20629	1.3777902633832388	0.20893463720188477	378.75837074599605	450.44563460996727	1653738749.148	10.225	0.263	1.737	34.685
20630	1.3777902701250222	0.20893466988254664	378.76049206630194	450.50432447277495	1653738749.198	10.286	0.263	1.76	34.724
20631	1.3777902767100199	0.20893470338022505	378.7611991728908	450.5630143354125	1653738749.248	10.286	0.321	1.76	34.724
20632	1.3777902832950175	0.20893473687790345	378.7619062794798	450.62170419805017	1653738749.299	10.351	0.321	1.76	34.724
20633	1.3777902898800152	0.20893476955856533	378.7633204928421	450.6796869539143	1653738749.348	10.351	0.321	1.76	34.724
20634	1.3777902964650128	0.20893480305624373	378.7640275994311	450.738376816552	1653738749.398	10.418	0.321	1.76	34.724
20635	1.3777903030500107	0.20893483655392214	378.76473470702143	450.797066680191	1653738749.448	10.418	0.321	1.76	34.724
20636	1.377790309791794	0.20893487005160055	378.7661489205538	450.856463649772	1653738749.498	10.485	0.321	1.76	34.724
20637	1.3777903163767917	0.208934903549279	378.7668560271187	450.91515351243373	1653738749.548	10.485	0.321	1.76	34.724
20638	1.3777903229617894	0.2089349370469574	378.76756313370754	450.9738433750713	1653738749.598	10.546	0.321	1.76	34.724
20639	1.377790329546787	0.2089349705446358	378.76827024029654	451.03253323770895	1653738749.648	10.546	0.321	1.76	34.724
20640	1.3777903361317847	0.20893500404231422	378.7689773468855	451.0912231003466	1653738749.698	10.609	0.321	1.956	34.775
20641	1.3777903427167826	0.20893503753999262	378.7696844544758	451.1499129639857	1653738749.748	10.609	0.321	1.956	34.775
20642	1.3777903491449945	0.2089350702206545	378.7703915608948	451.2071886129064	1653738749.798	10.663	0.321	1.956	34.775
20643	1.3777903557299922	0.2089351037183329	378.77109866748367	451.26587847554396	1653738749.848	10.663	0.321	1.956	34.775
20644	1.3777903623149899	0.20893513803302788	378.77109866727517	451.3252754449791	1653738749.898	10.733	0.321	1.956	34.775
20645	1.3777903688999877	0.2089351715307063	378.77180577486547	451.3839653086182	1653738749.948	10.733	0.321	1.956	34.775
20646	1.3777903754849854	0.2089352050283847	378.7725128814545	451.4426551712558	1653738749.998	10.797	0.321	1.956	34.775
20647	1.3777903819131974	0.2089352385260631	378.77251288109994	451.50063792695	1653738750.048	10.797	0.321	1.956	34.775
20648	1.377790388498195	0.20893527284075808	378.77251288089144	451.5600348963851	1653738750.098	10.846	0.321	1.956	34.775
20649	1.3777903950831927	0.2089353063384365	378.77321998748033	451.6187247590228	1653738750.148	10.846	0.321	1.956	34.775
20650	1.3777904015114049	0.2089353398361149	378.77321998812727	451.67670751571836	1653738750.198	10.91	0.321	2.087	34.779
20651	1.3777904080964025	0.2089353733337933	378.7739270947162	451.7353973783561	1653738750.248	10.91	0.321	2.087	34.779
20652	1.3777904146814002	0.20893540764848828	378.7739270945077	451.79479434779114	1653738750.298	10.974	0.321	2.087	34.779
20653	1.3777904211096124	0.2089354411461667	378.7739270951546	451.85277710448685	1653738750.348	10.974	0.569	2.087	34.779
20654	1.37779042769461	0.20893547546086166	378.77392709494603	451.9121740739219	1653738750.398	11.035	0.569	2.087	34.779
20655	1.377790434122822	0.20893550895854007	378.7739270945915	451.9701568296161	1653738750.448	11.035	0.569	2.087	34.779
20656	1.3777904407078196	0.20893554327323502	378.77392709440704	452.0295537990273	1653738750.498	11.099	0.569	2.087	34.779
20657	1.3777904471360318	0.20893557677091346	378.7739270950299	452.0875365557469	1653738750.548	11.099	0.569	2.087	34.779
20658	1.3777904535642438	0.20893561026859186	378.77392709467546	452.14551931144115	1653738750.598	11.17	0.569	2.087	34.779
20659	1.3777904599924558	0.2089356445832868	378.7732199875475	452.2042091739088	1653738750.648	11.17	0.569	2.087	34.779
20660	1.3777904665774536	0.20893567889798179	378.7732199883404	452.2636061443453	1653738750.698	11.222	0.569	2.242	34.795
20661	1.3777904730056656	0.2089357123956602	378.77321998798584	452.32158890003956	1653738750.748	11.222	0.569	2.242	34.795
20662	1.3777904794338776	0.20893574671035514	378.77251288085796	452.38027876250726	1653738750.798	11.291	0.569	2.242	34.795
20663	1.3777904858620897	0.20893578020803358	378.7725128814809	452.43826151922696	1653738750.848	11.291	0.569	2.242	34.795
20664	1.3777904924470874	0.20893581452272852	378.7725128812963	452.497658488638	1653738750.898	11.355	0.569	2.242	34.795
20665	1.3777904988752994	0.2089358488374235	378.77180577414435	452.55634835112977	1653738750.948	11.355	0.569	2.242	34.795
20666	1.3777905053035115	0.2089358823351019	378.77180577479123	452.6143311078253	1653738750.998	11.41	0.569	2.242	34.795
20667	1.3777905117317235	0.20893591664979685	378.77109866766335	452.673020970293	1653738751.049	11.41	0.569	2.242	34.795
20668	1.3777905181599355	0.20893595096449183	378.7703915605114	452.73171083278476	1653738751.098	11.478	0.569	2.242	34.795
20669	1.3777905245881477	0.20893598527918678	378.76968445438484	452.79040069625387	1653738751.148	11.478	0.569	2.242	34.795
20670	1.3777905310163596	0.20893601959388175	378.7689773472329	452.8490905587456	1653738751.198	11.55	0.569	2.199	34.723
20671	1.3777905374445716	0.2089360539085767	378.768270240105	452.9077804212132	1653738751.248	11.55	0.569	2.199	34.723
20672	1.3777905438727838	0.20893608822327167	378.7675631339544	452.96647028470636	1653738751.298	11.608	0.569	2.199	34.723
20673	1.37779055014421	0.20893612253796662	378.76614891988305	453.02445304023064	1653738751.348	11.608	0.569	2.199	34.723
20674	1.3777905565724222	0.2089361568526616	378.7654418137325	453.0831429037238	1653738751.398	11.666	0.569	2.199	34.723
20675	1.3777905630006342	0.20893619116735654	378.76473470660454	453.14183276619144	1653738751.448	11.666	0.569	2.199	34.723
20676	1.3777905694288461	0.2089362254820515	378.7640275994526	453.2005226286832	1653738751.498	11.735	0.752	2.199	34.723
20677	1.3777905758570583	0.20893625979674646	378.76332049332603	453.2592124921522	1653738751.548	11.735	0.752	2.199	34.723
20678	1.3777905822852703	0.20893629411144143	378.76261338617405	453.317902354644	1653738751.598	11.789	0.752	2.199	34.723
20679	1.3777905885566968	0.20893632842613638	378.7611991731041	453.3758851111696	1653738751.648	11.789	0.752	2.199	34.723
20680	1.3777905949849087	0.2089363635578479	378.7597849591787	453.43528208043483	1653738751.698	11.853	0.752	2.077	34.761
20681	1.3777906014131207	0.20893639787254287	378.75907785202673	453.4939719429265	1653738751.748	11.853	0.752	2.077	34.761
20682	1.377790607841333	0.2089364321872378	378.75837074590027	453.5526618063957	1653738751.798	11.913	0.752	2.077	34.761
20683	1.3777906141127592	0.2089364665019328	378.7569565318048	453.61064456194396	1653738751.848	11.913	0.752	2.077	34.761
20684	1.3777906205409713	0.20893650081662773	378.75624942567833	453.66933442541307	1653738751.898	11.986	0.752	2.077	34.761
20685	1.3777906269691833	0.20893653594833925	378.75483521175283	453.72873139467816	1653738751.948	11.986	0.752	2.077	34.761
20686	1.3777906333973953	0.2089365702630342	378.75412810462495	453.78742125714587	1653738751.998	12.049	0.752	2.077	34.761
20687	1.3777906398256075	0.2089366053947457	378.7527138917009	453.84681822741254	1653738752.048	12.049	0.752	2.077	34.761
20688	1.3777906460970337	0.20893663970944068	378.7512996776055	453.9048009829608	1653738752.098	12.111	0.752	2.077	34.761
20689	1.3777906525252457	0.2089366748411522	378.7498854636801	453.96419795222596	1653738752.148	12.111	0.752	2.077	34.761
20690	1.3777906589534579	0.20893670915584714	378.7491783575536	454.02288781569507	1653738752.198	12.171	0.752	2.053	34.762
20691	1.3777906652248841	0.20893674428755865	378.7470570366848	454.08157767801686	1653738752.248	12.171	0.752	2.053	34.762
20692	1.3777906716530963	0.20893677941927016	378.74564282376076	454.1409746482834	1653738752.298	12.229	0.752	2.053	34.762
20693	1.3777906780813083	0.2089368137339651	378.7449357166328	454.1996645107512	1653738752.348	12.229	0.752	2.053	34.762
20694	1.3777906845095202	0.20893684886567662	378.7435215027074	454.25906148001627	1653738752.398	12.293	0.752	2.053	34.762
20695	1.3777906907809467	0.20893688399738813	378.74140018283987	454.3177513433394	1653738752.448	12.293	0.752	2.053	34.762
20696	1.3777906972091587	0.20893691912909965	378.7399859689145	454.3771483126046	1653738752.498	12.36	0.752	2.053	34.762
20697	1.3777907036373709	0.20893695426081113	378.73857175601455	454.4365452828472	1653738752.548	12.36	0.752	2.053	34.762
20698	1.3777907099087972	0.20893698939252264	378.7364504351457	454.495235145169	1653738752.598	12.418	0.569	2.053	34.762
20699	1.3777907163370093	0.20893702452423416	378.73503622222165	454.5546321154356	1653738752.648	12.418	0.569	2.053	34.762
20700	1.3777907227652213	0.20893705883892913	378.7343291150697	454.6133219779273	1653738752.698	12.484	0.569	2.02	34.758
20701	1.3777907290366476	0.2089370939706406	378.7322077942249	454.672011840225	1653738752.748	12.484	0.569	2.02	34.758
20702	1.377790735308074	0.20893712910235213	378.73008647435745	454.73070170354816	1653738752.798	12.552	0.569	2.02	34.758
20703	1.377790741736286	0.20893716423406364	378.72867226043206	454.7900986728134	1653738752.848	12.552	0.569	2.02	34.758
20704	1.3777907480077125	0.20893719936577515	378.7265509405646	454.8487885361365	1653738752.898	12.615	0.569	2.02	34.758
20705	1.3777907544359245	0.2089372336804701	378.7258438334366	454.9074783986042	1653738752.948	12.615	0.569	2.02	34.758
20706	1.3777907608641367	0.2089372688121816	378.72442962051264	454.96687536887083	1653738752.998	12.668	0.569	2.02	34.758
20707	1.377790767135563	0.20893730476090966	378.7216011928703	455.026272337966	1653738753.048	12.668	0.569	2.02	34.758
20708	1.3777907735637749	0.20893733989262117	378.7201869789449	455.0856693072312	1653738753.098	12.727	0.569	2.02	34.758
20709	1.377790779991987	0.20893737502433268	378.71877276602095	455.14506627749785	1653738753.148	12.727	0.569	2.02	34.758
20710	1.3777907862634133	0.2089374101560442	378.7166514451521	455.2037561398196	1653738753.198	12.799	0.569	2.04	34.82
20711	1.3777907926916255	0.2089374452877557	378.7152372322281	455.2631531100862	1653738753.248	12.799	0.569	2.04	34.82
20712	1.3777907989630518	0.2089374804194672	378.7131159113832	455.32184297238393	1653738753.298	12.868	0.569	2.04	34.82
20713	1.377790805391264	0.2089375155511787	378.71170169845925	455.38123994265055	1653738753.348	12.868	0.569	2.04	34.82
20714	1.3777908116626902	0.20893755068289022	378.7095803775904	455.4399298049723	1653738753.398	12.927	0.569	2.04	34.82
20715	1.3777908180909022	0.20893758581460173	378.7081661636649	455.4993267742374	1653738753.448	12.927	0.569	2.04	34.82
20716	1.3777908243623287	0.20893762094631324	378.70604484379754	455.5580166375606	1653738753.498	12.991	0.569	2.04	34.82
20717	1.3777908307905407	0.20893765607802475	378.70463062987204	455.6174136068257	1653738753.548	12.991	0.569	2.04	34.82
20718	1.3777908370619671	0.20893769120973624	378.7025093100287	455.676103470125	1653738753.598	13.062	0.569	2.04	34.82
20719	1.377790843490179	0.20893772634144775	378.7010950961032	455.7355004393901	1653738753.648	13.062	0.569	2.04	34.82
20720	1.3777908497616056	0.20893776147315926	378.69897377623585	455.79419030271333	1653738753.698	13.126	0.569	2.197	34.803
20721	1.3777908561898176	0.20893779660487077	378.69755956231046	455.85358727197854	1653738753.748	13.126	0.65	2.197	34.803
20722	1.377790862461244	0.20893783173658229	378.695438242443	455.9122771353017	1653738753.798	13.185	0.65	2.197	34.803
20723	1.3777908687326703	0.2089378668682938	378.69331692157414	455.9709669976234	1653738753.848	13.185	0.65	2.197	34.803
20724	1.3777908750040968	0.20893790200000528	378.6911956017307	456.0296568609226	1653738753.898	13.251	0.65	2.197	34.803
20725	1.3777908814323088	0.2089379371317168	378.6897813878053	456.08905383018777	1653738753.948	13.251	0.65	2.197	34.803
20726	1.377790887703735	0.2089379722634283	378.6876600669365	456.14774369250955	1653738753.998	13.313	0.65	2.197	34.803
20727	1.3777908939751615	0.20893800739513982	378.685538747069	456.2064335558327	1653738754.048	13.313	0.65	2.197	34.803
20728	1.3777909004033735	0.20893804252685133	378.6841245331436	456.26583052509784	1653738754.098	13.373	0.65	2.197	34.803
20729	1.3777909066748	0.20893807765856282	378.6820032133002	456.324520388397	1653738754.148	13.373	0.65	2.197	34.803
20730	1.3777909129462262	0.20893811279027433	378.67988189243135	456.3832102507188	1653738754.198	13.441	0.65	2.212	34.796
20731	1.3777909193744384	0.20893814792198584	378.6784676795073	456.44260722098534	1653738754.248	13.441	0.65	2.212	34.796
20732	1.3777909256458647	0.20893818305369735	378.6763463586385	456.5012970833071	1653738754.298	13.503	0.65	2.212	34.796
20733	1.3777909319172912	0.20893821818540886	378.6742250387711	456.5599869466304	1653738754.348	13.503	0.65	2.212	34.796
20734	1.3777909381887175	0.20893825331712038	378.67210371790225	456.6186768089521	1653738754.398	13.557	0.65	2.212	34.796
20735	1.377790944460144	0.20893828844883186	378.6699823980589	456.67736667225125	1653738754.448	13.557	0.65	2.212	34.796
20736	1.3777909507315702	0.20893832358054337	378.66786107718997	456.736056534573	1653738754.498	13.622	0.65	2.212	34.796
20737	1.3777909570029967	0.20893835871225488	378.6657397573225	456.7947463978962	1653738754.548	13.622	0.65	2.212	34.796
20738	1.3777909634312087	0.20893839466098293	378.66361843662366	456.85485047393485	1653738754.598	13.682	0.65	2.212	34.796
20739	1.3777909697026351	0.20893842979269445	378.6614971167563	456.9135403372581	1653738754.648	13.682	0.65	2.212	34.796
20740	1.3777909759740614	0.20893846492440596	378.65937579588734	456.9722301995797	1653738754.698	13.751	0.65	2.209	34.787
20741	1.377790982245488	0.20893850005611747	378.65725447602	457.03092006290296	1653738754.748	13.751	0.65	2.209	34.787
20742	1.3777909885169142	0.20893853518782896	378.6551331551752	457.08960992520065	1653738754.798	13.818	0.65	2.209	34.787
20743	1.3777909947883407	0.20893857031954047	378.6530118353078	457.1482997885239	1653738754.848	13.818	0.606	2.209	34.787
20744	1.377791001059767	0.20893860545125198	378.6508905144389	457.20698965084557	1653738754.898	13.879	0.606	2.209	34.787
20745	1.3777910073311934	0.2089386405829635	378.6487691945715	457.2656795141689	1653738754.948	13.879	0.606	2.209	34.787
20746	1.3777910136026197	0.208938675714675	378.64664787370265	457.3243693764906	1653738754.998	13.938	0.606	2.209	34.787
20747	1.3777910198740462	0.20893871084638652	378.6445265538352	457.38305923981375	1653738755.048	13.938	0.606	2.209	34.787
20748	1.3777910261454724	0.208938745978098	378.6424052329904	457.4417491021115	1653738755.098	14.005	0.606	2.209	34.787
20749	1.3777910322601132	0.20893878192682608	378.6388696993821	457.50043896528877	1653738755.148	14.005	0.606	2.209	34.787
20750	1.3777910385315397	0.20893881705853756	378.63674837953874	457.559128828588	1653738755.198	14.075	0.606	2.101	34.729
20751	1.377791044802966	0.20893885219024907	378.6346270586698	457.6178186909097	1653738755.248	14.075	0.606	2.101	34.729
20752	1.3777910510743925	0.2089388873219606	378.6325057388025	457.67650855423295	1653738755.298	14.138	0.606	2.101	34.729
20753	1.3777910573458187	0.20893892327068864	378.62967731116004	457.73590552332803	1653738755.348	14.138	0.606	2.101	34.729
20754	1.3777910636172452	0.20893895840240015	378.6275559912927	457.7945953866513	1653738755.398	14.199	0.606	2.101	34.729
20755	1.3777910698886715	0.20893899353411166	378.6254346704239	457.85328524897307	1653738755.448	14.199	0.606	2.101	34.729
20756	1.377791076160098	0.20893902866582317	378.62331335055643	457.9119751122962	1653738755.498	14.257	0.606	2.101	34.729
20757	1.3777910824315243	0.20893906461455122	378.6204849229141	457.9713720813914	1653738755.548	14.257	0.606	2.101	34.729
20758	1.3777910887029508	0.20893909974626274	378.61836360304676	458.03006194471465	1653738755.598	14.33	0.606	2.101	34.729
20759	1.377791094974377	0.20893913569499079	378.61553517540443	458.08945891380984	1653738755.648	14.33	0.606	2.101	34.729
20760	1.3777911012458035	0.2089391708267023	378.6134138555369	458.148148777133	1653738755.698	14.399	0.606	1.857	34.728
20761	1.3777911075172298	0.20893920677543035	378.61058542789465	458.2075457462283	1653738755.748	14.399	0.606	1.857	34.728
20762	1.377791113945442	0.20893924190714183	378.6091712149947	458.26694271647085	1653738755.798	14.455	0.606	1.857	34.728
20763	1.3777911202168682	0.2089392778558699	378.60634278732834	458.3263396855901	1653738755.848	14.455	0.606	1.857	34.728
20764	1.3777911264882947	0.2089393129875814	378.60422146748493	458.3850295488892	1653738755.898	14.513	0.606	1.857	34.728
20765	1.377791132759721	0.20893934893630947	378.60139303981856	458.4444265180084	1653738755.948	14.513	0.606	1.857	34.728
20766	1.3777911390311475	0.20893938406802096	378.59927171997526	458.5031163813077	1653738755.998	14.585	0.453	1.857	34.728
20767	1.3777911453025737	0.20893942001674903	378.59644329230895	458.5625133504269	1653738756.048	14.585	0.453	1.857	34.728
20768	1.3777911515740002	0.20893945514846052	378.5943219724655	458.62120321372606	1653738756.098	14.65	0.453	1.857	34.728
20769	1.3777911578454265	0.20893949028017203	378.5922006515966	458.6798930760478	1653738756.148	14.65	0.453	1.857	34.728
20770	1.377791164116853	0.20893952622890008	378.5893722249558	458.7392900461445	1653738756.198	14.706	0.453	1.788	34.773
20771	1.377791170545065	0.20893956217762813	378.58725090425685	458.79939412218306	1653738756.248	14.706	0.453	1.788	34.773
20772	1.3777911768164914	0.2089395981263562	378.5844224775919	458.8587910923037	1653738756.298	14.778	0.453	1.788	34.773
20773	1.3777911830879177	0.2089396332580677	378.5823011567472	458.9174809546015	1653738756.348	14.778	0.453	1.788	34.773
20774	1.3777911893593442	0.2089396683897792	378.5801798368798	458.97617081792475	1653738756.398	14.841	0.453	1.788	34.773
20775	1.3777911956307705	0.20893970433850725	378.5773514092374	459.03556778701994	1653738756.448	14.841	0.453	1.788	34.773
20776	1.3777912020589826	0.20893973947021877	378.5759371963134	459.09496475728656	1653738756.498	14.908	0.453	1.788	34.773
20777	1.377791208330409	0.20893977541894682	378.5731087686711	459.15436172638175	1653738756.548	14.908	0.453	1.788	34.773
20778	1.3777912146018354	0.20893981055065833	378.57098744880363	459.2130515897049	1653738756.598	14.966	0.453	1.788	34.773
20779	1.3777912208732617	0.20893984649938638	378.5681590211614	459.2724485588002	1653738756.648	14.966	0.453	1.788	34.773
20780	1.3777912273014739	0.20893988244811443	378.56603770146387	459.33255263584016	1653738756.698	15.024	0.453	1.759	34.745
20781	1.3777912335729001	0.20893991757982594	378.563916380595	459.3912424981619	1653738756.748	15.024	0.453	1.759	34.745
20782	1.3777912398443266	0.208939953528554	378.56108795395414	459.4506394682586	1653738756.798	15.096	0.453	1.759	34.745
20783	1.3777912461157529	0.2089399886602655	378.55896663308533	459.5093293305804	1653738756.848	15.096	0.453	1.759	34.745
20784	1.377791252543965	0.20894002460899355	378.55684531338784	459.5694334076204	1653738756.898	15.152	0.453	1.759	34.745
20785	1.3777912588153913	0.20894005974070506	378.55472399251903	459.62812326994225	1653738756.948	15.152	0.453	1.759	34.745
20786	1.3777912650868178	0.20894009568943311	378.5518955658781	459.68752024003885	1653738756.998	15.22	0.453	1.759	34.745
20787	1.377791271358244	0.2089401316381612	378.54906713821174	459.7469172091581	1653738757.048	15.22	0.453	1.759	34.745
20788	1.377791277786456	0.20894016676987268	378.54765292431034	459.8063141783992	1653738757.098	15.288	0.548	1.759	34.745
20789	1.3777912840578825	0.20894020271860073	378.5448244976695	459.86571114849585	1653738757.148	15.288	0.548	1.759	34.745
20790	1.3777912903293088	0.20894023785031224	378.5427031768007	459.9244010108177	1653738757.198	15.357	0.548	1.694	34.753
20791	1.3777912966007353	0.2089402737990403	378.5398747501598	459.98379798091435	1653738757.248	15.357	0.548	1.694	34.753
20792	1.3777913030289473	0.20894030974776837	378.5377534294368	460.0439020569769	1653738757.298	15.409	0.548	1.694	34.753
20793	1.3777913093003737	0.20894034569649642	378.534925002796	460.1032990270736	1653738757.348	15.409	0.548	1.694	34.753
20794	1.3777913155718	0.20894038082820793	378.53280368192713	460.1619888893954	1653738757.398	15.479	0.548	1.694	34.753
20795	1.3777913220000122	0.20894041677693598	378.53068236222964	460.2220929664354	1653738757.448	15.479	0.548	1.694	34.753
20796	1.3777913282714385	0.2089404519086475	378.5285610413608	460.2807828287572	1653738757.498	15.542	0.548	1.694	34.753
20797	1.377791334542865	0.20894048785737554	378.5257326147199	460.34017979885385	1653738757.548	15.542	0.548	1.694	34.753
20798	1.3777913408142912	0.20894052298908702	378.5236112938751	460.39886966115154	1653738757.598	15.602	0.548	1.694	34.753
20799	1.3777913472425034	0.2089405589378151	378.5214899741536	460.45897373821566	1653738757.648	15.602	0.548	1.694	34.753
20800	1.3777913539842868	0.20894059652057623	378.5193686537946	460.52190624168793	1653738757.702	15.678	0.548	1.657	34.746
20801	1.3777913597853562	0.20894063001825466	378.5165402266438	460.577060570634	1653738757.748	15.678	0.548	1.657	34.746
20802	1.3777913660567824	0.20894066514996615	378.51441890579906	460.6357504329318	1653738757.798	15.741	0.548	1.657	34.746
20803	1.3777913724849946	0.20894070109869423	378.51229758607747	460.69585450999585	1653738757.848	15.741	0.548	1.657	34.746
20804	1.3777913787564209	0.2089407362304057	378.51017626523276	460.7545443722936	1653738757.898	15.793	0.548	1.657	34.746
20805	1.3777913850278474	0.2089407721791338	378.5073478385678	460.81394134241424	1653738757.948	15.793	0.548	1.657	34.746
20806	1.3777913914560593	0.20894080731084527	378.50593362466634	460.87333831165535	1653738757.998	15.862	0.548	1.657	34.746
20807	1.3777913977274858	0.20894084244255678	378.503812304799	460.93202817497854	1653738758.048	15.862	0.548	1.657	34.746
20808	1.377791403998912	0.20894087839128483	378.5009838771567	460.9914251440739	1653738758.098	15.935	0.548	1.657	34.746
20809	1.3777914102703386	0.20894091352299635	378.49886255728927	461.05011500739704	1653738758.148	15.935	0.548	1.657	34.746
20810	1.3777914166985505	0.2089409494717244	378.49674123659037	461.1102190834357	1653738758.198	15.997	0.548	1.613	34.753
20811	1.3777914229699768	0.2089409846034359	378.49461991572144	461.1689089457574	1653738758.248	15.997	0.891	1.613	34.753
20812	1.377791429398189	0.20894102055216396	378.492498596024	461.2290130227974	1653738758.298	16.054	0.891	1.613	34.753
20813	1.3777914356696153	0.20894105568387547	378.4903772751552	461.28770288511924	1653738758.348	16.054	0.891	1.613	34.753
20814	1.3777914419410418	0.20894109163260352	378.4875488485143	461.34709985521584	1653738758.398	16.125	0.891	1.613	34.753
20815	1.3777914483692537	0.20894112676431503	378.4861346345889	461.40649682448105	1653738758.448	16.125	0.891	1.613	34.753
20816	1.3777914546406802	0.20894116271304308	378.483306207948	461.4658937945777	1653738758.498	16.186	0.891	1.613	34.753
20817	1.3777914610688922	0.2089411978447546	378.4818919940226	461.5252907638429	1653738758.548	16.186	0.891	1.613	34.753
20818	1.3777914673403187	0.2089412329764661	378.4797706741551	461.58398062716606	1653738758.598	16.244	0.891	1.613	34.753
20819	1.3777914737685306	0.20894126892519416	378.47764935345623	461.6440847032047	1653738758.648	16.244	0.891	1.613	34.753
20820	1.3777914800399569	0.20894130405690567	378.47552803258736	461.70277456552645	1653738758.698	16.305	0.891	1.637	34.767
20821	1.3777914863113834	0.20894133918861718	378.47340671272	461.76146442884965	1653738758.748	16.305	0.891	1.637	34.767
20822	1.3777914927395953	0.20894137513734523	378.47128539202106	461.82156850488826	1653738758.798	16.371	0.891	1.637	34.767
20823	1.3777914990110218	0.20894141026905674	378.4691640721536	461.8802583682114	1653738758.848	16.371	0.891	1.637	34.767
20824	1.3777915054392338	0.20894144540076823	378.4677498582522	461.9396553374526	1653738758.898	16.438	0.891	1.637	34.767
20825	1.3777915117106603	0.20894148053247974	378.46562853838475	461.99834520077576	1653738758.948	16.438	0.891	1.637	34.767
20826	1.3777915181388722	0.20894151566419125	378.46421432445936	462.05774217004097	1653738758.998	16.5	0.891	1.637	34.767
20827	1.3777915244102987	0.2089415516129193	378.4613858978185	462.1171391401376	1653738759.048	16.5	0.891	1.637	34.767
20828	1.3777915308385107	0.20894158674463081	378.45997168389306	462.1765361094028	1653738759.098	16.57	0.891	1.637	34.767
20829	1.3777915372667227	0.20894162269335886	378.45785036319415	462.2366401854414	1653738759.148	16.57	0.891	1.637	34.767
20830	1.3777915436949348	0.2089416586420869	378.4557290434967	462.2967442624814	1653738759.198	16.636	0.891	1.648	34.76
20831	1.3777915501231468	0.20894169377379843	378.45431482957133	462.3561412317466	1653738759.248	16.636	0.891	1.648	34.76
20832	1.3777915565513588	0.20894172972252648	378.45219350887237	462.4162453077853	1653738759.298	16.695	0.891	1.648	34.76
20833	1.377791562979571	0.20894176567125453	378.4500721891749	462.47634938482537	1653738759.348	16.695	0.825	1.648	34.76
20834	1.377791569407783	0.20894180080296604	378.44865797524943	462.53574635409046	1653738759.398	16.764	0.825	1.648	34.76
20835	1.377791575835995	0.2089418367516941	378.44653665555194	462.59585043113054	1653738759.448	16.764	0.825	1.648	34.76
20836	1.377791582264207	0.2089418718834056	378.4451224416265	462.6552474003957	1653738759.498	16.823	0.825	1.648	34.76
20837	1.3777915885356333	0.20894190783213365	378.4422940139843	462.71464436949094	1653738759.548	16.823	0.825	1.648	34.76
20838	1.3777915949638455	0.20894194296384516	378.44087980106025	462.77404133975756	1653738759.598	16.889	0.825	1.648	34.76
20839	1.3777916013920575	0.2089419789125732	378.43875848036134	462.8341454157962	1653738759.648	16.889	0.825	1.648	34.76
20840	1.3777916078202694	0.20894201486130126	378.43663715966244	462.8942494918348	1653738759.698	16.945	0.825	1.655	34.76
20841	1.3777916142484816	0.20894204999301277	378.43522294673846	462.9536464621014	1653738759.748	16.945	0.825	1.655	34.76
20842	1.3777916206766936	0.20894208594174082	378.43310162603956	463.0137505381401	1653738759.798	17.022	0.825	1.655	34.76
20843	1.3777916271049058	0.2089421218904689	378.430980306318	463.07385461520414	1653738759.848	17.022	0.825	1.655	34.76
20844	1.3777916335331177	0.20894215783919695	378.4288589856191	463.1339586912428	1653738759.898	17.084	0.825	1.655	34.76
20845	1.377791639804544	0.20894219297090846	378.42673766475025	463.19264855356454	1653738759.948	17.084	0.825	1.655	34.76
20846	1.3777916462327562	0.2089422289196365	378.4246163450528	463.2527526306046	1653738759.998	17.149	0.825	1.655	34.76
20847	1.3777916526609681	0.20894226486836456	378.4224950243539	463.3128567066432	1653738760.048	17.149	0.825	1.655	34.76
20848	1.3777916589323946	0.2089423008170926	378.41966659771305	463.3722536767399	1653738760.098	17.205	0.825	1.655	34.76
20849	1.3777916653606066	0.20894233594880413	378.41825238378766	463.4316506460051	1653738760.148	17.205	0.825	1.655	34.76
20850	1.3777916717888186	0.20894237189753218	378.41613106308876	463.49175472204365	1653738760.198	17.269	0.825	1.644	34.755
20851	1.3777916782170307	0.20894240784626023	378.41400974339126	463.5518587990838	1653738760.248	17.269	0.825	1.644	34.755
20852	1.3777916846452427	0.20894244379498828	378.4118884226923	463.6119628751224	1653738760.298	17.343	0.825	1.644	34.755
20853	1.3777916910734547	0.20894247974371633	378.40976710199345	463.67206695116107	1653738760.348	17.343	0.825	1.644	34.755
20854	1.3777916973448812	0.20894251569244437	378.40693867535254	463.73146392125767	1653738760.398	17.398	0.825	1.644	34.755
20855	1.3777917037730931	0.2089425508241559	378.4055244614271	463.79086089052277	1653738760.448	17.398	0.825	1.644	34.755
20856	1.3777917102013053	0.20894258677288394	378.4034031417296	463.85096496756285	1653738760.498	17.46	0.913	1.644	34.755
20857	1.3777917166295173	0.20894262190459545	378.40198892780415	463.910361936828	1653738760.548	17.46	0.913	1.644	34.755
20858	1.3777917229009438	0.2089426578533235	378.3991605011633	463.96975890692465	1653738760.598	17.522	0.913	1.644	34.755
20859	1.3777917293291557	0.208942692985035	378.39774628723785	464.02915587618986	1653738760.648	17.522	0.913	1.644	34.755
20860	1.3777917357573677	0.20894272893376306	378.395624966539	464.08925995222853	1653738760.698	17.584	0.913	1.637	34.763
20861	1.3777917421855799	0.20894276488249114	378.3935036468175	464.14936402929266	1653738760.748	17.584	0.913	1.637	34.763
20862	1.3777917486137918	0.20894280001420262	378.392089432916	464.2087609985337	1653738760.798	17.647	0.913	1.637	34.763
20863	1.3777917550420038	0.20894283596293067	378.3899681122171	464.2688650745723	1653738760.848	17.647	0.913	1.637	34.763
20864	1.377791761470216	0.20894287191165875	378.3878467924956	464.32896915163644	1653738760.898	17.714	0.913	1.637	34.763
20865	1.377791767898428	0.20894290704337024	378.3864325785943	464.3883661208776	1653738760.948	17.714	0.913	1.637	34.763
20866	1.37779177432664	0.20894294217508175	378.38501836466884	464.4477630901427	1653738760.998	17.786	0.913	1.637	34.763
20867	1.377791780754852	0.2089429781238098	378.38289704497134	464.5078671671828	1653738761.048	17.786	0.913	1.637	34.763
20868	1.377791787183064	0.2089430132555213	378.3814828310459	464.567264136448	1653738761.098	17.854	0.913	1.637	34.763
20869	1.377791793611276	0.20894304920424936	378.379361510347	464.62736821248666	1653738761.148	17.854	0.913	1.637	34.763
20870	1.3777918000394882	0.20894308433596087	378.377947297423	464.6867651827533	1653738761.198	17.909	0.913	1.639	34.761
20871	1.3777918066244859	0.20894312028468892	378.3765330836675	464.74757636573526	1653738761.248	17.909	0.913	1.639	34.761
20872	1.3777918130526978	0.20894315541640043	378.3751188697421	464.80697333500046	1653738761.298	17.977	0.913	1.639	34.761
20873	1.37779181948091	0.20894319136512848	378.37299755004466	464.86707741204054	1653738761.348	17.977	0.913	1.639	34.761
20874	1.377791825909122	0.20894322649684	378.37158333611916	464.92647438130564	1653738761.398	18.046	0.913	1.639	34.761
20875	1.377791832337334	0.2089432616285515	378.3701691221937	464.98587135057085	1653738761.448	18.046	0.913	1.639	34.761
20876	1.3777918389223318	0.20894329757727956	378.36875490943964	465.0466825345543	1653738761.498	18.102	0.913	1.639	34.761
20877	1.3777918453505438	0.20894333270899107	378.3673406955142	465.1060795038195	1653738761.548	18.102	0.913	1.639	34.761
20878	1.3777918517787557	0.20894336784070258	378.36592648158876	465.16547647308465	1653738761.598	18.171	0.978	1.639	34.761
20879	1.377791858206968	0.20894340378943063	378.3638051618913	465.22558055012473	1653738761.648	18.171	0.978	1.639	34.761
20880	1.3777918647919656	0.20894343892114214	378.3630980549093	465.2856846263333	1653738761.698	18.23	0.978	1.633	34.758
20881	1.3777918712201775	0.20894347405285366	378.36168384098386	465.34508159559846	1653738761.748	18.23	0.978	1.633	34.758
20882	1.3777918778051754	0.2089435100015817	378.3602696282298	465.4058927795819	1653738761.798	18.29	0.978	1.633	34.758
20883	1.3777918842333874	0.2089435451332932	378.35885541432845	465.4652897488231	1653738761.848	18.29	0.978	1.633	34.758
20884	1.3777918906615993	0.2089435802650047	378.35744120040295	465.5246867180883	1653738761.898	18.354	0.978	1.633	34.758
20885	1.377791897246597	0.20894361539671621	378.3567340934209	465.58479079429685	1653738761.948	18.354	0.978	1.633	34.758
20886	1.3777919036748092	0.20894365052842773	378.35531988049695	465.64418776456347	1653738761.998	18.432	0.978	1.633	34.758
20887	1.3777919102598069	0.20894368566013924	378.3546127735149	465.704291840772	1653738762.048	18.432	0.978	1.633	34.758
20888	1.3777919166880188	0.2089437216088673	378.352491452816	465.76439591681066	1653738762.098	18.498	0.978	1.633	34.758
20889	1.3777919232730167	0.2089437567405788	378.35178434683536	465.8244999940206	1653738762.148	18.498	0.978	1.633	34.758
20890	1.3777919297012287	0.2089437918722903	378.35037013291	465.8838969632858	1653738762.198	18.55	0.978	1.611	34.762
20891	1.3777919362862263	0.2089438270040018	378.349663025952	465.94400103947044	1653738762.248	18.55	0.978	1.611	34.762
20892	1.377791942871224	0.2089438621357133	378.3489559189699	466.00410511567895	1653738762.298	18.63	0.978	1.611	34.762
20893	1.3777919492994362	0.20894389726742482	378.34754170604594	466.0635020859456	1653738762.348	18.63	0.978	1.611	34.762
20894	1.3777919558844338	0.20894393239913633	378.3468345990639	466.12360616215415	1653738762.398	18.684	0.978	1.611	34.762
20895	1.3777919623126458	0.20894396753084785	378.3454203851385	466.1830031314193	1653738762.448	18.684	0.978	1.611	34.762
20896	1.3777919688976434	0.20894400266255933	378.3447132781805	466.2431072076039	1653738762.498	18.748	0.978	1.611	34.762
20897	1.3777919753258556	0.2089440369772543	378.34400617202994	466.30179707109704	1653738762.548	18.748	0.978	1.611	34.762
20898	1.3777919819108533	0.20894407210896582	378.34329906504786	466.36190114730556	1653738762.598	18.81	0.978	1.611	34.762
20899	1.377791988495851	0.20894410724067733	378.3425919580659	466.4220052235142	1653738762.648	18.81	0.978	1.611	34.762
20900	1.3777919950808486	0.2089441423723888	378.3418848511079	466.4821092996987	1653738762.698	18.873	0.978	1.626	34.77
20901	1.3777920016658465	0.20894417750410033	378.34117774512737	466.54221337690876	1653738762.748	18.873	1.336	1.626	34.77
20902	1.3777920080940584	0.20894421263581184	378.33976353120187	466.60161034617386	1653738762.798	18.943	1.336	1.626	34.77
20903	1.377792014679056	0.2089442469505068	378.33976353099337	466.661007315609	1653738762.848	18.943	1.336	1.626	34.77
20904	1.3777920212640538	0.2089442820822183	378.3390564240353	466.72111139179356	1653738762.898	19.004	1.336	1.626	34.77
20905	1.377792027692266	0.20894431639691327	378.33834931788476	466.7798012552867	1653738762.948	19.004	1.336	1.626	34.77
20906	1.3777920342772636	0.20894435152862478	378.33764221090274	466.8399053314953	1653738762.998	19.072	1.336	1.626	34.77
20907	1.3777920408622613	0.2089443866603363	378.3369351039208	466.9000094077039	1653738763.048	19.072	1.336	1.626	34.77
20908	1.3777920476040446	0.20894442179204778	378.33693510390606	466.9608205908318	1653738763.098	19.133	1.336	1.626	34.77
20909	1.3777920540322566	0.20894445610674275	378.33622799675413	467.01951045332356	1653738763.148	19.133	1.336	1.626	34.77
20910	1.37779206077404	0.20894449123845427	378.33622799671554	467.08032163647556	1653738763.198	19.197	1.336	1.609	34.76
20911	1.3777920673590378	0.20894452637016578	378.33552089073487	467.1404257136855	1653738763.248	19.197	1.336	1.609	34.76
20912	1.3777920739440355	0.20894456150187726	378.334813783777	467.20052978987013	1653738763.298	19.266	1.336	1.609	34.76
20913	1.3777920805290331	0.20894459581657224	378.3348137835684	467.2599267593052	1653738763.348	19.266	1.336	1.609	34.76
20914	1.3777920871140308	0.20894463013126718	378.33481378338377	467.31932372871626	1653738763.398	19.332	1.336	1.609	34.76
20915	1.3777920936990284	0.2089446652629787	378.3341066764018	467.3794278049249	1653738763.448	19.332	1.336	1.609	34.76
20916	1.3777921004408118	0.20894469957767367	378.33481378313667	467.4395318813034	1653738763.498	19.392	1.336	1.609	34.76
20917	1.3777921070258097	0.20894473470938518	378.33410667715606	467.4996359585134	1653738763.548	19.392	1.336	1.609	34.76
20918	1.3777921136108073	0.20894476902408013	378.3341066769716	467.55903292792453	1653738763.598	19.463	1.336	1.609	34.76
20919	1.377792120195805	0.20894480415579164	378.3333995699895	467.61913700413305	1653738763.648	19.463	1.336	1.609	34.76
20920	1.3777921269375883	0.20894483928750315	378.3333995699509	467.67994818728505	1653738763.698	19.516	1.336	1.592	34.77
20921	1.377792133522586	0.2089448736021981	378.33339956976636	467.7393451566962	1653738763.748	19.516	1.336	1.592	34.77
20922	1.3777921401075837	0.2089449087339096	378.3326924627844	467.7994492329048	1653738763.798	19.58	1.336	1.592	34.77
20923	1.3777921466925815	0.20894494304860456	378.3326924636013	467.8588462033173	1653738763.848	19.58	3.679	1.592	34.77
20924	1.377792153434365	0.20894497818031607	378.3326924635627	467.9196573864693	1653738763.898	19.649	3.679	1.592	34.77
20925	1.3777921600193626	0.20894501331202758	378.3319853565806	467.97976146267786	1653738763.948	19.649	3.679	1.592	34.77
20926	1.377792166761146	0.20894504762672256	378.3326924633154	468.0398655390564	1653738763.998	19.706	3.679	1.592	34.77
20927	1.3777921733461436	0.20894508275843404	378.3319853563575	468.099969615241	1653738764.048	19.706	3.679	1.592	34.77
20928	1.377792180087927	0.20894511789014555	378.3319853563189	468.160780798393	1653738764.098	19.78	3.679	1.592	34.77
20929	1.3777921866729246	0.20894515220484053	378.3319853561103	468.22017776782803	1653738764.148	19.78	3.679	1.592	34.77
20930	1.377792193414708	0.20894518733655204	378.3319853560717	468.28098895098003	1653738764.198	19.845	3.679	1.586	34.771
20931	1.3777921999997058	0.20894522246826353	378.3312782501151	468.34109302816603	1653738764.248	19.845	3.679	1.586	34.771
20932	1.3777922067414892	0.2089452567829585	378.33198535684994	468.40119710454456	1653738764.298	19.905	3.679	1.586	34.771
20933	1.3777922133264868	0.20894529191467	378.33127824986786	468.4613011807531	1653738764.348	19.905	3.679	1.586	34.771
20934	1.3777922200682702	0.20894532622936496	378.3319853566269	468.5214052571077	1653738764.398	19.972	3.679	1.586	34.771
20935	1.3777922266532678	0.20894536136107647	378.3312782496448	468.5815093333162	1653738764.448	19.972	3.679	1.586	34.771
20936	1.3777922333950512	0.20894539567577144	378.3319853563797	468.64161340969474	1653738764.498	20.027	3.679	1.586	34.771
20937	1.3777922399800488	0.2089454299904664	378.33198535619505	468.7010103791058	1653738764.548	20.027	3.679	1.586	34.771
20938	1.3777922467218322	0.2089454651221779	378.3319853561565	468.76182156225786	1653738764.598	20.103	3.679	1.586	34.771
20939	1.37779225330683	0.20894549943687285	378.33198535697335	468.8212185326703	1653738764.648	20.103	3.679	1.586	34.771
20940	1.3777922600486134	0.20894553456858436	378.33198535693475	468.88202971582234	1653738764.698	20.163	3.679	1.582	34.773
20941	1.377792266633611	0.20894556888327934	378.33198535672625	468.94142668525745	1653738764.748	20.163	3.679	1.582	34.773
20942	1.3777922733753944	0.20894560319797428	378.3326924634851	469.001530761612	1653738764.798	20.226	3.679	1.582	34.773
20943	1.377792279960392	0.20894563751266926	378.3326924632765	469.06092773104706	1653738764.848	20.226	3.679	1.582	34.773
20944	1.3777922867021755	0.20894567264438077	378.3326924632379	469.12173891419906	1653738764.898	20.288	3.679	1.582	34.773
20945	1.3777922934439588	0.20894570695907572	378.33339956999686	469.1818429905536	1653738764.948	20.288	3.679	1.582	34.773
20946	1.3777923001857422	0.20894574209078723	378.3333995699582	469.24265417370555	1653738764.998	20.356	3.672	1.582	34.773
20947	1.3777923067707398	0.20894577640548218	378.33339956977363	469.30205114311667	1653738765.048	20.356	3.672	1.582	34.773
20948	1.3777923135125232	0.20894581072017715	378.33410667650844	469.36215521949515	1653738765.098	20.424	3.672	1.582	34.773
20949	1.3777923202543065	0.2089458450348721	378.3348137832674	469.4222592958497	1653738765.148	20.424	3.672	1.582	34.773
20950	1.3777923268393044	0.2089458801665836	378.33410667728674	469.4823633730596	1653738765.198	20.489	3.672	1.582	34.777
20951	1.3777923335810878	0.20894591448127858	378.33481378402155	469.5424674494382	1653738765.248	20.489	3.672	1.582	34.777
20952	1.3777923403228711	0.20894594879597353	378.33552089078046	469.6025715257927	1653738765.298	20.546	3.672	1.582	34.777
20953	1.3777923469078688	0.2089459831106685	378.33552089057196	469.6619684952279	1653738765.348	20.546	3.672	1.582	34.777
20954	1.3777923536496521	0.20894601742536345	378.33622799733087	469.7220725715824	1653738765.398	20.618	3.672	1.582	34.777
20955	1.3777923603914355	0.20894605255707496	378.33622799729216	469.78288375473426	1653738765.448	20.618	3.672	1.582	34.777
20956	1.3777923671332188	0.2089460868717699	378.3369351040511	469.84298783108886	1653738765.498	20.687	3.672	1.582	34.777
20957	1.3777923738750022	0.20894612118646488	378.337642210786	469.9030919074674	1653738765.548	20.687	3.672	1.582	34.777
20958	1.3777923806167856	0.20894615550115983	378.3383493175448	469.96319598382183	1653738765.598	20.748	3.672	1.582	34.777
20959	1.3777923872017832	0.2089461898158548	378.3383493173363	470.022592953257	1653738765.648	20.748	3.672	1.582	34.777
20960	1.3777923939435666	0.20894622413054975	378.33905642409513	470.08269702961155	1653738765.698	20.818	3.672	1.605	34.792
20961	1.37779240068535	0.20894625844524473	378.33976353083	470.1428011059901	1653738765.748	20.818	3.672	1.605	34.792
20962	1.3777924074271333	0.20894629275993967	378.3404706375889	470.2029051823446	1653738765.798	20.875	3.672	1.605	34.792
20963	1.3777924141689166	0.20894632707463465	378.34117774432366	470.263009258723	1653738765.848	20.875	3.672	1.605	34.792
20964	1.3777924209107	0.2089463613893296	378.34188485108257	470.32311333507755	1653738765.898	20.934	3.672	1.605	34.792
20965	1.3777924276524833	0.20894639570402457	378.34259195781743	470.38321741145603	1653738765.948	20.934	3.672	1.605	34.792
20966	1.3777924343942667	0.20894643083573608	378.34259195777884	470.4440285946081	1653738765.998	21.012	3.672	1.605	34.792
20967	1.37779244113605	0.20894646515043103	378.3432990645377	470.5041326709626	1653738766.048	21.012	3.672	1.605	34.792
20968	1.3777924478778336	0.208946499465126	378.34400617227396	470.5642367483425	1653738766.098	21.078	4.176	1.605	34.792
20969	1.3777924544628313	0.2089465329628044	378.34471327886297	470.62292661098013	1653738766.148	21.078	4.176	1.605	34.792
20970	1.3777924612046146	0.20894656727749936	378.3454203856217	470.6830306873346	1653738766.198	21.141	4.176	1.646	34.786
20971	1.377792467946398	0.20894660159219433	378.3461274923566	470.74313476371316	1653738766.248	21.141	4.176	1.646	34.786
20972	1.3777924746881813	0.20894663672390584	378.346127492318	470.80394594686516	1653738766.298	21.203	4.176	1.646	34.786
20973	1.3777924814299647	0.2089466710386008	378.3468345990769	470.86405002321965	1653738766.348	21.203	4.176	1.646	34.786
20974	1.377792488171748	0.20894670535329576	378.34754170581175	470.92415409959824	1653738766.398	21.268	4.176	1.646	34.786
20975	1.3777924947567457	0.2089467396679907	378.34754170562724	470.9835510690093	1653738766.448	21.268	4.176	1.646	34.786
20976	1.377792501498529	0.20894677398268569	378.348248812362	471.0436551453878	1653738766.498	21.344	4.176	1.646	34.786
20977	1.3777925082403124	0.2089468074803641	378.3496630258945	471.1030521149689	1653738766.548	21.344	4.176	1.646	34.786
20978	1.37779251482531	0.20894684179505904	378.3496630257099	471.16244908438	1653738766.598	21.4	4.176	1.646	34.786
20979	1.3777925215670934	0.20894687610975402	378.3503701324447	471.22255316075854	1653738766.648	21.4	4.176	1.646	34.786
20980	1.3777925283088768	0.20894691042444896	378.3510772392036	471.282657237113	1653738766.698	21.458	4.176	1.647	34.78
20981	1.3777925348938747	0.20894694473914394	378.35107723999647	471.34205420754955	1653738766.748	21.458	4.176	1.647	34.78
20982	1.377792541635658	0.20894697905383888	378.35178434675527	471.402158283904	1653738766.798	21.529	4.176	1.647	34.78
20983	1.3777925483774414	0.20894701336853386	378.3524914534902	471.46226236028247	1653738766.848	21.529	4.176	1.647	34.78
20984	1.3777925551192247	0.2089470476832288	378.3531985602491	471.5223664366371	1653738766.898	21.593	4.176	1.647	34.78
20985	1.3777925617042224	0.20894708199792378	378.3531985600405	471.5817634060722	1653738766.948	21.593	4.176	1.647	34.78
20986	1.3777925684460057	0.20894711631261872	378.3539056667994	471.64186748242673	1653738766.998	21.656	4.176	1.647	34.78
20987	1.3777925750310034	0.2089471506273137	378.3539056665908	471.70126445186173	1653738767.048	21.656	4.176	1.647	34.78
20988	1.3777925817727867	0.20894718494200865	378.35461277334974	471.76136852821634	1653738767.098	21.735	4.176	1.647	34.78
20989	1.37779258851457	0.20894721843968708	378.35602698685807	471.8207654978214	1653738767.148	21.735	4.176	1.647	34.78
20990	1.3777925952563534	0.2089472535713986	378.35602698681936	471.88157668097335	1653738767.198	21.791	4.176	1.642	34.782
20991	1.3777926019981368	0.20894728788609354	378.35673409357827	471.94168075732784	1653738767.248	21.791	3.584	1.642	34.782
20992	1.3777926087399202	0.2089473222007885	378.3574412003371	472.0017848336824	1653738767.298	21.857	3.584	1.642	34.782
20993	1.3777926153249178	0.20894735651548346	378.3574412001286	472.0611818031175	1653738767.348	21.857	3.584	1.642	34.782
20994	1.3777926220667014	0.20894739001316187	378.3588554146623	472.1205787736999	1653738767.398	21.928	3.584	1.642	34.782
20995	1.377792628651699	0.20894742432785685	378.35885541445384	472.1799757431351	1653738767.448	21.928	3.584	1.642	34.782
20996	1.3777926353934824	0.2089474586425518	378.35956252121275	472.24007981948967	1653738767.498	21.987	3.584	1.642	34.782
20997	1.3777926421352658	0.20894749295724677	378.36026962794756	472.3001838958681	1653738767.548	21.987	3.584	1.642	34.782
20998	1.377792648877049	0.2089475272719417	378.3609767347064	472.3602879722226	1653738767.598	22.049	3.584	1.642	34.782
20999	1.3777926556188325	0.2089475615866367	378.3616838414413	472.4203920486011	1653738767.648	22.049	3.584	1.642	34.782
21000	1.3777926622038301	0.20894759590133163	378.36168384125676	472.4797890180123	1653738767.698	22.123	3.584	1.647	34.79
21001	1.3777926689456135	0.2089476302160266	378.3623909479916	472.5398930943908	1653738767.748	22.123	3.584	1.647	34.79
21002	1.3777926756873968	0.20894766453072156	378.3630980547504	472.5999971707452	1653738767.798	22.188	3.584	1.647	34.79
21003	1.3777926824291802	0.20894769884541653	378.3638051614853	472.66010124712375	1653738767.848	22.188	3.584	1.647	34.79
21004	1.3777926891709635	0.20894773316011148	378.3645122682442	472.72020532347824	1653738767.898	22.266	3.584	1.647	34.79
21005	1.3777926957559612	0.20894776747480645	378.36451226803564	472.7796022929134	1653738767.948	22.266	3.584	1.647	34.79
21006	1.3777927024977445	0.2089478017895014	378.3652193747945	472.83970636926796	1653738767.998	22.323	3.584	1.647	34.79
21007	1.377792709239528	0.20894783610419637	378.3659264815293	472.89981044564644	1653738768.048	22.323	3.584	1.647	34.79
21008	1.3777927158245258	0.20894787041889132	378.36592648234625	472.959207416059	1653738768.098	22.383	3.584	1.647	34.79
21009	1.3777927225663091	0.2089479047335863	378.36663358908106	473.01931149243745	1653738768.148	22.383	3.584	1.647	34.79
21010	1.3777927291513068	0.2089479382312647	378.36734069567	473.0780013550751	1653738768.198	22.452	3.584	1.668	34.782
21011	1.3777927358930901	0.20894797254595965	378.3680478024289	473.1381054314296	1653738768.248	22.452	3.584	1.668	34.782
21012	1.3777927424780878	0.20894800686065462	378.36804780222036	473.1975024008648	1653738768.298	22.529	3.584	1.668	34.782
21013	1.3777927492198712	0.20894804117534957	378.3687549089792	473.25760647721916	1653738768.348	22.529	2.898	1.668	34.782
21014	1.3777927559616545	0.20894807549004454	378.3694620157141	473.31771055359775	1653738768.398	22.588	2.898	1.668	34.782
21015	1.3777927627034379	0.2089481098047395	378.37016912247293	473.37781462995224	1653738768.448	22.588	2.898	1.668	34.782
21016	1.3777927694452212	0.208948144936451	378.37016912243433	473.43862581310424	1653738768.498	22.645	2.898	1.668	34.782
21017	1.3777927760302189	0.20894817925114598	378.3701691222258	473.4980227825394	1653738768.548	22.645	2.898	1.668	34.782
21018	1.3777927827720022	0.20894821356584092	378.3708762289846	473.5581268588938	1653738768.598	22.711	2.898	1.668	34.782
21019	1.3777927895137858	0.2089482478805359	378.37158333672096	473.61823093627385	1653738768.648	22.711	2.898	1.668	34.782
21020	1.3777927962555692	0.20894828219523084	378.3722904434798	473.6783350126284	1653738768.698	22.787	2.898	1.638	34.776
21021	1.3777928029973525	0.20894831650992582	378.37299755021456	473.7384390890068	1653738768.748	22.787	2.898	1.638	34.776
21022	1.3777928097391359	0.20894835082462077	378.3737046569735	473.7985431653613	1653738768.798	22.847	2.898	1.638	34.776
21023	1.3777928163241335	0.20894838595633228	378.3729975499915	473.85864724156994	1653738768.848	22.847	2.898	1.638	34.776
21024	1.3777928232227026	0.20894842027102725	378.37441176366974	473.91945842489184	1653738768.898	22.913	2.898	1.638	34.776
21025	1.377792829964486	0.2089484545857222	378.3751188704286	473.9795625012464	1653738768.948	22.913	2.898	1.638	34.776
21026	1.3777928365494836	0.20894848890041717	378.37511887022004	474.03895947068145	1653738768.998	22.975	2.898	1.638	34.776
21027	1.377792843291267	0.20894852403212866	378.37511887020554	474.0997706538095	1653738769.048	22.975	2.898	1.638	34.776
21028	1.377792850189836	0.20894855834682363	378.37653308388377	474.1605818371314	1653738769.098	23.052	2.898	1.638	34.776
21029	1.3777928567748337	0.20894859266151858	378.3765330836992	474.2199788065425	1653738769.148	23.052	2.898	1.638	34.776
21030	1.377792863516617	0.20894862697621355	378.37724019043407	474.280082882921	1653738769.198	23.119	2.898	1.613	34.78
21031	1.3777928702584004	0.2089486612909085	378.377947297193	474.3401869592755	1653738769.248	23.119	2.898	1.613	34.78
21032	1.3777928770001837	0.20894869642262	378.3779472971543	474.4009981424275	1653738769.298	23.185	2.898	1.613	34.78
21033	1.377792883741967	0.20894873073731499	378.3786544038892	474.46110221880605	1653738769.348	23.185	2.898	1.613	34.78
21034	1.3777928904837504	0.20894876505200993	378.3793615106481	474.5212062951606	1653738769.398	23.244	2.898	1.613	34.78
21035	1.3777928972255338	0.2089487993667049	378.38006861738285	474.5813103715391	1653738769.448	23.244	2.898	1.613	34.78
21036	1.3777929039673171	0.20894883368139985	378.38077572414176	474.64141444789357	1653738769.498	23.323	3.723	1.613	34.78
21037	1.3777929107091005	0.20894886799609483	378.3814828308766	474.7015185242721	1653738769.548	23.323	3.723	1.613	34.78
21038	1.3777929174508838	0.20894890231078977	378.38218993763553	474.76162260062665	1653738769.598	23.383	3.723	1.613	34.78
21039	1.3777929240358817	0.20894893662548475	378.3821899384284	474.8210195710632	1653738769.648	23.383	3.723	1.613	34.78
21040	1.3777929309344505	0.20894897175719623	378.3828970443558	474.88253786013314	1653738769.698	23.459	3.723	1.604	34.787
21041	1.3777929375194484	0.20894900525487467	378.3836041519221	474.9412277237962	1653738769.748	23.459	3.723	1.604	34.787
21042	1.3777929442612318	0.20894904038658615	378.3836041519075	475.0020389069241	1653738769.798	23.514	3.723	1.604	34.787
21043	1.3777929510030151	0.20894907470128113	378.38431125864236	475.0621429833027	1653738769.848	23.514	3.723	1.604	34.787
21044	1.3777929577447985	0.20894910901597608	378.3850183654012	475.1222470596572	1653738769.898	23.577	3.723	1.604	34.787
21045	1.3777929644865818	0.20894914333067105	378.3857254721361	475.1823511360357	1653738769.948	23.577	3.723	1.604	34.787
21046	1.3777929712283652	0.20894917846238256	378.3857254720975	475.2431623191877	1653738769.999	23.648	3.723	1.604	34.787
21047	1.3777929779701485	0.20894921196006097	378.38713968562985	475.30255928876875	1653738770.048	23.648	3.723	1.604	34.787
21048	1.377792984711932	0.20894924709177248	378.38713968559114	475.3633704719207	1653738770.098	23.712	3.723	1.604	34.787
21049	1.3777929914537153	0.20894928140646743	378.3878467923501	475.4234745482753	1653738770.148	23.712	3.723	1.604	34.787
21050	1.3777929981954986	0.2089493157211624	378.38855389908497	475.48357862465383	1653738770.198	23.779	3.723	1.644	34.804
21051	1.377793004937282	0.20894935003585735	378.38926100584376	475.5436827010082	1653738770.248	23.779	3.723	1.644	34.804
21052	1.3777930116790653	0.20894938516756886	378.38926100580517	475.6044938841602	1653738770.298	23.85	3.723	1.644	34.804
21053	1.3777930184208487	0.20894941948226384	378.38996811254003	475.6645979605388	1653738770.348	23.85	3.723	1.644	34.804
21054	1.377793025162632	0.20894945379695878	378.3906752192989	475.7247020368933	1653738770.398	23.925	3.723	1.644	34.804
21055	1.3777930319044154	0.20894948811165376	378.39138232603375	475.7848061132718	1653738770.448	23.925	3.723	1.644	34.804
21056	1.3777930386461987	0.2089495224263487	378.39208943279266	475.8449101896263	1653738770.498	23.98	3.723	1.644	34.804
21057	1.377793045387982	0.20894955674104368	378.39279653952747	475.90501426600486	1653738770.548	23.98	3.723	1.644	34.804
21058	1.3777930521297654	0.20894959187275516	378.39279653951286	475.9658254491328	1653738770.598	24.046	3.723	1.644	34.804
21059	1.3777930590283345	0.20894962618745014	378.3942107531911	476.0266366324547	1653738770.648	24.046	2.672	1.644	34.804
21060	1.3777930657701178	0.20894966050214508	378.3949178599501	476.0867407088093	1653738770.698	24.108	2.672	1.665	34.793
21061	1.3777930725119012	0.20894969481684006	378.39562496668486	476.14684478518774	1653738770.748	24.108	2.672	1.665	34.793
21062	1.3777930790968989	0.20894972994855157	378.3949178597029	476.20694886139637	1653738770.798	24.188	2.672	1.665	34.793
21063	1.3777930858386822	0.20894976426324652	378.3956249664618	476.2670529377509	1653738770.848	24.188	2.672	1.665	34.793
21064	1.3777930925804656	0.2089497985779415	378.3963320731966	476.32715701412945	1653738770.898	24.252	2.672	1.665	34.793
21065	1.377793099322249	0.20894983289263644	378.3970391799555	476.38726109048395	1653738770.948	24.252	2.672	1.665	34.793
21066	1.3777931060640323	0.20894986802434795	378.39703917991693	476.44807227363594	1653738770.998	24.308	2.672	1.665	34.793
21067	1.3777931128058156	0.20894990233904293	378.39774628665174	476.50817635001437	1653738771.048	24.308	2.672	1.665	34.793
21068	1.3777931197043847	0.2089499374707544	378.3984533935805	476.5696946400858	1653738771.098	24.375	2.672	1.665	34.793
21069	1.377793126446168	0.20894997178544938	378.39916050031536	476.62979871646434	1653738771.148	24.375	2.672	1.665	34.793
21070	1.377793133031166	0.20895000610014433	378.39916050113226	476.6891956868768	1653738771.198	24.456	2.672	1.663	34.796
21071	1.3777931397729493	0.20895004123185584	378.39916050109366	476.7500068700288	1653738771.248	24.456	2.672	1.663	34.796
21072	1.3777931465147326	0.20895007554655082	378.3998676078285	476.81011094640735	1653738771.298	24.515	2.672	1.663	34.796
21073	1.377793153256516	0.20895010986124576	378.4005747145874	476.8702150227619	1653738771.348	24.515	2.672	1.663	34.796
21074	1.3777931598415136	0.20895014417594074	378.40057471437876	476.92961199219695	1653738771.398	24.585	2.672	1.663	34.796
21075	1.377793166583297	0.20895017930765225	378.40057471434017	476.99042317534895	1653738771.448	24.585	2.672	1.663	34.796
21076	1.3777931733250803	0.2089502136223472	378.4012818210991	477.05052725170344	1653738771.498	24.654	2.672	1.663	34.796
21077	1.3777931800668637	0.2089502487540587	378.4012818210605	477.11133843485544	1653738771.548	24.654	2.672	1.663	34.796
21078	1.377793186808647	0.20895028306875366	378.40198892781933	477.17144251121	1653738771.598	24.72	2.672	1.663	34.796
21079	1.3777931935504304	0.20895031820046517	378.40198892778074	477.232253694362	1653738771.648	24.72	2.672	1.663	34.796
21080	1.3777932002922137	0.20895035251516014	378.40269603451554	477.29235777074047	1653738771.698	24.79	2.672	1.676	34.797
21081	1.3777932068772114	0.2089503868298551	378.40269603433114	477.35175474015165	1653738771.748	24.79	3.76	1.676	34.797
21082	1.3777932136189948	0.2089504219615666	378.40269603429243	477.41256592330353	1653738771.798	24.844	3.76	1.676	34.797
21083	1.3777932203607781	0.2089504570932781	378.40269603425384	477.4733771064556	1653738771.848	24.844	3.76	1.676	34.797
21084	1.3777932271025615	0.20895049140797306	378.4034031410127	477.5334811828101	1653738771.898	24.908	3.76	1.676	34.797
21085	1.3777932336875593	0.20895052572266803	378.4034031418056	477.59287815324666	1653738771.948	24.908	3.76	1.676	34.797
21086	1.3777932404293427	0.20895056085437955	378.403403141767	477.65368933639866	1653738771.998	24.975	3.76	1.676	34.797
21087	1.377793247171126	0.2089505951690745	378.4041102485258	477.71379341275303	1653738772.048	24.975	3.76	1.676	34.797
21088	1.3777932539129094	0.208950630300786	378.4041102484873	477.7746045959052	1653738772.098	25.054	3.76	1.676	34.797
21089	1.377793260497907	0.20895066461548095	378.4041102483027	477.8340015653162	1653738772.148	25.054	3.76	1.676	34.797
21090	1.3777932672396904	0.20895069974719246	378.4041102482641	477.8948127484682	1653738772.198	25.114	3.76	1.643	34.785
21091	1.377793273824688	0.20895073406188744	378.4041102480555	477.95420971790327	1653738772.248	25.114	3.76	1.643	34.785
21092	1.3777932805664714	0.20895076919359895	378.40411024801693	478.0150209010553	1653738772.298	25.187	3.76	1.643	34.785
21093	1.3777932873082548	0.2089508035082939	378.4048173547758	478.07512497740987	1653738772.348	25.187	3.76	1.643	34.785
21094	1.3777932938932524	0.2089508386400054	378.4041102477937	478.1352290536184	1653738772.398	25.257	3.76	1.643	34.785
21095	1.3777933004782503	0.20895087295470036	378.40411024861066	478.1946260240309	1653738772.448	25.257	3.76	1.643	34.785
21096	1.3777933072200337	0.20895090726939533	378.40481735534553	478.25473010040946	1653738772.498	25.311	3.76	1.643	34.785
21097	1.3777933138050313	0.20895094240110684	378.40411024836345	478.314834176618	1653738772.548	25.311	3.76	1.643	34.785
21098	1.3777933205468147	0.2089509767158018	378.40481735512236	478.37493825297247	1653738772.598	25.379	3.76	1.643	34.785
21099	1.3777933271318124	0.20895101103049676	378.4048173549138	478.43433522240764	1653738772.648	25.379	3.76	1.643	34.785
21100	1.3777933338735957	0.20895104616220828	378.40481735487515	478.49514640555964	1653738772.698	25.456	3.76	1.622	34.797
21101	1.3777933404585934	0.20895108129391976	378.40411024791723	478.5552504817442	1653738772.748	25.456	3.76	1.622	34.797
21102	1.3777933473571624	0.20895111642563127	378.40481735482194	478.61676877183953	1653738772.799	25.524	3.76	1.622	34.797
21103	1.37779335394216	0.20895115074032625	378.4048173546135	478.67616574127476	1653738772.848	25.524	3.76	1.622	34.797
21104	1.3777933606839434	0.20895118587203776	378.4048173545749	478.73697692442676	1653738772.898	25.592	3.511	1.622	34.797
21105	1.3777933672689413	0.2089512201867327	378.4048173553917	478.79637389483923	1653738772.948	25.592	3.511	1.622	34.797
21106	1.3777933740107247	0.20895125531844422	378.4048173553531	478.85718507799123	1653738772.998	25.648	3.511	1.622	34.797
21107	1.3777933805957223	0.20895129045015573	378.40411024837107	478.9172891541998	1653738773.048	25.648	3.511	1.622	34.797
21108	1.3777933873375057	0.20895132558186724	378.4041102483324	478.97810033735175	1653738773.098	25.709	3.511	1.622	34.797
21109	1.3777933939225033	0.2089513598965622	378.4041102481479	479.0374973067628	1653738773.148	25.709	3.511	1.622	34.797
21110	1.3777934006642867	0.2089513950282737	378.40411024810936	479.098308489915	1653738773.198	25.777	3.511	1.622	34.798
21111	1.3777934072492843	0.2089514301599852	378.4034031411273	479.1584125661235	1653738773.248	25.777	3.511	1.622	34.798
21112	1.3777934139910677	0.20895146529169673	378.4034031410887	479.2192237492755	1653738773.298	25.854	3.511	1.622	34.798
21113	1.3777934205760654	0.20895149960639167	378.4034031409041	479.2786207186865	1653738773.348	25.854	3.511	1.622	34.798
21114	1.3777934271610632	0.20895153473810318	378.4026960349235	479.3387247958965	1653738773.398	25.914	3.511	1.622	34.798
21115	1.3777934339028466	0.2089515698698147	378.4026960348849	479.3995359790485	1653738773.448	25.914	3.511	1.622	34.798
21116	1.37779344064463	0.20895160500152618	378.40269603487036	479.4603471621765	1653738773.498	25.974	3.511	1.622	34.798
21117	1.3777934472296276	0.2089516401332377	378.40198892788834	479.52045123838514	1653738773.548	25.974	3.511	1.622	34.798
21118	1.377793453971411	0.2089516752649492	378.40198892784974	479.58126242153713	1653738773.598	26.045	3.511	1.622	34.798
21119	1.3777934607131943	0.20895171039666072	378.40198892781103	479.642073604689	1653738773.648	26.045	3.511	1.622	34.798
21120	1.3777934674549777	0.20895174634538877	378.401281820999	479.7035918946145	1653738773.698	26.117	3.511	1.627	34.801
21121	1.3777934740399753	0.20895178147710028	378.400574714017	479.7636959708231	1653738773.748	26.117	3.511	1.627	34.801
21122	1.3777934807817587	0.2089518166088118	378.4005747139784	479.8245071539751	1653738773.802	26.184	3.511	1.627	34.801
21123	1.3777934873667563	0.2089518517405233	378.39986760699634	479.8846112301836	1653738773.848	26.184	3.511	1.627	34.801
21124	1.37779349410854	0.20895188605521825	378.40057471475666	479.94471530753964	1653738773.898	26.247	3.511	1.627	34.801
21125	1.3777935006935376	0.20895192118692976	378.3998676077746	480.00481938374816	1653738773.948	26.247	3.511	1.627	34.801
21126	1.377793507435321	0.20895195631864127	378.399867607736	480.06563056690015	1653738773.998	26.32	5.015	1.627	34.801
21127	1.3777935141771043	0.2089519914503528	378.3998676076974	480.12644175005215	1653738774.048	26.32	5.015	1.627	34.801
21128	1.3777935209188876	0.20895202658206427	378.39986760768284	480.18725293318016	1653738774.098	26.375	5.015	1.627	34.801
21129	1.3777935275038853	0.20895206171377578	378.3991605007008	480.2473570093888	1653738774.148	26.375	5.015	1.627	34.801
21130	1.377793534088883	0.2089520968454873	378.39845339371874	480.3074610855973	1653738774.198	26.46	5.015	1.652	34.804
21131	1.3777935408306663	0.2089521319771988	378.39845339368014	480.3682722687493	1653738774.248	26.46	5.015	1.652	34.804
21132	1.3777935475724497	0.20895216710891032	378.39845339364155	480.4290834519013	1653738774.298	26.513	5.015	1.652	34.804
21133	1.3777935541574473	0.20895220142360527	378.39845339345703	480.4884804213124	1653738774.348	26.513	5.015	1.652	34.804
21134	1.3777935607424452	0.20895223655531678	378.3977462874765	480.5485844985224	1653738774.398	26.597	5.015	1.652	34.804
21135	1.3777935674842285	0.2089522716870283	378.3977462874378	480.6093956816744	1653738774.448	26.597	5.015	1.652	34.804
21136	1.377793574226012	0.20895230763575634	378.39703918062565	480.6709139715998	1653738774.498	26.66	5.015	1.652	34.804
21137	1.3777935809677953	0.2089523419504513	378.39774628738456	480.7310180479543	1653738774.548	26.66	5.015	1.652	34.804
21138	1.377793587552793	0.2089523770821628	378.3970391804026	480.7911221241629	1653738774.598	26.718	5.015	1.652	34.804
21139	1.3777935942945763	0.2089524122138743	378.397039180364	480.8519333073149	1653738774.648	26.718	5.015	1.652	34.804
21140	1.3777936010363596	0.20895244734558582	378.3970391803254	480.9127444904669	1653738774.698	26.784	5.015	1.657	34.801
21141	1.3777936076213573	0.20895248247729734	378.3963320733433	480.9728485666755	1653738774.748	26.784	5.015	1.657	34.801
21142	1.3777936143631406	0.20895251760900885	378.3963320733048	481.03365974982756	1653738774.798	26.851	5.015	1.657	34.801
21143	1.3777936209481383	0.20895255274072033	378.3956249663467	481.09376382601204	1653738774.848	26.851	5.015	1.657	34.801
21144	1.3777936276899219	0.20895258787243184	378.3956249673095	481.15457501016544	1653738774.898	26.927	5.015	1.657	34.801
21145	1.3777936342749195	0.20895262218712682	378.395624967101	481.21397197960056	1653738774.948	26.927	5.015	1.657	34.801
21146	1.3777936410167029	0.2089526573188383	378.3956249670864	481.27478316272857	1653738774.998	26.997	5.015	1.657	34.801
21147	1.3777936476017005	0.20895269245054982	378.39491786010433	481.3348872389371	1653738775.048	26.997	5.015	1.657	34.801
21148	1.3777936543434839	0.20895272758226133	378.39491786006573	481.3956984220891	1653738775.098	27.054	5.015	1.657	34.801
21149	1.3777936609284815	0.20895276271397284	378.3942107530837	481.4558024982977	1653738775.148	27.054	4.519	1.657	34.801
21150	1.377793667670265	0.20895279702866779	378.3949178598426	481.5159065746522	1653738775.198	27.126	4.519	1.657	34.801
21151	1.3777936744120483	0.20895283297739586	378.39421075300646	481.57742486460165	1653738775.248	27.126	4.519	1.657	34.801
21152	1.3777936811538316	0.2089528672920908	378.39491785976537	481.63752894095614	1653738775.298	27.202	4.519	1.657	34.801
21153	1.3777936877388293	0.20895290242380232	378.39421075278335	481.6976330171648	1653738775.348	27.202	4.519	1.657	34.801
21154	1.3777936944806126	0.20895293755551383	378.39421075274475	481.7584442003167	1653738775.398	27.272	4.519	1.657	34.801
21155	1.3777937010656105	0.20895297268722535	378.3935036467642	481.81854827752676	1653738775.448	27.272	4.519	1.657	34.801
21156	1.3777937078073939	0.20895300781893683	378.3935036467496	481.8793594606547	1653738775.498	27.331	4.519	1.657	34.801
21157	1.3777937145491772	0.2089530421336318	378.39421075348446	481.93946353703325	1653738775.548	27.331	4.519	1.657	34.801
21158	1.3777937211341749	0.20895307726534332	378.3935036465024	481.99956761324177	1653738775.598	27.41	4.519	1.657	34.801
21159	1.3777937278759582	0.20895311239705483	378.3935036464638	482.06037879639376	1653738775.648	27.41	4.519	1.657	34.801
21160	1.3777937346177416	0.20895314752876631	378.3935036464492	482.1211899795218	1653738775.698	27.47	4.519	1.68	34.825
21161	1.377793741359525	0.20895318266047783	378.3935036464106	482.18200116267377	1653738775.748	27.47	4.519	1.68	34.825
21162	1.3777937479445226	0.20895321779218934	378.3927965394285	482.24210523888235	1653738775.798	27.531	4.519	1.68	34.825
21163	1.377793754686306	0.20895325292390085	378.3927965393899	482.30291642203434	1653738775.848	27.531	4.519	1.68	34.825
21164	1.3777937614280893	0.20895328805561236	378.39279653935137	482.3637276051864	1653738775.898	27.607	4.519	1.68	34.825
21165	1.3777937680130872	0.20895332318732385	378.39208943339474	482.42383168237234	1653738775.948	27.607	4.519	1.68	34.825
21166	1.3777937747548705	0.20895335831903536	378.39208943335615	482.4846428655243	1653738775.998	27.67	4.519	1.68	34.825
21167	1.3777937814966539	0.20895339345074687	378.3920894333175	482.54545404867633	1653738776.048	27.67	4.519	1.68	34.825
21168	1.3777937880816515	0.20895342858245838	378.39138232633553	482.6055581248849	1653738776.098	27.737	4.519	1.68	34.825
21169	1.377793794823435	0.2089534637141699	378.3913823262968	482.66636930803685	1653738776.148	27.737	4.519	1.68	34.825
21170	1.3777938015652182	0.2089534988458814	378.3913823262582	482.72718049118885	1653738776.198	27.809	4.519	1.732	34.801
21171	1.377793808150216	0.20895353316057635	378.39138232607377	482.7865774605999	1653738776.248	27.809	4.73	1.732	34.801
21172	1.3777938148919993	0.2089535691093044	378.39067521926165	482.84809575052543	1653738776.298	27.867	4.73	1.732	34.801
21173	1.377793821476997	0.20895360342399938	378.39067521905304	482.90749271996054	1653738776.348	27.867	4.73	1.732	34.801
21174	1.3777938282187803	0.2089536385557109	378.3906752190145	482.9683039031125	1653738776.398	27.942	4.73	1.732	34.801
21175	1.3777938349605636	0.20895367450443894	378.38996811220244	483.02982219303806	1653738776.448	27.942	4.73	1.732	34.801
21176	1.377793841702347	0.20895370963615043	378.38996811218783	483.0906333761659	1653738776.498	28.014	4.73	1.732	34.801
21177	1.3777938482873449	0.20895374476786194	378.3892610062072	483.150737453376	1653738776.548	28.014	4.73	1.732	34.801
21178	1.3777938550291282	0.20895377989957345	378.3892610061686	483.21154863652794	1653738776.598	28.074	4.73	1.732	34.801
21179	1.3777938616141259	0.20895381421426842	378.3892610059601	483.2709456059631	1653738776.648	28.074	4.73	1.732	34.801
21180	1.3777938683559092	0.20895385016299647	378.38855389914795	483.3324638958885	1653738776.698	28.144	4.73	1.77	34.832
21181	1.3777938749409069	0.20895388447769142	378.38855389896344	483.3918608652996	1653738776.748	28.144	4.73	1.77	34.832
21182	1.3777938816826902	0.20895392042641947	378.3878467921514	483.45337915522504	1653738776.798	28.211	4.73	1.77	34.832
21183	1.377793888267688	0.20895395555813098	378.38713968516936	483.51348323143367	1653738776.848	28.211	4.73	1.77	34.832
21184	1.3777938950094712	0.2089539906898425	378.3871396851307	483.57429441458555	1653738776.898	28.288	4.73	1.77	34.832
21185	1.377793901594469	0.20895402500453747	378.38713968492215	483.6336913840207	1653738776.948	28.288	4.73	1.77	34.832
21186	1.3777939083362525	0.20895406013624895	378.38713968590895	483.69450256815014	1653738776.998	28.359	4.73	1.77	34.832
21187	1.3777939149212501	0.20895409608497703	378.3857254721295	483.7553137511562	1653738777.048	28.359	4.73	1.77	34.832
21188	1.3777939216630335	0.20895413121668852	378.3857254721149	483.8161249342842	1653738777.098	28.427	4.73	1.77	34.832
21189	1.3777939282480312	0.20895416634840003	378.3850183651329	483.8762290104928	1653738777.148	28.427	4.73	1.77	34.832
21190	1.3777939349898145	0.20895420148011154	378.38501836509425	483.9370401936447	1653738777.198	28.485	4.73	1.806	34.82
21191	1.3777939415748122	0.20895423661182305	378.38431125811223	483.9971442698533	1653738777.248	28.485	4.73	1.806	34.82
21192	1.3777939483165955	0.20895427174353456	378.38431125807364	484.0579554530053	1653738777.298	28.549	4.73	1.806	34.82
21193	1.3777939549015932	0.20895430769226261	378.38289704431816	484.1187666359874	1653738777.348	28.549	4.73	1.806	34.82
21194	1.3777939616433765	0.20895434282397413	378.38289704427956	484.1795778191394	1653738777.398	28.619	4.811	1.806	34.82
21195	1.3777939682283744	0.2089543779556856	378.382189938323	484.2396818963254	1653738777.448	28.619	4.811	1.806	34.82
21196	1.377793974813372	0.20895441308739712	378.3814828313409	484.2997859725339	1653738777.498	28.694	4.811	1.806	34.82
21197	1.3777939815551554	0.20895444821910863	378.3814828313023	484.3605971556859	1653738777.548	28.694	4.811	1.806	34.82
21198	1.377793988140153	0.20895448335082015	378.38077572432036	484.42070123189455	1653738777.598	28.764	4.811	1.806	34.82
21199	1.3777939948819364	0.20895451848253166	378.38077572428176	484.48151241504655	1653738777.648	28.764	4.811	1.806	34.82
21200	1.377794001466934	0.2089545544312597	378.37936151052617	484.54232359802853	1653738777.698	28.834	4.811	1.813	34.816
21201	1.3777940082087174	0.20895458956297122	378.37936151048757	484.60313478118053	1653738777.748	28.834	4.811	1.813	34.816
21202	1.3777940147937153	0.20895462469468273	378.37865440450696	484.66323885839057	1653738777.798	28.892	4.811	1.813	34.816
21203	1.377794021378713	0.20895465982639422	378.377947297549	484.7233429345751	1653738777.848	28.892	4.811	1.813	34.816
21204	1.3777940281204963	0.20895469495810573	378.3779472975104	484.7841541177271	1653738777.898	28.951	4.811	1.813	34.816
21205	1.377794034705494	0.20895473008981724	378.37724019052837	484.8442581939358	1653738777.948	28.951	4.811	1.813	34.816
21206	1.3777940414472774	0.2089547660385453	378.37653308371625	484.90577648386113	1653738777.998	29.026	4.811	1.813	34.816
21207	1.377794048032275	0.2089548011702568	378.3758259767343	484.96588056006976	1653738778.048	29.026	4.811	1.813	34.816
21208	1.3777940547740584	0.20895483630196832	378.37582597669564	485.02669174322176	1653738778.098	29.1	4.811	1.813	34.816
21209	1.377794061359056	0.20895487143367983	378.3751188697137	485.08679581943034	1653738778.148	29.1	4.811	1.813	34.816
21210	1.377794067944054	0.2089549065653913	378.374411763757	485.1468998966162	1653738778.198	29.159	4.811	1.824	34.826
21211	1.3777940746858373	0.2089549425141194	378.373704656921	485.20841818656584	1653738778.248	29.159	4.811	1.824	34.826
21212	1.377794081270835	0.20895497764583087	378.372997549963	485.26852226275037	1653738778.298	29.238	4.811	1.824	34.826
21213	1.3777940880126183	0.20895501359455895	378.3722904431269	485.3300405526998	1653738778.348	29.238	4.811	1.824	34.826
21214	1.377794094597616	0.20895504872627044	378.37158333616884	485.3901446288844	1653738778.398	29.296	4.811	1.824	34.826
21215	1.3777941011826136	0.20895508385798195	378.3708762291868	485.4502487050929	1653738778.448	29.296	4.811	1.824	34.826
21216	1.377794107924397	0.20895511980671	378.37016912237476	485.5117669950184	1653738778.498	29.365	4.453	1.824	34.826
21217	1.3777941145093948	0.2089551549384215	378.36946201639415	485.5718710722284	1653738778.548	29.365	4.453	1.824	34.826
21218	1.3777941210943925	0.20895519007013302	378.36875490941213	485.631975148437	1653738778.598	29.436	4.453	1.824	34.826
21219	1.3777941278361758	0.20895522601886107	378.3680478026	485.69349343836245	1653738778.648	29.436	4.453	1.824	34.826
21220	1.3777941344211735	0.20895526115057259	378.367340695618	485.75359751457097	1653738778.698	29.501	4.453	1.864	34.827
21221	1.3777941410061711	0.2089552962822841	378.36663358863603	485.8137015907796	1653738778.748	29.501	4.453	1.864	34.827
21222	1.3777941475911688	0.20895533223101215	378.36521937488044	485.87451277376164	1653738778.798	29.576	4.453	1.864	34.827
21223	1.3777941543329522	0.20895536736272366	378.3652193748419	485.93532395691363	1653738778.848	29.576	4.453	1.864	34.827
21224	1.37779416091795	0.2089554033114517	378.3638051620878	485.9961351408971	1653738778.898	29.641	4.453	1.864	34.827
21225	1.3777941675029477	0.20895543844316322	378.3630980551058	486.0562392171057	1653738778.948	29.641	4.453	1.864	34.827
21226	1.3777941740879454	0.2089554735748747	378.36239094814783	486.11634329329024	1653738778.998	29.702	4.453	1.864	34.827
21227	1.377794180672943	0.20895550952360278	378.36097673436825	486.17715447629627	1653738779.048	29.702	4.453	1.864	34.827
21228	1.3777941874147264	0.20895554465531427	378.3609767343537	486.2379656594243	1653738779.098	29.771	4.453	1.864	34.827
21229	1.377794193999724	0.20895558060404235	378.35956252057423	486.29877684243036	1653738779.148	29.771	4.453	1.864	34.827
21230	1.377794200584722	0.20895561573575383	378.3588554146176	486.35888091961635	1653738779.198	29.833	4.453	1.88	34.823
21231	1.3777942071697196	0.2089556516844819	378.3574412008381	486.4196921026224	1653738779.248	29.833	4.453	1.88	34.823
21232	1.377794213911503	0.20895568763320996	378.35673409402597	486.48121039254784	1653738779.298	29.909	4.453	1.88	34.823
21233	1.3777942203397149	0.20895572276492147	378.3553198801006	486.54060736181304	1653738779.348	29.909	4.453	1.88	34.823
21234	1.3777942269247125	0.20895575789663295	378.3546127731426	486.6007114379975	1653738779.398	29.98	4.453	1.88	34.823
21235	1.3777942335097104	0.208955793845361	378.3531985603885	486.6615226219811	1653738779.448	29.98	4.453	1.88	34.823
21236	1.3777942402514938	0.20895582897707252	378.35319856034994	486.7223338051331	1653738779.498	30.041	4.453	1.88	34.823
21237	1.3777942468364914	0.20895586492580057	378.3517843465944	486.7831449881151	1653738779.548	30.041	4.453	1.88	34.823
21238	1.377794253421489	0.20895590005751208	378.35107723961244	486.84324906432374	1653738779.598	30.112	4.453	1.88	34.823
21239	1.3777942600064867	0.20895593600624013	378.3496630258569	486.9040602473057	1653738779.648	30.112	3.511	1.88	34.823
21240	1.3777942665914844	0.20895597113795164	378.3489559188749	486.9641643235143	1653738779.699	30.18	3.511	1.873	34.822
21241	1.3777942731764823	0.2089560070866797	378.34754170612086	487.0249755074978	1653738779.748	30.18	3.511	1.873	34.822
21242	1.37779427976148	0.20895604303540777	378.3461274923413	487.0857866905038	1653738779.798	30.253	3.511	1.873	34.822
21243	1.3777942863464776	0.20895607898413582	378.3447132785858	487.14659787348586	1653738779.848	30.253	3.511	1.873	34.822
21244	1.377794293088261	0.20895611493286387	378.34400617177374	487.2081161634113	1653738779.898	30.307	3.511	1.873	34.822
21245	1.3777942996732586	0.20895615088159192	378.3425919580183	487.2689273463934	1653738779.948	30.307	3.511	1.873	34.822
21246	1.377794306415042	0.20895618683031997	378.34188485120615	487.3304456363188	1653738779.998	30.378	3.511	1.873	34.822
21247	1.3777943130000396	0.20895622277904802	378.3404706374507	487.39125681930096	1653738780.048	30.378	3.511	1.873	34.822
21248	1.377794319741823	0.20895625872777607	378.3397635306386	487.45277510922637	1653738780.099	30.449	3.511	1.873	34.822
21249	1.3777943263268209	0.20895629467650415	378.33834931786055	487.51358629323386	1653738780.148	30.449	3.511	1.873	34.822
21250	1.3777943329118185	0.20895632980821563	378.3376422109026	487.57369036941844	1653738780.198	30.528	3.511	1.862	34.819
21251	1.3777943394968162	0.20895636575694368	378.33622799714703	487.6345015524004	1653738780.248	30.528	3.511	1.862	34.819
21252	1.3777943462385995	0.20895640170567176	378.33552089031093	487.6960198423499	1653738780.298	30.582	3.511	1.862	34.819
21253	1.3777943528235972	0.2089564376543998	378.33410667655545	487.75683102533196	1653738780.348	30.582	3.511	1.862	34.819
21254	1.3777943594085948	0.20895647360312786	378.3326924628	487.81764220831406	1653738780.398	30.651	3.511	1.862	34.819
21255	1.3777943661503784	0.2089565095518559	378.3319853569894	487.8791604992409	1653738780.448	30.651	3.511	1.862	34.819
21256	1.377794372735376	0.20895654550058396	378.3305711432339	487.939971682223	1653738780.498	30.711	3.511	1.862	34.819
21257	1.3777943793203737	0.208956581449312	378.3291569294783	488.000782865205	1653738780.548	30.711	3.511	1.862	34.819
21258	1.3777943859053714	0.20895661739804006	378.3277427157229	488.0615940481871	1653738780.598	30.789	3.511	1.862	34.819
21259	1.3777943926471548	0.20895665252975157	378.3277427156843	488.1224052313391	1653738780.648	30.789	3.511	1.862	34.819
21260	1.3777943992321524	0.20895668929549618	378.3256213951313	488.1839235211186	1653738780.698	30.861	3.511	1.855	34.821
21261	1.3777944058171503	0.2089567244272077	378.3249142891506	488.24402759832856	1653738780.748	30.861	4.205	1.855	34.821
21262	1.3777944125589336	0.20895676037593575	378.32420718233857	488.305545888254	1653738780.798	30.92	4.205	1.855	34.821
21263	1.3777944191439313	0.2089567963246638	378.32279296858314	488.3663570712361	1653738780.848	30.92	4.205	1.855	34.821
21264	1.3777944258857147	0.20895683227339185	378.322085861771	488.42787536116145	1653738780.898	30.993	4.205	1.855	34.821
21265	1.3777944324707123	0.2089568682221199	378.3206716480156	488.4886865441436	1653738780.948	30.993	4.205	1.855	34.821
21266	1.37779443905571	0.20895690417084795	378.31925743426007	488.54949772712564	1653738780.998	31.069	4.205	1.855	34.821
21267	1.3777944457974933	0.208956940119576	378.31855032744795	488.6110160170511	1653738781.048	31.069	4.205	1.855	34.821
21268	1.377794452382491	0.20895697606830407	378.3171361136684	488.6718272000571	1653738781.098	31.127	4.205	1.855	34.821
21269	1.3777944591242743	0.20895701201703212	378.3164290068565	488.73334548998264	1653738781.148	31.127	4.205	1.855	34.821
21270	1.3777944657092722	0.20895704796576017	378.31501479410235	488.7941566739661	1653738781.198	31.192	4.205	1.842	34.819
21271	1.3777944722942699	0.20895708391448822	378.3136005803468	488.8549678569481	1653738781.248	31.192	4.205	1.842	34.819
21272	1.3777944790360532	0.20895711986321627	378.31289347353476	488.9164861468736	1653738781.298	31.264	4.205	1.842	34.819
21273	1.377794485621051	0.20895715581194432	378.3114792597792	488.97729732985556	1653738781.348	31.264	4.205	1.842	34.819
21274	1.3777944922060485	0.20895719176067237	378.3100650460238	489.03810851283765	1653738781.398	31.341	4.205	1.842	34.819
21275	1.377794498947832	0.20895722770940045	378.3093579391877	489.09962680278716	1653738781.448	31.341	4.205	1.842	34.819
21276	1.3777945056896153	0.2089572636581285	378.30865083237563	489.1611450927126	1653738781.498	31.402	4.205	1.842	34.819
21277	1.3777945122746131	0.20895729960685655	378.30723661962156	489.22195627669606	1653738781.548	31.402	4.205	1.842	34.819
21278	1.3777945188596108	0.20895733473856806	378.3065295126396	489.2820603529047	1653738781.598	31.468	4.205	1.842	34.819
21279	1.3777945256013941	0.2089573706872961	378.3058224058274	489.34357864283004	1653738781.648	31.468	4.205	1.842	34.819
21280	1.3777945321863918	0.20895740663602416	378.30440819207195	489.4043898258122	1653738781.698	31.543	4.205	1.84	34.824
21281	1.3777945389281752	0.2089574425847522	378.3037010852599	489.46590811573765	1653738781.748	31.543	4.205	1.84	34.824
21282	1.3777945455131728	0.20895747853348026	378.3022868715044	489.5267192987197	1653738781.798	31.597	4.205	1.84	34.824
21283	1.3777945522549562	0.2089575144822083	378.3015797646923	489.5882375886451	1653738781.848	31.597	4.205	1.84	34.824
21284	1.3777945588399538	0.2089575504309364	378.30016555091277	489.64904877165117	1653738781.898	31.673	4.504	1.84	34.824
21285	1.3777945655817372	0.20895758556264787	378.3001655508982	489.7098599547791	1653738781.948	31.673	4.504	1.84	34.824
21286	1.377794572166735	0.20895762151137595	378.29875133812016	489.77067113878667	1653738781.998	31.734	4.504	1.84	34.824
21287	1.3777945789085184	0.208957657460104	378.2980442313081	489.8321894287121	1653738782.048	31.734	4.504	1.84	34.824
21288	1.377794585493516	0.20895769340883205	378.2966300175526	489.8930006116942	1653738782.099	31.816	4.504	1.84	34.824
21289	1.3777945922352994	0.2089577293575601	378.2959229107405	489.9545189016196	1653738782.148	31.816	4.504	1.84	34.824
21290	1.377794598820297	0.2089577644892716	378.2952158037584	490.0146229778282	1653738782.198	31.877	4.504	1.834	34.814
21291	1.3777946055620804	0.20895780043799966	378.29450869694637	490.07614126775366	1653738782.248	31.877	4.504	1.834	34.814
21292	1.3777946123038638	0.20895783720374425	378.29309448336085	490.1383666644526	1653738782.299	31.942	4.504	1.834	34.814
21293	1.3777946188888615	0.20895787233545576	378.2923873763789	490.1984707406612	1653738782.348	31.942	4.504	1.834	34.814
21294	1.3777946256306448	0.2089579082841838	378.2916802695667	490.25998903058655	1653738782.398	32.01	4.504	1.834	34.814
21295	1.3777946323724282	0.2089579442329119	378.2909731627306	490.32150732053606	1653738782.448	32.01	4.504	1.834	34.814
21296	1.377794638957426	0.20895798018163994	378.2895589499766	490.3823185045195	1653738782.499	32.079	4.504	1.834	34.814
21297	1.3777946456992094	0.20895801531335143	378.289558949962	490.4431296876475	1653738782.548	32.079	4.504	1.834	34.814
21298	1.377794652284207	0.2089580512620795	378.2881447361825	490.5039408706536	1653738782.598	32.15	4.504	1.834	34.814
21299	1.3777946590259904	0.20895808721080755	378.28743762937046	490.56545916057905	1653738782.648	32.15	4.504	1.834	34.814
21300	1.3777946657677738	0.2089581231595356	378.2867305225583	490.6269774505045	1653738782.699	32.22	4.504	1.822	34.822
21301	1.3777946725095571	0.20895815910826365	378.28602341574623	490.68849574042997	1653738782.748	32.22	4.504	1.822	34.822
21302	1.3777946790945548	0.20895819423997516	378.2853163087642	490.74859981663855	1653738782.798	32.279	4.504	1.822	34.822
21303	1.3777946858363381	0.20895823018870321	378.28460920195215	490.810118106564	1653738782.848	32.279	4.504	1.822	34.822
21304	1.3777946925781215	0.20895826613743126	378.2839020951401	490.87163639648946	1653738782.898	32.344	4.504	1.822	34.822
21305	1.3777946991631191	0.20895830208615931	378.28248788138455	490.93244757947144	1653738782.948	32.344	4.504	1.822	34.822
21306	1.3777947059049025	0.20895833721787083	378.28248788134596	490.99325876262344	1653738782.998	32.425	5.446	1.822	34.822
21307	1.377794712646686	0.20895837316659888	378.2817807755353	491.0547770535503	1653738783.048	32.425	5.446	1.822	34.822
21308	1.3777947192316837	0.20895840911532693	378.2803665617799	491.1155882365324	1653738783.098	32.481	5.446	1.822	34.822
21309	1.377794725973467	0.208958445064055	378.2796594549438	491.17710652648185	1653738783.148	32.481	5.446	1.822	34.822
21310	1.3777947325584647	0.2089584801957665	378.27895234798575	491.2372106026665	1653738783.198	32.548	5.446	1.82	34.819
21311	1.377794739300248	0.20895851614449457	378.27824524114965	491.298728892616	1653738783.248	32.548	5.446	1.82	34.819
21312	1.3777947460420314	0.20895855209322262	378.27753813433753	491.3602471825414	1653738783.298	32.623	5.446	1.82	34.819
21313	1.377794752627029	0.2089585872249341	378.27683102737956	491.42035125872593	1653738783.348	32.623	5.446	1.82	34.819
21314	1.3777947593688125	0.20895862317366218	378.27612392054345	491.48186954867543	1653738783.398	32.696	5.446	1.82	34.819
21315	1.3777947659538101	0.20895865912239023	378.27470970678803	491.5426807316575	1653738783.448	32.696	5.446	1.82	34.819
21316	1.3777947726955935	0.20895869425410174	378.2747097067493	491.6034919148094	1653738783.498	32.751	5.446	1.82	34.819
21317	1.3777947792805914	0.2089587302028298	378.27329549399536	491.66430309879297	1653738783.548	32.751	5.446	1.82	34.819
21318	1.3777947860223747	0.20895876615155784	378.27258838718325	491.7258213887184	1653738783.598	32.824	5.446	1.82	34.819
21319	1.377794792764158	0.20895880128326935	378.27258838714465	491.78663257187037	1653738783.648	32.824	5.446	1.82	34.819
21320	1.3777947993491557	0.2089588372319974	378.2711741733891	491.84744375485246	1653738783.698	32.895	5.446	1.803	34.804
21321	1.377794806090939	0.20895887318072545	378.27046706657705	491.9089620447779	1653738783.748	32.895	5.446	1.803	34.804
21322	1.3777948126759367	0.2089589091294535	378.2690528528215	491.9697732277599	1653738783.798	32.954	5.446	1.803	34.804
21323	1.37779481941772	0.208958944261165	378.2690528527829	492.0305844109119	1653738783.848	32.954	5.446	1.803	34.804
21324	1.3777948260027177	0.20895898020989306	378.2676386390275	492.091395593894	1653738783.898	33.027	5.446	1.803	34.804
21325	1.3777948325877156	0.2089590161586211	378.2662244262734	492.1522067778775	1653738783.948	33.027	5.446	1.803	34.804
21326	1.377794839329499	0.20895905210734916	378.2655173194613	492.21372506780295	1653738783.998	33.107	5.446	1.803	34.804
21327	1.3777948460712823	0.20895908723906068	378.26551731942277	492.27453625095495	1653738784.048	33.107	5.446	1.803	34.804
21328	1.37779485265628	0.20895912318778873	378.2641031056672	492.33534743393693	1653738784.098	33.169	5.446	1.803	34.804
21329	1.3777948593980633	0.20895915913651678	378.2633959988551	492.3968657238624	1653738784.148	33.169	5.774	1.803	34.804
21330	1.377794865983061	0.20895919508524485	378.26198178507565	492.45767690686847	1653738784.198	33.232	5.774	1.715	34.794
21331	1.3777948725680587	0.2089592310339729	378.26056757132017	492.51848808985056	1653738784.248	33.232	5.774	1.715	34.794
21332	1.377794879309842	0.20895926698270095	378.25986046450805	492.58000637977597	1653738784.298	33.3	5.774	1.715	34.794
21333	1.37779488589484	0.20895930211441247	378.25915335852744	492.64011045698595	1653738784.348	33.3	5.774	1.715	34.794
21334	1.3777948926366232	0.20895933806314052	378.2584462517154	492.7016287469114	1653738784.398	33.368	5.774	1.715	34.794
21335	1.377794899221621	0.20895937401186856	378.25703203795996	492.76243992989345	1653738784.448	33.368	5.774	1.715	34.794
21336	1.3777949059634043	0.20895940996059661	378.2563249311478	492.8239582198189	1653738784.498	33.434	5.774	1.715	34.794
21337	1.377794912548402	0.20895944509230813	378.2556178241658	492.8840622960275	1653738784.548	33.434	5.774	1.715	34.794
21338	1.3777949192901853	0.20895948104103618	378.2549107173537	492.94558058595294	1653738784.598	33.507	5.774	1.715	34.794
21339	1.377794925875183	0.20895951698976423	378.2534965035982	493.00639176893503	1653738784.648	33.507	5.774	1.715	34.794
21340	1.3777949326169663	0.20895955293849228	378.2527893967861	493.06791005886043	1653738784.698	33.572	5.774	1.688	34.81
21341	1.3777949393587496	0.2089595880702038	378.2527893967476	493.1287212420125	1653738784.748	33.572	5.774	1.688	34.81
21342	1.3777949459437473	0.20895962401893184	378.25137518299204	493.18953242499447	1653738784.798	33.651	5.774	1.688	34.81
21343	1.3777949526855306	0.20895965996765992	378.25066807615593	493.251050714944	1653738784.848	33.651	5.774	1.688	34.81
21344	1.3777949592705285	0.20895969591638797	378.2492538634019	493.3118618989274	1653738784.898	33.725	5.774	1.688	34.81
21345	1.3777949660123119	0.20895973104809945	378.24925386338737	493.3726730820554	1653738784.948	33.725	5.774	1.688	34.81
21346	1.3777949725973095	0.20895976699682753	378.2478396496078	493.4334842650614	1653738784.998	33.788	5.774	1.688	34.81
21347	1.3777949791823072	0.208959802128539	378.24713254264975	493.49358834124604	1653738785.048	33.788	5.774	1.688	34.81
21348	1.3777949859240906	0.2089598380772671	378.2464254358137	493.55510663119554	1653738785.098	33.847	5.774	1.688	34.81
21349	1.3777949925090882	0.20895987320897857	378.24571832885573	493.6152107073801	1653738785.148	33.847	5.774	1.688	34.81
21350	1.377794999094086	0.20895990915770665	378.2443041160776	493.6760218913876	1653738785.198	33.92	5.774	1.676	34.803
21351	1.3777950058358694	0.20895994428941814	378.24430411606306	493.7368330745156	1653738785.248	33.92	6.541	1.676	34.803
21352	1.377795012420867	0.20895998023814621	378.2428899022835	493.7976442575216	1653738785.298	33.98	6.541	1.676	34.803
21353	1.3777950191626505	0.2089600153698577	378.2428899022689	493.85845544064955	1653738785.348	33.98	6.541	1.676	34.803
21354	1.3777950257476481	0.20896005131858575	378.24147568851345	493.91926662363164	1653738785.398	34.048	6.541	1.676	34.803
21355	1.3777950324894315	0.20896008645029726	378.24147568847485	493.98007780678364	1653738785.448	34.048	6.541	1.676	34.803
21356	1.3777950390744291	0.2089601223990253	378.2400614747193	494.0408889897656	1653738785.498	34.122	6.541	1.676	34.803
21357	1.3777950458162125	0.20896015753073682	378.2400614746807	494.1017001729176	1653738785.548	34.122	6.541	1.676	34.803
21358	1.3777950524012101	0.20896019347946487	378.23864726092523	494.1625113558997	1653738785.598	34.189	6.541	1.676	34.803
21359	1.3777950591429937	0.20896022861117639	378.23864726188805	494.2233225400531	1653738785.648	34.189	6.541	1.676	34.803
21360	1.3777950657279914	0.20896026455990444	378.23723304813257	494.2841337230352	1653738785.698	34.269	6.541	1.654	34.803
21361	1.3777950724697747	0.2089603005086325	378.23652594129646	494.34565201298466	1653738785.748	34.269	6.541	1.654	34.803
21362	1.3777950790547724	0.208960335640344	378.2358188343385	494.40575608916913	1653738785.798	34.335	6.541	1.654	34.803
21363	1.3777950857965557	0.2089603707720555	378.23581883429983	494.4665672723212	1653738785.848	34.335	6.541	1.654	34.803
21364	1.3777950923815534	0.20896040672078356	378.23440462054435	494.5273784553033	1653738785.898	34.404	6.541	1.654	34.803
21365	1.377795098966551	0.20896044185249507	378.2336975135624	494.58748253151185	1653738785.948	34.404	6.541	1.654	34.803
21366	1.3777951057083344	0.20896047698420658	378.2336975135237	494.6482937146638	1653738785.998	34.463	6.541	1.654	34.803
21367	1.3777951122933323	0.20896051293293463	378.2322833007696	494.70910489864724	1653738786.048	34.463	6.541	1.654	34.803
21368	1.3777951190351156	0.20896054806464615	378.232283300731	494.76991608179924	1653738786.098	34.534	6.541	1.654	34.803
21369	1.3777951256201133	0.2089605840133742	378.23086908697553	494.8307272647812	1653738786.148	34.534	6.541	1.654	34.803
21370	1.3777951323618967	0.2089606191450857	378.230869086937	494.8915384479334	1653738786.198	34.612	6.541	1.645	34.808
21371	1.3777951389468943	0.20896065427679722	378.2301619799549	494.9516425241419	1653738786.248	34.612	6.541	1.645	34.808
21372	1.3777951456886777	0.20896069022552527	378.2294548731428	495.01316081406736	1653738786.298	34.674	6.541	1.645	34.808
21373	1.377795152430461	0.20896072535723678	378.22945487310426	495.07397199721936	1653738786.348	34.674	6.541	1.645	34.808
21374	1.3777951590154587	0.2089607604889483	378.22874776612224	495.13407607342793	1653738786.398	34.739	5.577	1.645	34.808
21375	1.377795165757242	0.20896079643767634	378.2280406593102	495.1955943633534	1653738786.448	34.739	5.577	1.645	34.808
21376	1.37779517234224	0.20896083156938783	378.2273335533535	495.2556984405393	1653738786.498	34.811	5.577	1.645	34.808
21377	1.3777951790840233	0.20896086670109934	378.227333553315	495.31650962369145	1653738786.548	34.811	5.577	1.645	34.808
21378	1.3777951858258066	0.2089609026498274	378.2266264465028	495.3780279136168	1653738786.599	34.873	5.577	1.645	34.808
21379	1.3777951924108043	0.2089609377815389	378.22591933952083	495.4381319898254	1653738786.648	34.873	5.577	1.645	34.808
21380	1.3777951991525876	0.20896097373026695	378.22521223270877	495.4996502797509	1653738786.698	34.945	5.577	1.643	34.812
21381	1.377795205894371	0.20896100886197846	378.2252122326702	495.5604614629029	1653738786.748	34.945	5.577	1.643	34.812
21382	1.3777952126361543	0.20896104481070651	378.2245051258581	495.62197975282834	1653738786.798	35.02	5.577	1.643	34.812
21383	1.3777952193779377	0.20896107994241803	378.22450512581946	495.6827909359802	1653738786.848	35.02	5.577	1.643	34.812
21384	1.377795226119721	0.20896111589114608	378.2237980190074	495.7443092259057	1653738786.898	35.089	5.577	1.643	34.812
21385	1.3777952327047187	0.2089611510228576	378.2230909120254	495.8044133021143	1653738786.948	35.089	5.577	1.643	34.812
21386	1.377795239446502	0.2089611861545691	378.2230909119868	495.86522448526637	1653738786.998	35.153	5.577	1.643	34.812
21387	1.3777952461882854	0.20896122210329715	378.2223838051747	495.9267427751918	1653738787.048	35.153	5.577	1.643	34.812
21388	1.3777952529300688	0.2089612580520252	378.2216766983626	495.9882610651173	1653738787.098	35.234	5.577	1.643	34.812
21389	1.3777952596718521	0.2089612931837367	378.22167669832396	496.04907224826917	1653738787.148	35.234	5.577	1.643	34.812
21390	1.3777952664136355	0.20896132831544822	378.22167669828536	496.10988343142117	1653738787.198	35.296	5.577	1.651	34.82
21391	1.3777952729986334	0.20896136426417627	378.2202624855313	496.17069461540467	1653738787.248	35.296	5.577	1.651	34.82
21392	1.3777952797404167	0.2089613993958878	378.2202624854927	496.23150579855667	1653738787.298	35.367	5.577	1.651	34.82
21393	1.3777952864822	0.2089614345275993	378.2202624854541	496.29231698170867	1653738787.348	35.367	5.577	1.651	34.82
21394	1.3777952932239834	0.20896147047632735	378.21955537864204	496.3538352716341	1653738787.398	35.437	5.577	1.651	34.82
21395	1.3777952999657668	0.2089615064250554	378.21884827183	496.41535356155964	1653738787.448	35.437	5.577	1.651	34.82
21396	1.3777953067075501	0.2089615415567669	378.2188482717912	496.4761647447115	1653738787.498	35.511	6.234	1.651	34.82
21397	1.3777953134493335	0.20896157750549496	378.21814116497916	496.537683034637	1653738787.548	35.511	6.234	1.651	34.82
21398	1.3777953200343311	0.20896161263720647	378.2174340579972	496.5977871108456	1653738787.598	35.584	6.234	1.651	34.82
21399	1.3777953267761145	0.20896164776891799	378.2174340579586	496.6585982939976	1653738787.648	35.584	6.234	1.651	34.82
21400	1.3777953335178978	0.20896168371764604	378.21672695114654	496.7201165839231	1653738787.698	35.653	6.234	1.713	34.835
21401	1.3777953402596812	0.20896171884935755	378.2167269511079	496.78092776707496	1653738787.748	35.653	6.234	1.713	34.835
21402	1.3777953470014646	0.2089617547980856	378.2160198442959	496.8424460570006	1653738787.798	35.72	6.234	1.713	34.835
21403	1.377795353743248	0.2089617899297971	378.2160198442573	496.9032572401525	1653738787.848	35.72	6.234	1.713	34.835
21404	1.3777953604850313	0.20896182587852516	378.2153127374451	496.96477553007793	1653738787.898	35.779	6.234	1.713	34.835
21405	1.3777953672268146	0.20896186101023664	378.2153127374305	497.0255867132059	1653738787.948	35.779	6.234	1.713	34.835
21406	1.377795373968598	0.20896189614194816	378.2153127373919	497.0863978963579	1653738787.998	35.86	6.234	1.713	34.835
21407	1.3777953807103813	0.2089619320906762	378.21460563057985	497.1479161862834	1653738788.048	35.86	6.234	1.713	34.835
21408	1.3777953874521647	0.20896196803940428	378.21389852374375	497.20943447623284	1653738788.098	35.93	6.234	1.713	34.835
21409	1.377795394193948	0.20896200317111577	378.2138985237292	497.27024565936085	1653738788.148	35.93	6.234	1.713	34.835
21410	1.377795400778946	0.20896203911984385	378.21248431095114	497.33105684336834	1653738788.198	36.001	6.234	1.754	34.821
21411	1.3777954075207293	0.20896207425155533	378.21248431093653	497.39186802649635	1653738788.248	36.001	6.234	1.754	34.821
21412	1.3777954142625126	0.2089621102002834	378.2117772041004	497.45338631644574	1653738788.298	36.072	6.234	1.754	34.821
21413	1.377795421004296	0.2089621453319949	378.21177720408576	497.5141974995737	1653738788.348	36.072	6.234	1.754	34.821
21414	1.3777954275892936	0.20896218128072294	378.21036299033034	497.5750086825558	1653738788.398	36.141	6.234	1.754	34.821
21415	1.377795434331077	0.20896221641243445	378.21036299029174	497.6358198657078	1653738788.448	36.141	6.234	1.754	34.821
21416	1.3777954410728603	0.2089622523611625	378.2096558834797	497.69733815563325	1653738788.498	36.202	6.234	1.754	34.821
21417	1.377795447657858	0.20896228830989058	378.2082416697001	497.75814933863927	1653738788.548	36.202	6.234	1.754	34.821
21418	1.3777954543996414	0.20896232344160207	378.20824166968555	497.8189605217673	1653738788.598	36.268	6.234	1.754	34.821
21419	1.3777954611414247	0.20896235939033014	378.20753456284945	497.8804788117167	1653738788.648	36.268	4.198	1.754	34.821
21420	1.377795467883208	0.2089623953390582	378.2068274560374	497.94199710164224	1653738788.698	36.334	4.198	1.762	34.828
21421	1.3777954746249914	0.2089624304707697	378.2068274559988	498.00280828479424	1653738788.748	36.334	4.198	1.762	34.828
21422	1.377795481209989	0.20896246641949776	378.2054132422432	498.0636194677762	1653738788.798	36.405	4.198	1.762	34.828
21423	1.3777954879517724	0.20896250155120924	378.20541324222864	498.1244306509042	1653738788.848	36.405	4.198	1.762	34.828
21424	1.3777954946935558	0.20896253749993732	378.2047061353926	498.18594894085373	1653738788.898	36.48	4.198	1.762	34.828
21425	1.3777955014353394	0.2089625726316488	378.2047061363794	498.24676012498304	1653738788.948	36.48	4.198	1.762	34.828
21426	1.3777955081771227	0.20896260858037688	378.2039990295433	498.30827841493254	1653738788.998	36.548	4.198	1.762	34.828
21427	1.377795514918906	0.20896264371208836	378.2039990295287	498.36908959806055	1653738789.048	36.548	4.198	1.762	34.828
21428	1.3777955216606894	0.20896267966081644	378.20329192269264	498.43060788801006	1653738789.098	36.62	4.198	1.762	34.828
21429	1.377795528245687	0.20896271479252793	378.20258481573455	498.49071196419453	1653738789.148	36.62	4.198	1.762	34.828
21430	1.3777955349874704	0.208962750741256	378.20187770889845	498.55223025414404	1653738789.198	36.696	4.198	1.777	34.826
21431	1.3777955417292538	0.2089627858729675	378.20187770888396	498.61304143727205	1653738789.248	36.696	4.198	1.777	34.826
21432	1.3777955484710371	0.20896282182169554	378.20117060207184	498.67455972719745	1653738789.298	36.766	4.198	1.777	34.826
21433	1.3777955552128205	0.20896285777042362	378.20046349523574	498.73607801714695	1653738789.348	36.766	4.198	1.777	34.826
21434	1.3777955617978181	0.2089628929021351	378.19975638827776	498.7961820933315	1653738789.398	36.829	4.198	1.777	34.826
21435	1.3777955685396015	0.20896292885086318	378.19904928144166	498.857700383281	1653738789.448	36.829	4.198	1.777	34.826
21436	1.3777955752813849	0.20896296398257466	378.19904928142705	498.918511566409	1653738789.498	36.894	4.198	1.777	34.826
21437	1.3777955820231682	0.20896299993130274	378.19834217459095	498.98002985635844	1653738789.548	36.894	4.198	1.777	34.826
21438	1.3777955887649516	0.2089630358800308	378.1976350677789	499.04154814628384	1653738789.598	36.968	4.198	1.777	34.826
21439	1.3777955953499492	0.2089630710117423	378.19692796079687	499.1016522224925	1653738789.648	36.968	4.198	1.777	34.826
21440	1.3777956020917328	0.20896310696047035	378.19622085498617	499.16317051341935	1653738789.698	37.045	4.198	1.764	34.824
21441	1.3777956088335161	0.2089631429091984	378.1955137481741	499.2246888033448	1653738789.748	37.045	4.344	1.764	34.824
21442	1.3777956155752995	0.2089631780409099	378.1955137481355	499.2854999864968	1653738789.798	37.113	4.344	1.764	34.824
21443	1.3777956221602972	0.20896321398963796	378.1940995343801	499.3463111694789	1653738789.848	37.113	4.344	1.764	34.824
21444	1.3777956289020805	0.208963249938366	378.1933924275679	499.4078294594043	1653738789.898	37.187	4.344	1.764	34.824
21445	1.3777956356438639	0.20896328507007753	378.1933924275293	499.46864064255624	1653738789.948	37.187	4.344	1.764	34.824
21446	1.3777956423856472	0.20896332101880558	378.19268532071726	499.53015893248175	1653738789.998	37.243	4.344	1.764	34.824
21447	1.3777956491274306	0.20896335696753363	378.19197821390514	499.5916772224072	1653738790.048	37.243	4.344	1.764	34.824
21448	1.377795655869214	0.20896339291626168	378.1912711070931	499.6531955123327	1653738790.099	37.312	4.344	1.764	34.824
21449	1.3777956624542116	0.2089634280479732	378.190564000111	499.7132995885412	1653738790.148	37.312	4.344	1.764	34.824
21450	1.377795669195995	0.20896346399670124	378.18985689329895	499.77481787846665	1653738790.198	37.381	4.344	1.775	34.833
21451	1.3777956759377783	0.2089634999454293	378.1891497864869	499.8363361683921	1653738790.248	37.381	4.344	1.775	34.833
21452	1.3777956826795617	0.20896353589415734	378.18844267967484	499.89785445831757	1653738790.298	37.451	4.344	1.775	34.833
21453	1.377795689421345	0.20896357102586885	378.18844267963624	499.95866564146957	1653738790.348	37.451	4.344	1.775	34.833
21454	1.3777956960063427	0.2089636069745969	378.1870284658808	500.0194768244517	1653738790.398	37.522	4.344	1.775	34.833
21455	1.3777957027481262	0.2089636421063084	378.18702846684357	500.08028800860507	1653738790.448	37.522	4.344	1.775	34.833
21456	1.3777957094899096	0.20896367805503646	378.1863213600315	500.1418062985305	1653738790.498	37.599	4.344	1.775	34.833
21457	1.377795716231693	0.20896371318674797	378.1863213599928	500.20261748168247	1653738790.548	37.599	4.344	1.775	34.833
21458	1.3777957228166906	0.20896374913547602	378.1849071462374	500.26342866466456	1653738790.598	37.663	4.344	1.775	34.833
21459	1.377795729558474	0.20896378508420407	378.1842000394253	500.32494695459	1653738790.648	37.663	4.344	1.775	34.833
21460	1.3777957363002573	0.20896382021591559	378.1842000393867	500.3857581377421	1653738790.698	37.729	4.344	1.783	34.828
21461	1.3777957430420407	0.20896385616464364	378.18349293257467	500.4472764276675	1653738790.748	37.729	4.344	1.783	34.828
21462	1.377795749783824	0.2089638921133717	378.18278582573845	500.50879471761687	1653738790.798	37.796	4.344	1.783	34.828
21463	1.3777957565256074	0.2089639272450832	378.18278582572395	500.569605900745	1653738790.848	37.796	4.344	1.783	34.828
21464	1.3777957632673907	0.20896396319381128	378.1820787188879	500.6311241906944	1653738790.898	37.864	4.511	1.783	34.828
21465	1.3777957698523884	0.20896399832552276	378.1813716119298	500.69122826687897	1653738790.948	37.864	4.511	1.783	34.828
21466	1.3777957767509574	0.20896403509126737	378.1806645052636	500.7541607705453	1653738790.999	37.934	4.511	1.783	34.828
21467	1.377795783335955	0.2089640702229789	378.17995739828166	500.81426484675393	1653738791.048	37.934	4.511	1.783	34.828
21468	1.3777957902345241	0.20896410617170694	378.17995739841297	500.87649024362275	1653738791.098	37.998	4.511	1.783	34.828
21469	1.3777957968195218	0.20896414130341845	378.179250291431	500.9365943198314	1653738791.148	37.998	4.511	1.783	34.828
21470	1.3777958035613052	0.2089641772521465	378.17854318461895	500.99811260975684	1653738791.198	38.079	4.511	1.778	34.826
21471	1.3777958103030885	0.20896421320087455	378.1778360778068	501.05963089968225	1653738791.248	38.079	4.511	1.778	34.826
21472	1.3777958170448719	0.2089642491496026	378.1771289709947	501.12114918960765	1653738791.298	38.155	4.511	1.778	34.826
21473	1.3777958237866552	0.20896428509833065	378.17642186418266	501.18266747953317	1653738791.348	38.155	4.511	1.778	34.826
21474	1.3777958305284386	0.20896432023004216	378.176421864144	501.24347866268516	1653738791.398	38.209	4.511	1.778	34.826
21475	1.3777958372702221	0.2089643561787702	378.17571475833336	501.30499695361203	1653738791.448	38.209	4.511	1.778	34.826
21476	1.3777958440120055	0.20896439212749826	378.1750076515213	501.3665152435375	1653738791.498	38.283	4.511	1.778	34.826
21477	1.3777958507537889	0.20896442725920977	378.1750076514827	501.4273264266895	1653738791.548	38.283	4.511	1.778	34.826
21478	1.3777958574955722	0.20896446320793782	378.17430054467064	501.48884471661495	1653738791.598	38.357	4.511	1.778	34.826
21479	1.3777958642373556	0.20896449833964933	378.174300544632	501.54965589976683	1653738791.648	38.357	4.511	1.778	34.826
21480	1.377795870979139	0.20896453428837738	378.17359343781993	501.6111741896923	1653738791.698	38.421	4.511	1.784	34.829
21481	1.3777958777209223	0.20896457023710543	378.17288633100793	501.6726924796179	1653738791.748	38.421	4.511	1.784	34.829
21482	1.3777958844627056	0.2089646061858335	378.17217922417177	501.73421076956726	1653738791.798	38.492	4.511	1.784	34.829
21483	1.377795891204489	0.208964641317545	378.17217922415716	501.79502195269527	1653738791.848	38.492	4.511	1.784	34.829
21484	1.3777958979462723	0.20896467726627305	378.1714721173451	501.8565402426207	1653738791.898	38.551	4.511	1.784	34.829
21485	1.3777959046880557	0.20896471239798456	378.1714721173065	501.9173514257727	1653738791.948	38.551	4.511	1.784	34.829
21486	1.377795911429839	0.2089647483467126	378.17076501049445	501.9788697156982	1653738791.998	38.627	4.942	1.784	34.829
21487	1.3777959181716224	0.20896478347842412	378.17076501045585	502.0396808988502	1653738792.048	38.627	4.942	1.784	34.829
21488	1.3777959249134057	0.20896481942715217	378.1700579036436	502.10119918877564	1653738792.098	38.696	4.942	1.784	34.829
21489	1.377795931655189	0.20896485537588025	378.1693507968076	502.1627174787251	1653738792.148	38.696	4.942	1.784	34.829
21490	1.3777959383969725	0.20896489050759173	378.16935079679297	502.2235286618531	1653738792.198	38.773	4.942	1.781	34.83
21491	1.3777959451387558	0.2089649264563198	378.1686436899569	502.28504695180254	1653738792.248	38.773	4.942	1.781	34.83
21492	1.3777959518805392	0.20896496240504786	378.16793658314486	502.34656524172806	1653738792.298	38.842	4.942	1.781	34.83
21493	1.3777959586223225	0.2089649983537759	378.16722947633275	502.4080835316535	1653738792.348	38.842	4.942	1.781	34.83
21494	1.3777959653641059	0.20896503348548742	378.1672294762941	502.46889471480546	1653738792.398	38.907	4.942	1.781	34.83
21495	1.3777959721058892	0.20896506943421547	378.1665223694821	502.530413004731	1653738792.448	38.907	4.942	1.781	34.83
21496	1.3777959788476726	0.20896510538294352	378.16581526267004	502.59193129465643	1653738792.498	38.974	4.942	1.781	34.83
21497	1.377795985589456	0.20896514133167157	378.1651081558579	502.65344958458184	1653738792.548	38.974	4.942	1.781	34.83
21498	1.3777959923312393	0.20896517646338308	378.1651081558193	502.71426076773383	1653738792.598	39.046	4.942	1.781	34.83
21499	1.3777959990730226	0.20896521241211113	378.16440104900727	502.7757790576593	1653738792.648	39.046	4.942	1.781	34.83
21500	1.377796005814806	0.20896524836083918	378.1636939421952	502.83729734758475	1653738792.698	39.105	4.942	1.785	34.829
21501	1.3777960125565893	0.20896528430956723	378.1629868353831	502.8988156375102	1653738792.748	39.105	4.942	1.785	34.829
21502	1.3777960192983727	0.20896532025829528	378.16227972857104	502.96033392743567	1653738792.798	39.184	4.942	1.785	34.829
21503	1.377796026040156	0.20896535620702336	378.1615726217349	503.0218522173851	1653738792.848	39.184	4.942	1.785	34.829
21504	1.3777960327819396	0.2089653921557514	378.1608655159243	503.08337050831204	1653738792.898	39.257	4.942	1.785	34.829
21505	1.377796039523723	0.20896542728746292	378.1608655158857	503.14418169146404	1653738792.948	39.257	4.942	1.785	34.829
21506	1.3777960462655063	0.20896546323619097	378.1601584090735	503.20569998138944	1653738792.998	39.317	4.942	1.785	34.829
21507	1.3777960530072897	0.20896549918491902	378.15945130226146	503.2672182713149	1653738793.048	39.317	4.942	1.785	34.829
21508	1.377796059749073	0.20896553513364707	378.1587441954494	503.32873656124036	1653738793.098	39.384	4.942	1.785	34.829
21509	1.3777960664908564	0.20896557108237512	378.15803708863734	503.3902548511658	1653738793.148	39.384	4.292	1.785	34.829
21510	1.3777960732326398	0.20896560703110317	378.1573299818252	503.45177314109134	1653738793.198	39.448	4.292	1.783	34.828
21511	1.377796079974423	0.20896564216281469	378.15732998178663	503.51258432424333	1653738793.248	39.448	4.292	1.783	34.828
21512	1.3777960867162065	0.20896567811154274	378.1566228749745	503.5741026141687	1653738793.298	39.527	4.292	1.783	34.828
21513	1.3777960933012041	0.20896571406027079	378.15520866121915	503.63491379715083	1653738793.348	39.527	4.292	1.783	34.828
21514	1.3777961000429875	0.2089657491919823	378.15520866118044	503.69572498030277	1653738793.402	39.6	4.292	1.783	34.828
21515	1.3777961067847708	0.20896578514071035	378.1545015543684	503.75724327022823	1653738793.448	39.6	4.292	1.783	34.828
21516	1.3777961136833399	0.2089658210894384	378.15450155449975	503.81946866709706	1653738793.498	39.657	4.292	1.783	34.828
21517	1.3777961204251232	0.20896585703816647	378.15379444766364	503.88098695704656	1653738793.548	39.657	4.292	1.783	34.828
21518	1.3777961271669066	0.20896589298689452	378.1530873408516	503.942505246972	1653738793.598	39.728	4.292	1.783	34.828
21519	1.37779613390869	0.20896592893562257	378.1523802340395	504.0040235368975	1653738793.648	39.728	4.292	1.783	34.828
21520	1.3777961406504733	0.20896596488435062	378.15167312722747	504.065541826823	1653738793.698	39.798	4.292	1.783	34.827
21521	1.3777961473922566	0.20896600001606214	378.15167312718876	504.12635300997493	1653738793.748	39.798	4.292	1.783	34.827
21522	1.37779615413404	0.2089660359647902	378.15096602037664	504.1878712999004	1653738793.798	39.873	4.292	1.783	34.827
21523	1.3777961608758234	0.20896607191351824	378.1502589135646	504.24938958982585	1653738793.848	39.873	4.292	1.783	34.827
21524	1.3777961676176067	0.2089661078622463	378.1495518067525	504.3109078797513	1653738793.898	39.937	4.292	1.783	34.827
21525	1.37779617435939	0.2089661429939578	378.14955180671393	504.3717190629033	1653738793.948	39.937	4.292	1.783	34.827
21526	1.3777961811011734	0.20896617894268585	378.1488446999019	504.43323735282877	1653738793.998	40.013	4.292	1.783	34.827
21527	1.3777961878429568	0.2089662148914139	378.1481375930898	504.4947556427543	1653738794.048	40.013	4.292	1.783	34.827
21528	1.3777961947415258	0.20896625084014198	378.14813759319713	504.5569810396471	1653738794.098	40.084	4.292	1.783	34.827
21529	1.3777962014833092	0.20896628597185346	378.1481375931826	504.61779222277505	1653738794.148	40.084	4.292	1.783	34.827
21530	1.3777962082250925	0.20896632192058154	378.1474304863465	504.67931051272456	1653738794.198	40.138	4.292	1.78	34.831
21531	1.3777962149668759	0.2089663578693096	378.14672337953425	504.74082880265	1653738794.248	40.138	4.767	1.78	34.831
21532	1.3777962217086592	0.20896639300102107	378.1467233795197	504.80163998577797	1653738794.298	40.213	4.767	1.78	34.831
21533	1.3777962284504426	0.20896642894974915	378.1460162726836	504.86315827572747	1653738794.348	40.213	4.767	1.78	34.831
21534	1.3777962353490116	0.2089664648984772	378.14601627281496	504.9253836725963	1653738794.398	40.275	4.767	1.78	34.831
21535	1.377796242090795	0.20896650084720525	378.1453091660029	504.98690196252176	1653738794.448	40.275	4.767	1.78	34.831
21536	1.377796248989364	0.2089665367959333	378.1453091661342	505.04912735939064	1653738794.498	40.353	4.767	1.78	34.831
21537	1.3777962557311474	0.2089665719276448	378.1453091660956	505.10993854254264	1653738794.548	40.353	4.767	1.78	34.831
21538	1.3777962624729307	0.20896660787637286	378.14460205928356	505.17145683246815	1653738794.598	40.416	4.767	1.78	34.831
21539	1.3777962693714998	0.2089666438251009	378.14460205941486	505.233682229337	1653738794.648	40.416	4.767	1.78	34.831
21540	1.3777962761132831	0.20896667977382896	378.1438949526028	505.29520051926244	1653738794.698	40.488	4.767	1.779	34.827
21541	1.3777962830118522	0.208966715722557	378.1438949527341	505.3574259161313	1653738794.748	40.488	4.767	1.779	34.827
21542	1.3777962897536356	0.2089667516712851	378.14318784589807	505.4189442060808	1653738794.798	40.564	4.767	1.779	34.827
21543	1.377796296495419	0.20896678762001314	378.1424807390859	505.48046249600617	1653738794.848	40.564	4.767	1.779	34.827
21544	1.377796303393988	0.2089668235687412	378.1424807392172	505.54268789287505	1653738794.898	40.635	4.767	1.779	34.827
21545	1.3777963101357713	0.20896685951746924	378.1417736324052	505.60420618280057	1653738794.948	40.635	4.767	1.779	34.827
21546	1.3777963170343404	0.2089668954661973	378.14177363253657	505.66643157966945	1653738794.998	40.7	4.767	1.779	34.827
21547	1.3777963237761237	0.20896693141492534	378.1410665257245	505.7279498695949	1653738795.048	40.7	4.767	1.779	34.827
21548	1.3777963306746928	0.2089669673636534	378.14106652585576	505.7901752664638	1653738795.098	40.76	4.767	1.779	34.827
21549	1.3777963374164761	0.20896700331238147	378.14035941901966	505.8516935564132	1653738795.148	40.76	4.767	1.779	34.827
21550	1.3777963441582595	0.20896703926110952	378.1396523122076	505.91321184633864	1653738795.198	40.83	4.767	1.752	34.82
21551	1.3777963510568285	0.20896707520983757	378.1396523123389	505.97543724320747	1653738795.248	40.83	4.767	1.752	34.82
21552	1.3777963577986119	0.20896711034154908	378.1396523123004	506.03624842635963	1653738795.298	40.9	4.767	1.752	34.82
21553	1.3777963645403952	0.20896714629027713	378.1389452054882	506.097766716285	1653738795.348	40.9	4.767	1.752	34.82
21554	1.3777963712821786	0.20896718223900518	378.13823809867614	506.15928500621044	1653738795.398	40.97	4.278	1.752	34.82
21555	1.3777963781807476	0.2089672173707167	378.13894520558097	506.22080329630586	1653738795.448	40.97	4.278	1.752	34.82
21556	1.377796384922531	0.20896725331944474	378.1382380987689	506.2823215862313	1653738795.498	41.048	4.278	1.752	34.82
21557	1.3777963916643143	0.2089672892681728	378.13753099195685	506.3438398761568	1653738795.548	41.048	4.278	1.752	34.82
21558	1.3777963985628834	0.20896732521690084	378.13753099208816	506.40606527302566	1653738795.598	41.113	4.278	1.752	34.82
21559	1.3777964053046667	0.20896736034861235	378.1375309920495	506.46687645617766	1653738795.648	41.113	4.278	1.752	34.82
21560	1.37779641204645	0.2089673962973404	378.1368238852375	506.5283947461031	1653738795.698	41.175	4.278	1.73	34.823
21561	1.3777964189450191	0.20896743224606845	378.1368238853688	506.590620142972	1653738795.748	41.175	4.278	1.73	34.823
21562	1.3777964256868025	0.20896746819479653	378.13611677853265	506.65213843292133	1653738795.798	41.259	4.278	1.73	34.823
21563	1.3777964324285858	0.20896750332650801	378.13611677851816	506.71294961604946	1653738795.848	41.259	4.278	1.73	34.823
21564	1.3777964393271547	0.20896753927523606	378.136116777648	506.7751750119168	1653738795.898	41.314	4.278	1.73	34.823
21565	1.3777964460689383	0.20896757522396414	378.13540967181336	506.8366933028678	1653738795.948	41.314	4.278	1.73	34.823
21566	1.3777964528107216	0.2089676111726922	378.13470256500125	506.8982115927932	1653738795.998	41.391	4.278	1.73	34.823
21567	1.3777964597092904	0.2089676463044037	378.13540967090466	506.95972988188714	1653738796.048	41.391	4.278	1.73	34.823
21568	1.3777964664510738	0.20896768225313175	378.1347025640926	507.0212481718126	1653738796.098	41.466	4.278	1.73	34.823
21569	1.3777964731928571	0.2089677182018598	378.13399545728055	507.08276646173806	1653738796.148	41.466	4.278	1.73	34.823
21570	1.3777964800914262	0.20896775415058785	378.13399545741186	507.144991858607	1653738796.198	41.524	4.278	1.748	34.833
21571	1.3777964868332095	0.20896778928229937	378.1339954573732	507.205803041759	1653738796.248	41.524	4.278	1.748	34.833
21572	1.377796493574993	0.20896782523102742	378.13328835056114	507.26732133168446	1653738796.298	41.604	4.278	1.748	34.833
21573	1.377796500473562	0.20896786117975547	378.13328835069245	507.3295467285533	1653738796.348	41.604	4.278	1.748	34.833
21574	1.3777965072153453	0.20896789631146698	378.13328835065386	507.3903579117053	1653738796.398	41.676	4.278	1.748	34.833
21575	1.3777965139571287	0.20896793226019503	378.13258124384174	507.4518762016307	1653738796.448	41.676	4.278	1.748	34.833
21576	1.3777965208556977	0.20896796820892308	378.1325812439731	507.51410159849956	1653738796.498	41.73	3.65	1.748	34.833
21577	1.377796527597481	0.20896800415765113	378.13187413716105	507.5756198884251	1653738796.548	41.73	3.65	1.748	34.833
21578	1.3777965343392644	0.20896803928936264	378.1318741371225	507.63643107157714	1653738796.598	41.806	3.65	1.748	34.833
21579	1.3777965412378335	0.2089680752380907	378.13187413725376	507.69865646844596	1653738796.648	41.806	3.65	1.748	34.833
21580	1.3777965481364025	0.2089681120038353	378.13116703058756	507.76158897211224	1653738796.698	41.872	3.65	1.753	34.824
21581	1.3777965548781859	0.20896814795256335	378.13045992377545	507.8231072620377	1653738796.748	41.872	3.65	1.753	34.824
21582	1.3777965616199692	0.20896818308427487	378.1304599237369	507.8839184451897	1653738796.798	41.941	3.65	1.753	34.824
21583	1.3777965683617526	0.20896821903300292	378.1297528169248	507.94543673511515	1653738796.848	41.941	3.65	1.753	34.824
21584	1.3777965752603216	0.20896825498173097	378.12975281705616	508.00766213198403	1653738796.898	42.012	3.65	1.753	34.824
21585	1.377796582002105	0.20896829093045902	378.1290457102441	508.0691804219095	1653738796.948	42.012	3.65	1.753	34.824
21586	1.377796588900674	0.20896832687918707	378.1290457103754	508.1314058187783	1653738796.998	42.078	3.65	1.753	34.824
21587	1.3777965956424574	0.20896836282791512	378.1283386035633	508.1929241087038	1653738797.048	42.078	3.65	1.753	34.824
21588	1.3777966025410264	0.2089683987766432	378.12833860367067	508.2551495055967	1653738797.098	42.162	3.65	1.753	34.824
21589	1.3777966092828098	0.20896843390835468	378.12833860365606	508.3159606887247	1653738797.148	42.162	3.65	1.753	34.824
21590	1.3777966160245931	0.20896846985708276	378.12763149682	508.37747897867416	1653738797.198	42.223	3.65	1.756	34.83
21591	1.3777966229231622	0.2089685058058108	378.12763149695127	508.439704375543	1653738797.248	42.223	3.65	1.756	34.83
21592	1.3777966296649455	0.20896854175453886	378.1269243901392	508.5012226654685	1653738797.298	42.292	3.65	1.756	34.83
21593	1.3777966365635146	0.2089685777032669	378.1269243902706	508.5634480623374	1653738797.348	42.292	3.65	1.756	34.83
21594	1.377796643305298	0.20896861365199496	378.1262172834585	508.62496635226285	1653738797.398	42.374	3.65	1.756	34.83
21595	1.3777966500470813	0.20896864878370647	378.1262172834199	508.68577753541484	1653738797.448	42.374	3.65	1.756	34.83
21596	1.3777966569456503	0.20896868473243452	378.1262172835512	508.74800293228367	1653738797.498	42.443	3.65	1.756	34.83
21597	1.3777966636874337	0.20896872068116257	378.12551017673917	508.8095212222091	1653738797.548	42.443	3.65	1.756	34.83
21598	1.3777966705860027	0.20896875662989062	378.12551017687053	508.87174661907807	1653738797.598	42.517	3.65	1.756	34.83
21599	1.377796677327786	0.2089687925786187	378.1248030700343	508.93326490902746	1653738797.648	42.517	5.804	1.756	34.83
21600	1.377796684226355	0.20896882852734674	378.1248030691643	508.9954903048949	1653738797.698	42.584	5.804	1.766	34.83
21601	1.3777966909681383	0.20896886365905826	378.1248030691257	509.05630148804687	1653738797.748	42.584	5.804	1.766	34.83
21602	1.3777966977099219	0.2089688996077863	378.1240959633151	509.11781977897385	1653738797.798	42.644	5.804	1.766	34.83
21603	1.3777967046084907	0.20896893555651436	378.1240959624449	509.1800451748412	1653738797.848	42.644	5.804	1.766	34.83
21604	1.3777967115070597	0.2089689715052424	378.12409596257623	509.2422705717101	1653738797.898	42.716	5.804	1.766	34.83
21605	1.377796718248843	0.20896900745397046	378.1233888557642	509.30378886163555	1653738797.948	42.716	5.804	1.766	34.83
21606	1.3777967249906264	0.2089690434026985	378.1226817489521	509.365307151561	1653738797.998	42.781	5.804	1.766	34.83
21607	1.3777967318891955	0.20896907935142656	378.1226817490834	509.4275325484299	1653738798.048	42.781	5.804	1.766	34.83
21608	1.3777967387877645	0.20896911530015463	378.12268174919075	509.48975794532276	1653738798.098	42.85	5.804	1.766	34.83
21609	1.377796745529548	0.20896915124888268	378.1219746423787	509.5512762352482	1653738798.148	42.85	5.804	1.766	34.83
21610	1.3777967522713312	0.20896918638059417	378.1219746423641	509.61208741837623	1653738798.198	42.919	5.804	1.761	34.821
21611	1.3777967590131146	0.20896922232932225	378.121267535528	509.6736057083257	1653738798.248	42.919	5.804	1.761	34.821
21612	1.3777967659116837	0.2089692582780503	378.1212675356593	509.7358311051945	1653738798.298	42.992	5.804	1.761	34.821
21613	1.377796772653467	0.20896929422677835	378.1205604288473	509.79734939512	1653738798.348	42.992	5.804	1.761	34.821
21614	1.3777967793952504	0.2089693301755064	378.1198533220351	509.8588676850454	1653738798.398	43.06	5.804	1.761	34.821
21615	1.3777967862938194	0.20896936612423445	378.1198533221664	509.92109308191425	1653738798.448	43.06	5.804	1.761	34.821
21616	1.3777967930356028	0.2089694020729625	378.1191462153545	509.9826113718398	1653738798.498	43.131	5.804	1.761	34.821
21617	1.3777967997773861	0.208969437204674	378.11914621531577	510.0434225549917	1653738798.548	43.131	5.804	1.761	34.821
21618	1.3777968066759552	0.20896947315340206	378.11914621544713	510.1056479518606	1653738798.598	43.209	5.804	1.761	34.821
21619	1.3777968134177385	0.2089695091021301	378.1184391086351	510.16716624178605	1653738798.648	43.209	5.804	1.761	34.821
21620	1.3777968203163076	0.20896954505085819	378.11843910874234	510.2293916386789	1653738798.698	43.275	5.804	1.727	34.825
21621	1.377796827058091	0.20896958099958624	378.1177320019303	510.2909099286044	1653738798.748	43.275	6.205	1.727	34.825
21622	1.37779683395666	0.20896961694831429	378.11773200206164	510.3531353254733	1653738798.798	43.35	6.205	1.727	34.825
21623	1.3777968406984433	0.20896965289704234	378.11702489524953	510.4146536153988	1653738798.848	43.35	6.205	1.727	34.825
21624	1.3777968475970124	0.20896968884577038	378.11702489538084	510.4768790122676	1653738798.898	43.41	6.205	1.727	34.825
21625	1.3777968543387957	0.20896972479449843	378.1163177885688	510.53839730219306	1653738798.948	43.41	6.205	1.727	34.825
21626	1.377796861080579	0.20896976074322648	378.1156106817567	510.5999155921185	1653738798.998	43.489	6.205	1.727	34.825
21627	1.3777968679791481	0.20896979669195456	378.11561068186404	510.6621409890114	1653738799.048	43.489	6.205	1.727	34.825
21628	1.377796874877717	0.2089698326406826	378.11561068099394	510.72436638487886	1653738799.098	43.553	6.205	1.727	34.825
21629	1.3777968816195003	0.20896986777239412	378.1156106809553	510.7851775680308	1653738799.148	43.553	6.205	1.727	34.825
21630	1.377796888361284	0.20896990372112217	378.1149035751447	510.8466958589578	1653738799.198	43.615	6.205	1.723	34.829
21631	1.3777968952598527	0.2089699388528337	378.1156106810481	510.9082141480518	1653738799.248	43.615	6.205	1.723	34.829
21632	1.377796902001636	0.20896997480156174	378.114903574236	510.9697324379772	1653738799.298	43.687	6.205	1.723	34.829
21633	1.3777969089002051	0.2089700107502898	378.1149035743673	511.0319578348461	1653738799.348	43.687	6.205	1.723	34.829
21634	1.3777969156419885	0.20897004669901784	378.1141964675552	511.0934761247715	1653738799.398	43.753	6.205	1.723	34.829
21635	1.3777969223837718	0.2089700826477459	378.11348936074313	511.15499441469694	1653738799.448	43.753	6.205	1.723	34.829
21636	1.3777969292823409	0.2089701177794574	378.1141964676479	511.2165127047923	1653738799.498	43.824	6.205	1.723	34.829
21637	1.3777969360241242	0.20897015372818545	378.11348936083596	511.2780309947179	1653738799.548	43.824	6.205	1.723	34.829
21638	1.3777969429226933	0.2089701896769135	378.11348936096726	511.3402563915867	1653738799.598	43.895	6.205	1.723	34.829
21639	1.3777969496644766	0.20897022562564155	378.11278225415515	511.40177468151217	1653738799.648	43.895	6.205	1.723	34.829
21640	1.3777969565630457	0.2089702615743696	378.11278225428646	511.464000078381	1653738799.698	43.974	6.205	1.729	34.829
21641	1.377796963304829	0.20897029752309768	378.11207514745035	511.5255183683305	1653738799.748	43.974	6.205	1.729	34.829
21642	1.377796970203398	0.20897033265480916	378.11278225437917	511.58703665840187	1653738799.798	44.044	6.205	1.729	34.829
21643	1.3777969769451814	0.20897036860353724	378.1120751475431	511.6485549483514	1653738799.848	44.044	6.205	1.729	34.829
21644	1.3777969836869648	0.2089704045522653	378.111368040731	511.71007323827683	1653738799.898	44.114	5.57	1.729	34.829
21645	1.3777969904287481	0.20897044050099334	378.11066093391895	511.7715915282023	1653738799.948	44.114	5.57	1.729	34.829
21646	1.3777969973273172	0.20897047563270485	378.1113680408237	511.83310981829766	1653738799.998	44.171	5.57	1.729	34.829
21647	1.3777970040691006	0.2089705115814329	378.11066093401166	511.8946281082231	1653738800.048	44.171	5.57	1.729	34.829
21648	1.3777970109676696	0.20897054753016095	378.110660934143	511.95685350509194	1653738800.098	44.254	5.57	1.729	34.829
21649	1.377797017709453	0.208970583478889	378.10995382733097	512.0183717950174	1653738800.148	44.254	5.57	1.729	34.829
21650	1.3777970244512363	0.20897061942761705	378.10924672051885	512.0798900849429	1653738800.198	44.321	5.57	1.714	34.819
21651	1.3777970311930197	0.2089706553763451	378.1085396137067	512.1414083748683	1653738800.248	44.321	5.57	1.714	34.819
21652	1.3777970380915887	0.2089706905080566	378.1092467206115	512.2029266649638	1653738800.299	44.396	5.57	1.714	34.819
21653	1.377797044833372	0.20897072645678466	378.10853961379945	512.2644449548891	1653738800.348	44.396	5.57	1.714	34.819
21654	1.3777970515751554	0.20897076240551274	378.1078325069634	512.3259632448386	1653738800.398	44.467	5.57	1.714	34.819
21655	1.3777970584737245	0.2089707983542408	378.1078325070948	512.3881886417075	1653738800.448	44.467	5.57	1.714	34.819
21656	1.3777970652155078	0.20897083430296884	378.1071254002826	512.449706931633	1653738800.498	44.536	5.57	1.714	34.819
21657	1.3777970719572912	0.20897086943468035	378.107125400244	512.510518114785	1653738800.548	44.536	5.57	1.714	34.819
21658	1.3777970788558602	0.2089709053834084	378.10712540037537	512.5727435116538	1653738800.598	44.606	5.57	1.714	34.819
21659	1.3777970855976436	0.20897094133213645	378.1064182935633	512.6342618015793	1653738800.648	44.606	5.57	1.714	34.819
21660	1.3777970924962126	0.20897097809788104	378.10571118692116	512.6971943052216	1653738800.698	44.673	5.57	1.698	34.821
21661	1.377797099237996	0.20897101322959255	378.10571118688256	512.7580054883737	1653738800.748	44.673	5.57	1.698	34.821
21662	1.3777971059797793	0.2089710491783206	378.10500408007044	512.8195237782991	1653738800.798	44.743	5.57	1.698	34.821
21663	1.3777971128783484	0.20897108512704868	378.10500408017776	512.881749175192	1653738800.848	44.743	5.57	1.698	34.821
21664	1.3777971196201317	0.20897112107577673	378.10429697336576	512.9432674651174	1653738800.898	44.807	5.57	1.698	34.821
21665	1.377797126361915	0.20897115702450478	378.10358986655365	513.0047857550429	1653738800.948	44.807	5.57	1.698	34.821
21666	1.377797133260484	0.20897119297323283	378.1035898656835	513.0670111509104	1653738800.998	44.868	4.986	1.698	34.821
21667	1.3777971400022675	0.20897122892196088	378.1028827598729	513.1285294418373	1653738801.048	44.868	4.986	1.698	34.821
21668	1.3777971469008363	0.20897126487068893	378.10288275900274	513.1907548377046	1653738801.098	44.941	4.986	1.698	34.821
21669	1.3777971536426197	0.20897130000240044	378.10288275896426	513.2515660208567	1653738801.148	44.941	4.986	1.698	34.821
21670	1.377797160384403	0.2089713359511285	378.1021756521521	513.3130843107821	1653738801.198	45.024	4.986	1.702	34.821
21671	1.3777971671261864	0.20897137189985654	378.10146854533997	513.3746026007076	1653738801.248	45.024	4.986	1.702	34.821
21672	1.3777971740247554	0.2089714078485846	378.10146854547133	513.4368279975764	1653738801.298	45.095	4.986	1.702	34.821
21673	1.3777971807665388	0.2089714429802961	378.10146854543274	513.4976391807284	1653738801.348	45.095	4.986	1.702	34.821
21674	1.3777971875083221	0.20897147892902415	378.1007614386207	513.5591574706539	1653738801.398	45.165	4.986	1.702	34.821
21675	1.3777971944068912	0.20897151487775223	378.100761438728	513.6213828675468	1653738801.448	45.165	4.986	1.702	34.821
21676	1.3777972011486745	0.20897155082648028	378.1000543319159	513.6829011574723	1653738801.498	45.231	4.986	1.702	34.821
21677	1.3777972080472436	0.20897158677520833	378.10005433204725	513.7451265543411	1653738801.548	45.231	4.986	1.702	34.821
21678	1.377797214789027	0.20897162272393638	378.0993472252352	513.8066448442665	1653738801.598	45.301	4.986	1.702	34.821
21679	1.3777972215308103	0.2089716578556479	378.0993472251965	513.8674560274185	1653738801.648	45.301	4.986	1.702	34.821
21680	1.3777972284293794	0.20897169462139248	378.09864011855444	513.9303885310609	1653738801.698	45.372	4.986	1.684	34.823
21681	1.3777972351711627	0.20897173057012053	378.0979330117424	513.9919068209864	1653738801.748	45.372	4.986	1.684	34.823
21682	1.3777972420697318	0.2089717665188486	378.0979330118497	514.0541322178792	1653738801.798	45.442	4.986	1.684	34.823
21683	1.377797248811515	0.2089718016505601	378.0979330118351	514.1149434010072	1653738801.848	45.442	4.986	1.684	34.823
21684	1.3777972557100842	0.20897183759928817	378.09793301194236	514.1771687979001	1653738801.898	45.51	4.986	1.684	34.823
21685	1.3777972624518675	0.20897187354801622	378.09722590513024	514.2386870878255	1653738801.948	45.51	4.986	1.684	34.823
21686	1.3777972691936509	0.20897190949674427	378.0965187983182	514.3002053777509	1653738801.998	45.57	4.986	1.684	34.823
21687	1.3777972759354342	0.20897194544547232	378.0958116915062	514.3617236676765	1653738802.048	45.57	4.986	1.684	34.823
21688	1.3777972828340033	0.20897198139420037	378.09581169163744	514.4239490645454	1653738802.098	45.641	4.986	1.684	34.823
21689	1.3777972895757866	0.20897201652591188	378.09581169159884	514.4847602476973	1653738802.148	45.641	5.103	1.684	34.823
21690	1.37779729631757	0.20897205247463993	378.0951045847868	514.5462785376228	1653738802.198	45.711	5.103	1.674	34.822
21691	1.377797303216139	0.20897208842336798	378.0951045849181	514.6085039344916	1653738802.248	45.711	5.103	1.674	34.822
21692	1.3777973099579224	0.20897212437209603	378.0943974781061	514.670022224417	1653738802.298	45.783	5.103	1.674	34.822
21693	1.3777973166997057	0.2089721603208241	378.09369037127	514.7315405143665	1653738802.348	45.783	5.103	1.674	34.822
21694	1.3777973235982748	0.20897219626955216	378.0936903714013	514.7937659112355	1653738802.398	45.863	5.103	1.674	34.822
21695	1.3777973303400581	0.2089722322182802	378.0929832645892	514.8552842011609	1653738802.448	45.863	5.103	1.674	34.822
21696	1.3777973372386272	0.20897226816700826	378.09298326472054	514.9175095980297	1653738802.498	45.924	5.103	1.674	34.822
21697	1.3777973439804105	0.20897230329871977	378.09298326468195	514.9783207811818	1653738802.548	45.924	5.103	1.674	34.822
21698	1.377797350722194	0.20897233924744782	378.0922761578699	515.0398390711073	1653738802.598	45.989	5.103	1.674	34.822
21699	1.377797357620763	0.20897237519617587	378.0922761580012	515.1020644679761	1653738802.648	45.989	5.103	1.674	34.822
21700	1.3777973643625463	0.20897241114490392	378.09156905118914	515.1635827579016	1653738802.698	46.059	5.103	1.695	34.833
21701	1.3777973711043296	0.20897244709363197	378.090861944377	515.2251010478269	1653738802.748	46.059	5.103	1.695	34.833
21702	1.3777973780028987	0.20897248304236002	378.0908619445083	515.2873264446959	1653738802.798	46.126	5.103	1.695	34.833
21703	1.377797384744682	0.2089725189910881	378.09015483767223	515.3488447346454	1653738802.848	46.126	5.103	1.695	34.833
21704	1.377797391643251	0.20897255493981615	378.09015483780365	515.4110701315143	1653738802.898	46.199	5.103	1.695	34.833
21705	1.3777973983850345	0.2089725908885442	378.08944773099154	515.4725884214397	1653738802.948	46.199	5.103	1.695	34.833
21706	1.3777974051268178	0.20897262683727225	378.0887406241794	515.5341067113651	1653738802.998	46.267	5.103	1.695	34.833
21707	1.3777974118686012	0.20897266196898376	378.0887406241408	515.594917894517	1653738803.048	46.267	5.103	1.695	34.833
21708	1.37779741876717	0.20897269873472835	378.08803351649726	515.6578503971581	1653738803.098	46.339	5.103	1.695	34.833
21709	1.3777974255089536	0.20897273386643986	378.0880335174601	515.7186615813115	1653738803.148	46.339	5.103	1.695	34.833
21710	1.3777974324075224	0.2089727698151679	378.08803351659003	515.7808869771789	1653738803.198	46.414	5.103	1.704	34.826
21711	1.3777974391493057	0.20897280576389596	378.087326409778	515.8424052671044	1653738803.248	46.414	5.687	1.704	34.826
21712	1.377797445891089	0.20897284171262404	378.08661930294187	515.9039235570539	1653738803.298	46.489	5.687	1.704	34.826
21713	1.3777974526328727	0.20897287766135209	378.08591219713117	515.9654418479807	1653738803.348	46.489	5.687	1.704	34.826
21714	1.377797459374656	0.20897291361008014	378.08520509031905	516.0269601379061	1653738803.398	46.565	5.687	1.704	34.826
21715	1.3777974662732249	0.20897294955880819	378.085205089449	516.0891855337735	1653738803.448	46.565	5.687	1.704	34.826
21716	1.3777974730150082	0.20897298550753624	378.0844979826369	516.150703823699	1653738803.498	46.615	5.687	1.704	34.826
21717	1.3777974797567916	0.20897302145626429	378.08379087582483	516.2122221136245	1653738803.548	46.615	5.687	1.704	34.826
21718	1.3777974866553606	0.20897305740499234	378.08379087595614	516.2744475104934	1653738803.598	46.689	5.687	1.704	34.826
21719	1.377797493397144	0.2089730933537204	378.08308376912004	516.3359658004429	1653738803.648	46.689	5.687	1.704	34.826
21720	1.3777975001389273	0.20897312930244846	378.082376662308	516.3974840903684	1653738803.698	46.764	5.687	1.706	34.828
21721	1.3777975068807107	0.2089731652511765	378.0816695554959	516.4590023802938	1653738803.748	46.764	5.687	1.706	34.828
21722	1.3777975137792797	0.20897320119990456	378.0816695556273	516.5212277771626	1653738803.798	46.834	5.687	1.706	34.828
21723	1.377797520521063	0.2089732371486326	378.08096244881517	516.5827460670881	1653738803.848	46.834	5.687	1.706	34.828
21724	1.3777975272628464	0.20897327309736066	378.08025534200317	516.6442643570135	1653738803.898	46.896	5.687	1.706	34.828
21725	1.3777975340046298	0.2089733090460887	378.07954823519106	516.705782646939	1653738803.948	46.896	5.687	1.706	34.828
21726	1.3777975407464131	0.2089733449948168	378.07884112835484	516.7673009368884	1653738803.998	46.97	5.687	1.706	34.828
21727	1.3777975474881967	0.20897338094354484	378.07813402254425	516.8288192278154	1653738804.048	46.97	5.687	1.706	34.828
21728	1.3777975543867655	0.2089734168922729	378.07813402167415	516.8910446236828	1653738804.098	47.036	5.687	1.706	34.828
21729	1.3777975609717634	0.2089734520239844	378.07742691569354	516.9511487008928	1653738804.148	47.036	5.687	1.706	34.828
21730	1.3777975678703323	0.20897348797271245	378.0774269148235	517.0133740967602	1653738804.198	47.119	5.687	1.708	34.83
21731	1.3777975746121156	0.2089735239214405	378.07671980801143	517.0748923866857	1653738804.248	47.119	5.687	1.708	34.83
21732	1.3777975813538992	0.20897355987016855	378.0760127022007	517.1364106776126	1653738804.298	47.181	5.687	1.708	34.83
21733	1.3777975880956825	0.2089735958188966	378.07530559538867	517.197928967538	1653738804.348	47.181	5.687	1.708	34.83
21734	1.3777975948374659	0.20897363176762465	378.0745984885766	517.2594472574635	1653738804.398	47.25	4.789	1.708	34.83
21735	1.3777976015792492	0.20897366771635273	378.07389138174045	517.3209655474129	1653738804.448	47.25	4.789	1.708	34.83
21736	1.3777976083210326	0.20897370366508078	378.0731842749284	517.3824838373384	1653738804.498	47.321	4.789	1.708	34.83
21737	1.377797615062816	0.20897373961380883	378.0724771681164	517.444002127264	1653738804.548	47.321	4.789	1.708	34.83
21738	1.3777976218045993	0.20897377556253688	378.0717700613042	517.5055204171894	1653738804.598	47.394	4.789	1.708	34.83
21739	1.3777976287031684	0.20897381151126493	378.07177006143553	517.5677458140582	1653738804.648	47.394	4.789	1.708	34.83
21740	1.3777976354449517	0.20897384745999298	378.07106295462347	517.6292641039837	1653738804.698	47.47	4.789	1.708	34.827
21741	1.3777976420299494	0.20897388340872103	378.06964874086805	517.6900752869658	1653738804.748	47.47	4.789	1.708	34.827
21742	1.3777976487717327	0.2089739193574491	378.06894163403194	517.7515935769152	1653738804.798	47.534	4.789	1.708	34.827
21743	1.3777976556703018	0.20897395530617716	378.06894163416325	517.8138189737841	1653738804.848	47.534	4.789	1.708	34.827
21744	1.3777976624120851	0.2089739912549052	378.0682345273512	517.8753372637095	1653738804.898	47.595	4.789	1.708	34.827
21745	1.3777976693106542	0.2089740280206498	378.0675274207091	517.9382697673519	1653738804.949	47.595	4.789	1.708	34.827
21746	1.3777976758956518	0.2089740631523613	378.066820313727	517.9983738435604	1653738804.998	47.666	4.789	1.708	34.827
21747	1.3777976826374352	0.20897409910108936	378.06611320691496	518.059892133486	1653738805.048	47.666	4.789	1.708	34.827
21748	1.3777976893792185	0.2089741350498174	378.06540610010285	518.1214104234114	1653738805.098	47.734	4.789	1.708	34.827
21749	1.3777976962777876	0.20897417099854548	378.0654061002101	518.1836358203043	1653738805.148	47.734	4.789	1.708	34.827
21750	1.377797703019571	0.20897420776429007	378.0639918866246	518.2458612170032	1653738805.198	47.814	4.789	1.707	34.828
21751	1.37779770991814	0.20897424371301812	378.06399188675596	518.3080866138721	1653738805.248	47.814	4.789	1.707	34.828
21752	1.377797716816709	0.20897428047876274	378.06328478008976	518.3710191175384	1653738805.298	47.878	4.789	1.707	34.828
21753	1.3777977237152779	0.20897431724450732	378.06257767244625	518.4339516201793	1653738805.348	47.878	4.789	1.707	34.828
21754	1.377797730613847	0.20897435401025194	378.06187056578005	518.4968841238456	1653738805.398	47.947	4.789	1.707	34.828
21755	1.3777977376692017	0.20897439077599653	378.0618705660813	518.5605237344314	1653738805.448	47.947	4.789	1.707	34.828
21756	1.3777977447245564	0.20897442835875768	378.0611634595852	518.6248704518147	1653738805.498	48.026	6.095	1.707	34.828
21757	1.377797751779911	0.20897446512450227	378.06116345888506	518.688510061399	1653738805.548	48.026	6.095	1.707	34.828
21758	1.3777977588352657	0.20897450270726342	378.0604563523888	518.7528567787822	1653738805.598	48.091	6.095	1.707	34.828
21759	1.3777977660474061	0.20897454029002457	378.06045635283607	518.8179106031089	1653738805.648	48.091	6.095	1.707	34.828
21760	1.3777977731027606	0.20897457787278573	378.05974924533837	518.8822573194906	1653738805.698	48.162	6.095	1.709	34.83
21761	1.377797780314901	0.20897461545554685	378.0597492458096	518.9473111437933	1653738805.748	48.162	6.095	1.709	34.83
21762	1.3777977875270413	0.20897465385532457	378.0590421384579	519.013072073916	1653738805.798	48.234	6.095	1.709	34.83
21763	1.3777977947391817	0.20897469225510226	378.0583350321317	519.0788330050161	1653738805.848	48.234	6.095	1.709	34.83
21764	1.3777978021081076	0.20897473065487995	378.0583350317474	519.1453010420581	1653738805.898	48.306	6.095	1.709	34.83
21765	1.3777978094770338	0.20897476905465764	378.05833503236454	519.2117690801017	1653738805.948	48.306	6.095	1.709	34.83
21766	1.3777978170027454	0.20897480745443534	378.05904213892364	519.2789442240871	1653738805.998	48.361	6.095	1.709	34.83
21767	1.3777978243716713	0.20897484667122956	378.0583350317659	519.3461193679027	1653738806.048	48.361	6.095	1.709	34.83
21768	1.3777978318973831	0.20897488588802382	378.05833503252904	519.4140016196872	1653738806.098	48.429	6.095	1.709	34.83
21769	1.3777978394230948	0.20897492510481805	378.0583350323147	519.4818838704462	1653738806.148	48.429	6.095	1.709	34.83
21770	1.377797847105592	0.2089749643216123	378.0590421390197	519.5504732281725	1653738806.198	48.496	6.095	1.715	34.827
21771	1.3777978547880894	0.20897500435542307	378.0590421389753	519.6197696926483	1653738806.248	48.496	6.095	1.715	34.827
21772	1.3777978624705867	0.20897504438923387	378.05904213890693	519.6890661571482	1653738806.298	48.563	6.095	1.715	34.827
21773	1.377797870153084	0.20897508442304466	378.05904213883855	519.7583626216481	1653738806.348	48.563	6.095	1.715	34.827
21774	1.377797877992367	0.20897512445685545	378.0597492457136	519.8283661930914	1653738806.398	48.619	6.095	1.715	34.827
21775	1.37779788583165	0.20897516449066622	378.0604563526126	519.8983697645107	1653738806.448	48.619	6.095	1.715	34.827
21776	1.3777978938277187	0.20897520534149358	378.06116345963346	519.9697875496947	1653738806.498	48.675	6.095	1.715	34.827
21777	1.3777979016670017	0.2089752461923209	378.061163459735	520.0404982279115	1653738806.548	48.675	6.095	1.715	34.827
21778	1.3777979096630701	0.20897528704314824	378.0618705657786	520.1119160120703	1653738806.598	48.732	6.095	1.715	34.827
21779	1.3777979176591388	0.20897532789397558	378.06257767282347	520.1833337972304	1653738806.648	48.732	5.898	1.715	34.827
21780	1.3777979258119932	0.2089753687448029	378.0639918868119	520.255458689334	1653738806.698	48.784	5.898	1.712	34.825
21781	1.3777979338080617	0.20897540959563024	378.0646989928554	520.3268764734927	1653738806.748	48.784	5.898	1.712	34.825
21782	1.377797941960916	0.20897545044645757	378.06611320684374	520.3990013655963	1653738806.798	48.835	5.898	1.712	34.825
21783	1.3777979501137705	0.20897549211430144	378.0668203140587	520.4718333644732	1653738806.848	48.835	5.898	1.712	34.825
21784	1.3777979582666247	0.20897553378214534	378.06752742024804	520.5446653623728	1653738806.898	48.883	5.898	1.712	34.825
21785	1.3777979665762645	0.20897557463297267	378.0696487401784	520.6174973604185	1653738806.948	48.883	5.898	1.712	34.825
21786	1.377797974729119	0.20897561630081654	378.0703558473934	520.6903293592956	1653738806.998	48.925	5.898	1.712	34.825
21787	1.3777979830387588	0.20897565796866044	378.0717700605262	520.7638684641386	1653738807.048	48.925	5.898	1.712	34.825
21788	1.3777979913483989	0.2089756996365043	378.0731842746845	520.8374075699589	1653738807.098	48.974	5.898	1.712	34.825
21789	1.3777979996580387	0.20897574130434818	378.0745984878414	520.910946674778	1653738807.148	48.974	5.898	1.712	34.825
21790	1.3777980081244645	0.20897578297219208	378.07671980891905	520.9851928875659	1653738807.198	49.011	5.898	1.706	34.831
21791	1.3777980164341044	0.20897582464003595	378.078134022076	521.0587319923849	1653738807.248	49.011	5.898	1.706	34.831
21792	1.3777980250573156	0.20897586630787984	378.0809624490957	521.1336853111147	1653738807.298	49.049	5.898	1.706	34.831
21793	1.3777980333669555	0.20897590879274025	378.08166955547904	521.2079315227072	1653738807.348	49.049	5.898	1.706	34.831
21794	1.377798041990167	0.20897595046058415	378.0844979835001	521.2828848424384	1653738807.398	49.082	5.898	1.706	34.831
21795	1.3777980504565925	0.20897599212842802	378.0866193036005	521.3571310542009	1653738807.448	49.082	5.898	1.706	34.831
21796	1.377798058923018	0.2089760337962719	378.08874062370074	521.4313772659633	1653738807.498	49.119	5.898	1.706	34.831
21797	1.3777980675462294	0.20897607546411578	378.09156905072047	521.5063305846932	1653738807.548	49.119	5.898	1.706	34.831
21798	1.3777980761694406	0.20897611713195965	378.0943974777642	521.581283903399	1653738807.598	49.151	5.898	1.706	34.831
21799	1.3777980847926519	0.2089761596168201	378.0965187980104	521.6569443289025	1653738807.648	49.151	5.898	1.706	34.831
21800	1.3777980934158631	0.20897620128466396	378.099347225054	521.7318976476081	1653738807.698	49.183	5.898	1.707	34.83
21801	1.3777981020390746	0.20897624295250786	378.1021756530752	521.8068509673394	1653738807.748	49.183	5.293	1.707	34.83
21802	1.3777981108190713	0.20897628462035173	378.10571118606083	521.8825113919872	1653738807.798	49.212	5.293	1.707	34.83
21803	1.3777981194422828	0.20897632710521216	378.1078325073085	521.958171818492	1653738807.848	49.212	5.293	1.707	34.83
21804	1.3777981282222795	0.20897636877305603	378.11136804029417	522.0338322431398	1653738807.898	49.241	5.293	1.707	34.83
21805	1.3777981370022765	0.20897641044089993	378.1149035742573	522.1094926688131	1653738807.948	49.241	5.293	1.707	34.83
21806	1.3777981456254877	0.2089764521087438	378.117732001301	522.184445987519	1653738807.998	49.261	5.293	1.707	34.83
21807	1.3777981544054847	0.20897649377658767	378.1212675352881	522.2601064131682	1653738808.048	49.261	5.293	1.707	34.83
21808	1.3777981631854817	0.20897653544443157	378.12480306925124	522.3357668388416	1653738808.098	49.286	5.293	1.707	34.83
21809	1.3777981719654786	0.20897657711227544	378.1283386032383	522.4114272644907	1653738808.148	49.286	5.293	1.707	34.83
21810	1.3777981805886899	0.20897661796310277	378.13187413705543	522.485673476423	1653738808.198	49.312	5.293	1.7	34.823
21811	1.3777981893686868	0.20897665963094667	378.13540967101864	522.5613339020964	1653738808.248	49.312	5.293	1.7	34.823
21812	1.3777981983054695	0.20897670129879053	378.13965231194913	522.637701434689	1653738808.298	49.331	5.293	1.7	34.823
21813	1.3777982070854664	0.2089767429666344	378.14318784593627	522.7133618603383	1653738808.348	49.331	5.293	1.7	34.823
21814	1.3777982158654634	0.20897678381746176	378.1474304866727	522.788315179238	1653738808.398	49.347	5.293	1.7	34.823
21815	1.3777982246454603	0.20897682548530563	378.15096602065984	522.8639756048872	1653738808.448	49.347	5.293	1.7	34.823
21816	1.3777982334254573	0.20897686633613297	378.1552086614205	522.9389289237631	1653738808.498	49.364	5.293	1.7	34.823
21817	1.37779824236224	0.20897690800397684	378.15945130235104	523.0152964563557	1653738808.548	49.364	5.293	1.7	34.823
21818	1.3777982511422366	0.20897694967182073	378.1629868353126	523.0909568810275	1653738808.598	49.378	5.293	1.7	34.823
21819	1.3777982599222336	0.20897699052264807	378.1672294760733	523.1659101999034	1653738808.648	49.378	5.293	1.7	34.823
21820	1.3777982688590162	0.20897703219049193	378.1714721170038	523.2422777324961	1653738808.698	49.4	5.293	1.691	34.827
21821	1.3777982776390132	0.20897707385833583	378.1750076509669	523.3179381581693	1653738808.748	49.4	5.293	1.691	34.827
21822	1.3777982864190101	0.20897711470916316	378.1792502917274	523.392891477045	1653738808.798	49.413	5.293	1.691	34.827
21823	1.377798295199007	0.2089771555599905	378.183492932488	523.4678447959208	1653738808.848	49.413	5.293	1.691	34.827
21824	1.3777983041357897	0.20897719722783437	378.18773557341854	523.5442123285135	1653738808.898	49.424	5.49	1.691	34.827
21825	1.3777983130725722	0.20897723889567826	378.19197821332364	523.6205798601288	1653738808.948	49.424	5.49	1.691	34.827
21826	1.3777983218525691	0.2089772797465056	378.1962208540841	523.6955331790044	1653738808.998	49.443	5.49	1.691	34.827
21827	1.377798330632566	0.20897732059733293	378.2004634948448	523.7704864978804	1653738809.048	49.443	5.49	1.691	34.827
21828	1.377798339412563	0.2089773622651768	378.20399902883196	523.8461469235295	1653738809.098	49.456	5.49	1.691	34.827
21829	1.3777983483493457	0.20897740311600413	378.2089487765359	523.9218073493488	1653738809.148	49.456	5.49	1.691	34.827
21830	1.3777983571293426	0.20897744478384803	378.212484310499	523.9974677750221	1653738809.198	49.467	5.49	1.693	34.828
21831	1.3777983659093396	0.20897748563467536	378.2167269512596	524.0724210938978	1653738809.248	49.467	5.49	1.693	34.828
21832	1.377798375002908	0.20897752811953577	378.22096959236	524.1502028402074	1653738809.298	49.482	5.49	1.693	34.828
21833	1.3777983836261192	0.2089775689703631	378.2245051261772	524.2244490521397	1653738809.348	49.482	5.49	1.693	34.828
21834	1.3777983924061161	0.20897760982119046	378.2287477669138	524.2994023710395	1653738809.398	49.496	5.49	1.693	34.828
21835	1.3777984011861129	0.20897765148903433	378.2322832998994	524.3750627956873	1653738809.448	49.496	5.49	1.693	34.828
21836	1.3777984101228955	0.2089776931568782	378.23652594083	524.45143032828	1653738809.498	49.508	5.49	1.693	34.828
21837	1.3777984189028925	0.20897773400770553	378.2407685815906	524.5263836471557	1653738809.548	49.508	5.49	1.693	34.828
21838	1.3777984276828894	0.20897777567554943	378.24430411555363	524.6020440728291	1653738809.598	49.526	5.49	1.693	34.828
21839	1.3777984364628864	0.2089778173433933	378.2478396495408	524.6777044984783	1653738809.648	49.526	5.49	1.693	34.828
21840	1.3777984452428833	0.2089778590112372	378.2513751835038	524.7533649241515	1653738809.698	49.536	5.49	1.688	34.825
21841	1.3777984540228803	0.20897789986206453	378.2556178242645	524.8283182430273	1653738809.748	49.536	5.49	1.688	34.825
21842	1.3777984628028772	0.2089779415299084	378.2591533582516	524.9039786686766	1653738809.798	49.55	5.49	1.688	34.825
21843	1.3777984714260885	0.20897798319775227	378.26198178529523	524.9789319873823	1653738809.848	49.55	5.49	1.688	34.825
21844	1.3777984802060854	0.20897802486559616	378.26551731925827	525.0545924130556	1653738809.898	49.567	5.49	1.688	34.825
21845	1.3777984889860824	0.20897806653344003	378.26905285324546	525.1302528387049	1653738809.948	49.567	5.49	1.688	34.825
21846	1.3777984976092936	0.20897810820128393	378.2718812802651	525.2052061574348	1653738809.998	49.582	5.22	1.688	34.825
21847	1.3777985063892906	0.2089781498691278	378.27541681425225	525.280866583084	1653738810.048	49.582	5.22	1.688	34.825
21848	1.3777985150125018	0.20897819153697167	378.27824524129596	525.3558199017899	1653738810.098	49.595	5.22	1.688	34.825
21849	1.377798523635713	0.20897823320481557	378.2810736683156	525.4307732205198	1653738810.148	49.595	5.22	1.688	34.825
21850	1.3777985322589243	0.20897827487265944	378.2839020953594	525.5057265392256	1653738810.198	49.612	5.22	1.687	34.828
21851	1.3777985408821356	0.20897831654050333	378.286730522379	525.5806798579554	1653738810.248	49.612	5.22	1.687	34.828
21852	1.3777985495053469	0.20897835902536374	378.28885184264925	525.6563402834347	1653738810.298	49.623	5.22	1.687	34.828
21853	1.3777985581285581	0.20897840069320764	378.291680269669	525.7312936021646	1653738810.348	49.623	5.22	1.687	34.828
21854	1.3777985667517694	0.2089784423610515	378.2945086967127	525.8062469208704	1653738810.398	49.642	5.22	1.687	34.828
21855	1.3777985753749806	0.20897848484591194	378.29663001695883	525.8819073463737	1653738810.448	49.642	5.22	1.687	34.828
21856	1.3777985838414064	0.2089785265137558	378.2987513380606	525.9561535591375	1653738810.498	49.654	5.22	1.687	34.828
21857	1.3777985924646177	0.2089785681815997	378.3015797650803	526.0311068778674	1653738810.548	49.654	5.22	1.687	34.828
21858	1.3777986009310432	0.20897861066646012	378.30299397840713	526.1060601964034	1653738810.598	49.672	5.22	1.687	34.828
21859	1.3777986095542545	0.20897865233430402	378.30582240542674	526.1810135151331	1653738810.648	49.672	5.22	1.687	34.828
21860	1.37779861802068	0.20897869481916442	378.30723661875356	526.255966833669	1653738810.698	49.689	5.22	1.688	34.828
21861	1.3777986264871058	0.20897873730402486	378.3086508330578	526.3309201532304	1653738810.748	49.689	5.22	1.688	34.828
21862	1.3777986349535314	0.2089787797888853	378.31006504636065	526.4058734717903	1653738810.798	49.703	5.22	1.688	34.828
21863	1.377798643419957	0.20897882227374573	378.31147925966343	526.4808267903502	1653738810.848	49.703	5.22	1.688	34.828
21864	1.3777986518863825	0.20897886475860614	378.3128934729902	526.5557801088861	1653738810.898	49.716	5.22	1.688	34.828
21865	1.3777986603528083	0.20897890642645003	378.3150147940679	526.630026321674	1653738810.948	49.716	5.22	1.688	34.828
21866	1.3777986688192339	0.20897894891131044	378.3164290073948	526.7049796402099	1653738810.998	49.732	5.22	1.688	34.828
21867	1.3777986772856594	0.20897899221318741	378.31713611392416	526.7806400655433	1653738811.048	49.732	5.22	1.688	34.828
21868	1.377798685752085	0.20897903469804785	378.31855032722694	526.8555933841031	1653738811.098	49.747	5.22	1.688	34.828
21869	1.3777986942185108	0.20897907799992482	378.31925743475773	526.931253810438	1653738811.148	49.747	5.365	1.688	34.828
21870	1.3777987025281506	0.20897912048478526	378.3199645411171	527.0055000220544	1653738811.198	49.768	5.365	1.691	34.827
21871	1.3777987109945762	0.2089791629696457	378.3213787544199	527.0804533406144	1653738811.248	49.768	5.365	1.691	34.827
21872	1.3777987193042163	0.20897920627152267	378.3213787550073	527.1554066600058	1653738811.298	49.781	5.365	1.691	34.827
21873	1.3777987277706418	0.20897924957339964	378.3220858615366	527.2310670853392	1653738811.348	49.781	5.365	1.691	34.827
21874	1.3777987360802817	0.2089792928752766	378.3220858611225	527.306020403729	1653738811.398	49.798	5.365	1.691	34.827
21875	1.3777987445467075	0.20897933617715359	378.3227929686533	527.3816808300639	1653738811.448	49.798	5.365	1.691	34.827
21876	1.3777987528563473	0.20897937947903056	378.32279296823924	527.4566341484539	1653738811.498	49.811	5.365	1.691	34.827
21877	1.3777987611659874	0.20897942278090753	378.32279296882666	527.5315874678454	1653738811.548	49.811	5.365	1.691	34.827
21878	1.3777987694756273	0.2089794660827845	378.32279296841244	527.6065407862352	1653738811.598	49.828	5.365	1.691	34.827
21879	1.3777987777852672	0.20897950938466148	378.32279296799845	527.6814941046252	1653738811.648	49.828	5.365	1.691	34.827
21880	1.3777987860949072	0.20897955268653845	378.3227929685858	527.7564474240166	1653738811.698	49.843	5.365	1.692	34.827
21881	1.3777987944045471	0.20897959598841542	378.3227929681717	527.8314007424066	1653738811.748	49.843	5.365	1.692	34.827
21882	1.3777988027141872	0.20897964010730893	378.3220858619856	527.9070611685714	1653738811.798	49.863	5.365	1.692	34.827
21883	1.377798811023827	0.2089796834091859	378.3220858615715	527.9820144869614	1653738811.848	49.863	5.365	1.692	34.827
21884	1.377798819333467	0.20897972752807945	378.32137875436	528.0576749121489	1653738811.898	49.871	5.365	1.692	34.827
21885	1.377798827643107	0.20897977082995642	378.3213787549473	528.1326282315403	1653738811.948	49.871	5.365	1.692	34.827
21886	1.3777988359527469	0.20897981494884993	378.32067164775975	528.2082886567036	1653738811.998	49.888	5.365	1.692	34.827
21887	1.3777988441056013	0.20897985906774344	378.3192574346303	528.2832419759251	1653738812.048	49.888	5.365	1.692	34.827
21888	1.3777988524152411	0.20897990318663698	378.31855032741873	528.3589024011126	1653738812.098	49.906	5.365	1.692	34.827
21889	1.3777988607248812	0.20897994648851395	378.3185503280061	528.433855720504	1653738812.148	49.906	5.365	1.692	34.827
21890	1.3777988688777354	0.20897999060740746	378.3171361138751	528.5088090387239	1653738812.198	49.917	5.365	1.688	34.827
21891	1.377798877344161	0.20898003554331754	378.31642900683346	528.5858836776282	1653738812.248	49.917	4.833	1.688	34.827
21892	1.3777988853402297	0.2089800788451945	378.3150147935341	528.6594227831329	1653738812.298	49.931	4.833	1.688	34.827
21893	1.3777988936498697	0.20898012296408802	378.3143076873479	528.7350832092977	1653738812.348	49.931	4.833	1.688	34.827
21894	1.377798901802724	0.20898016708298156	378.312893473193	528.8100365275418	1653738812.398	49.943	4.833	1.688	34.827
21895	1.3777989099555783	0.2089802120188916	378.31077215329003	528.8856969535367	1653738812.448	49.943	4.833	1.688	34.827
21896	1.3777989182652182	0.20898025613778515	378.31006504607836	528.9613573787241	1653738812.498	49.957	4.833	1.688	34.827
21897	1.3777989264180726	0.20898030025667866	378.30865083294896	529.0363106979456	1653738812.548	49.957	4.833	1.688	34.827
21898	1.3777989345709267	0.20898034519258873	378.30652951202046	529.111971122963	1653738812.598	49.965	4.833	1.688	34.827
21899	1.3777989427237811	0.20898038931148225	378.305115298891	529.1869244421846	1653738812.648	49.965	4.833	1.688	34.827
21900	1.377798951033421	0.20898043424739232	378.3037010849059	529.2632919741453	1653738812.698	49.979	4.833	1.691	34.828
21901	1.3777989590294897	0.20898047836628583	378.301579764833	529.3375381864234	1653738812.748	49.979	4.833	1.691	34.828
21902	1.377798967182344	0.2089805233021959	378.29945844490595	529.4131986124423	1653738812.798	49.991	4.833	1.691	34.828
21903	1.3777989753351982	0.20898056823810596	378.2973371240016	529.488859037436	1653738812.848	49.991	4.833	1.691	34.828
21904	1.3777989834880526	0.2089806123569995	378.29592291084805	529.5638123566814	1653738812.898	50.001	4.833	1.691	34.828
21905	1.3777989916409068	0.20898065729290954	378.29380158994366	529.6394727816748	1653738812.948	50.001	4.833	1.691	34.828
21906	1.377799000264118	0.20898070467986926	378.29168026950106	529.719375847867	1653738813.001	50.009	4.833	1.691	34.828
21907	1.3777990077898299	0.20898074634771316	378.2895589499197	529.7893794199958	1653738813.048	50.009	4.833	1.691	34.828
21908	1.377799015942684	0.2089807912836232	378.28743762901524	529.8650398449893	1653738813.098	50.021	4.833	1.691	34.828
21909	1.3777990239387528	0.20898083540251675	378.28531630891825	529.9392860572913	1653738813.148	50.021	4.833	1.691	34.828
21910	1.3777990320916071	0.2089808803384268	378.2831949890154	530.0149464832863	1653738813.198	50.027	4.833	1.694	34.828
21911	1.3777990400876756	0.20898092527433687	378.2803665611435	530.0898998013604	1653738813.248	50.027	4.833	1.694	34.828
21912	1.37779904824053	0.20898097021024695	378.27824524121644	530.1655602273793	1653738813.298	50.04	4.833	1.694	34.828
21913	1.3777990563933842	0.20898101432914046	378.2768310270855	530.2405135455992	1653738813.348	50.04	4.833	1.694	34.828
21914	1.3777990643894529	0.20898105926505053	378.2740026002151	530.3154668646748	1653738813.398	50.044	4.621	1.694	34.828
21915	1.3777990723855216	0.20898110338394404	378.2718812801421	530.3897130769528	1653738813.448	50.044	4.621	1.694	34.828
21916	1.3777990803815903	0.20898114913687066	378.26834574649826	530.4653735028019	1653738813.498	50.053	4.621	1.694	34.828
21917	1.3777990885344444	0.20898119407278073	378.2662244255698	530.5410339278193	1653738813.548	50.053	4.621	1.694	34.828
21918	1.3777990965305131	0.20898123900869078	378.26339599872347	530.6159872468709	1653738813.598	50.059	4.621	1.694	34.828
21919	1.3777991045265818	0.20898128394460086	378.26056757185296	530.6909405659463	1653738813.648	50.059	4.621	1.694	34.828
21920	1.3777991125226503	0.20898132888051094	378.2577391439812	530.7658938840204	1653738813.698	50.065	4.621	1.692	34.827
21921	1.377799120518719	0.20898137299940445	378.2556178239083	530.8401400962986	1653738813.748	50.065	4.621	1.692	34.827
21922	1.3777991285147877	0.20898141793531452	378.2527893970379	530.915093415374	1653738813.798	50.071	4.621	1.692	34.827
21923	1.3777991365108564	0.20898146287122457	378.2499609701914	530.9900467344255	1653738813.848	50.071	4.621	1.692	34.827
21924	1.3777991446637106	0.20898150862415119	378.24713254248957	531.0664142662165	1653738813.898	50.076	4.621	1.692	34.827
21925	1.3777991525029936	0.20898155274304472	378.24430411544927	531.1399533715752	1653738813.948	50.076	4.621	1.692	34.827
21926	1.3777991604990623	0.20898159767895477	378.24147568860286	531.2149066906267	1653738813.999	50.081	4.621	1.692	34.827
21927	1.377799168495131	0.2089816434318814	378.2379401549589	531.2905671164756	1653738814.048	50.081	4.621	1.692	34.827
21928	1.3777991764911994	0.20898168836779146	378.2351117270871	531.3655204345498	1653738814.098	50.086	4.621	1.692	34.827
21929	1.3777991844872681	0.20898173330370154	378.23228330021664	531.4404737536253	1653738814.148	50.086	4.621	1.692	34.827
21930	1.3777991924833368	0.2089817782396116	378.22945487337023	531.5154270726767	1653738814.198	50.091	4.621	1.694	34.828
21931	1.3777992004794055	0.20898182317552166	378.2266264464999	531.5903803917523	1653738814.248	50.091	4.621	1.694	34.828
21932	1.377799208475474	0.20898186892844828	378.2230909118545	531.6660408165998	1653738814.298	50.095	4.621	1.694	34.828
21933	1.3777992164715427	0.20898191386435835	378.220262484984	531.7409941356752	1653738814.348	50.095	4.621	1.694	34.828
21934	1.3777992243108257	0.20898195880026843	378.21672695117036	531.8152403478074	1653738814.398	50.098	4.621	1.694	34.828
21935	1.3777992323068944	0.20898200455319504	378.2131914175264	531.8909007736564	1653738814.448	50.098	4.621	1.694	34.828
21936	1.3777992403029629	0.2089820494891051	378.21036298967863	531.9658540917065	1653738814.498	50.101	4.621	1.694	34.828
21937	1.3777992482990316	0.20898209442501517	378.2075345628081	532.040807410782	1653738814.548	50.101	4.088	1.694	34.828
21938	1.3777992561383146	0.20898214017794178	378.20329192222084	532.1157607296876	1653738814.598	50.105	4.088	1.694	34.828
21939	1.3777992641343833	0.20898218511385186	378.2004634953504	532.1907140487631	1653738814.648	50.105	4.088	1.694	34.828
21940	1.377799272130452	0.20898223086677847	378.1969279617066	532.2663744746121	1653738814.698	50.108	4.088	1.691	34.825
21941	1.3777992801265204	0.20898227580268852	378.1940995338587	532.3413277926621	1653738814.748	50.108	4.088	1.691	34.825
21942	1.3777992879658034	0.20898232155561514	378.18985689327144	532.4162811115677	1653738814.798	50.11	4.088	1.691	34.825
21943	1.3777992959618721	0.2089823664915252	378.18702846640105	532.4912344306432	1653738814.848	50.11	4.088	1.691	34.825
21944	1.3777993038011551	0.20898241224445183	378.18278582581377	532.5661877495488	1653738814.898	50.112	4.088	1.691	34.825
21945	1.3777993117972238	0.2089824571803619	378.1799573989433	532.6411410686244	1653738814.948	50.112	4.088	1.691	34.825
21946	1.3777993196365066	0.20898250293328852	378.17571475735457	532.7160943865285	1653738814.998	50.113	4.088	1.691	34.825
21947	1.3777993274757896	0.20898254786919856	378.17217922356474	532.7903405986366	1653738815.048	50.113	4.088	1.691	34.825
21948	1.3777993354718583	0.20898259362212518	378.16864368992094	532.8660010244856	1653738815.098	50.116	4.088	1.691	34.825
21949	1.3777993433111413	0.2089826393750518	378.1644010493336	532.9409543433911	1653738815.148	50.116	4.088	1.691	34.825
21950	1.37779935130721	0.2089826851279784	378.1608655156898	533.0166147692402	1653738815.198	50.118	4.088	1.691	34.827
21951	1.377799359146493	0.20898273006388848	378.157329981876	533.0908609813723	1653738815.248	50.118	4.088	1.691	34.827
21952	1.3777993671425615	0.2089827758168151	378.1537944472306	533.1665214062199	1653738815.298	50.12	4.088	1.691	34.827
21953	1.3777993749818445	0.2089828215697417	378.14955180664333	533.2414747251255	1653738815.348	50.12	4.088	1.691	34.827
21954	1.3777993828211275	0.20898286732266833	378.14530916605605	533.316428044031	1653738815.398	50.122	4.088	1.691	34.827
21955	1.3777993908171962	0.20898291307559494	378.1417736324122	533.3920884698799	1653738815.448	50.122	4.088	1.691	34.827
21956	1.3777993986564792	0.20898295882852155	378.13753099182486	533.4670417887855	1653738815.498	50.124	4.088	1.691	34.827
21957	1.3777994064957622	0.20898300458144817	378.13328835123747	533.541995107691	1653738815.548	50.124	4.088	1.691	34.827
21958	1.3777994144918306	0.20898305033437478	378.12975281659226	533.6176555325387	1653738815.598	50.125	4.088	1.691	34.827
21959	1.3777994223311136	0.2089830960873014	378.1255101760049	533.6926088514442	1653738815.648	50.125	4.76	1.691	34.827
21960	1.3777994301703966	0.208983141840228	378.12126753541764	533.7675621703498	1653738815.698	50.127	4.76	1.688	34.825
21961	1.377799437852894	0.20898318677613809	378.11702489466046	533.8411012755386	1653738815.748	50.127	4.76	1.688	34.825
21962	1.377799445692177	0.2089832325290647	378.1127822540731	533.9160545944442	1653738815.798	50.128	4.76	1.688	34.825
21963	1.37779945353146	0.2089832782819913	378.10853961348585	533.9910079133497	1653738815.848	50.128	4.76	1.688	34.825
21964	1.3777994615275286	0.20898332403491793	378.10500407984193	534.0666683391987	1653738815.898	50.13	4.76	1.688	34.825
21965	1.3777994693668116	0.20898336978784454	378.1007614392546	534.1416216581042	1653738815.948	50.13	4.76	1.688	34.825
21966	1.377799477049309	0.20898341554077116	378.09581169172384	534.2158678700663	1653738815.998	50.132	4.76	1.688	34.825
21967	1.3777994850453776	0.2089834621107143	378.0915690513066	534.2922354026889	1653738816.048	50.132	4.76	1.688	34.825
21968	1.377799492727875	0.20898350704662438	378.0873264105494	534.3657745078775	1653738816.098	50.133	4.76	1.688	34.825
21969	1.377799500567158	0.208983552799551	378.08308376996206	534.4407278267831	1653738816.148	50.133	4.76	1.688	34.825
21970	1.3777995084064407	0.2089835985524776	378.07884112837326	534.5156811446873	1653738816.198	50.136	4.76	1.686	34.825
21971	1.3777995160889382	0.20898364430540423	378.0738913818441	534.5899273576509	1653738816.248	50.136	4.76	1.686	34.825
21972	1.377799523928221	0.20898369005833084	378.06964874025533	534.6648806755551	1653738816.298	50.137	4.76	1.686	34.825
21973	1.3777995316107183	0.2089837349942409	378.0654060995221	534.7384197807197	1653738816.348	50.137	4.76	1.686	34.825
21974	1.3777995394500013	0.2089837807471675	378.06116345893474	534.8133730996252	1653738816.398	50.139	4.76	1.686	34.825
21975	1.3777995471324986	0.20898382650009412	378.0562137114041	534.8876193115874	1653738816.448	50.139	4.76	1.686	34.825
21976	1.3777995549717816	0.20898387225302073	378.0519710708168	534.962572630493	1653738816.498	50.14	4.76	1.686	34.825
21977	1.377799562654279	0.20898391800594734	378.0470213232861	535.0368188424552	1653738816.548	50.14	4.76	1.686	34.825
21978	1.377799570493562	0.20898396375887396	378.0427786826988	535.1117721613607	1653738816.598	50.143	4.76	1.686	34.825
21979	1.3777995781760592	0.20898400951180057	378.03782893516814	535.1860183733229	1653738816.648	50.143	4.76	1.686	34.825
21980	1.3777995860153422	0.2089840552647272	378.03358629458086	535.2609716922285	1653738816.698	50.144	4.76	1.675	34.82
21981	1.3777995936978396	0.2089841010176538	378.02863654705016	535.3352179041907	1653738816.748	50.144	4.76	1.675	34.82
21982	1.3777996015371226	0.20898414677058041	378.0243939064628	535.4101712230963	1653738816.798	50.146	5.081	1.675	34.82
21983	1.3777996092196199	0.20898419252350703	378.01944415893206	535.4844174350584	1653738816.848	50.146	5.081	1.675	34.82
21984	1.3777996169021172	0.20898423827643364	378.0144944114014	535.5586636470205	1653738816.898	50.148	5.081	1.675	34.82
21985	1.3777996247414002	0.20898428402936026	378.0102517708141	535.6336169659261	1653738816.948	50.148	5.081	1.675	34.82
21986	1.3777996324238975	0.20898432978228687	378.0053020232834	535.7078631778883	1653738816.998	50.15	5.081	1.675	34.82
21987	1.3777996401063948	0.20898437635223005	377.9996451689552	535.7828164966479	1653738817.048	50.15	5.081	1.675	34.82
21988	1.3777996479456778	0.20898442210515666	377.99540252836795	535.8577698155535	1653738817.098	50.153	5.081	1.675	34.82
21989	1.377799655628175	0.20898446785808328	377.99045278083724	535.9320160275157	1653738817.148	50.153	5.081	1.675	34.82
21990	1.3777996633106724	0.2089845136110099	377.98550303330654	536.0062622394778	1653738817.198	50.155	5.081	1.662	34.822
21991	1.3777996709931697	0.2089845593639365	377.98055328577584	536.0805084514401	1653738817.248	50.155	5.081	1.662	34.822
21992	1.3777996788324527	0.20898460511686312	377.9763106451885	536.1554617703456	1653738817.298	50.157	5.081	1.662	34.822
21993	1.37779968651495	0.20898465086978973	377.97136089765775	536.2297079823077	1653738817.348	50.157	5.081	1.662	34.822
21994	1.3777996941974473	0.20898469662271635	377.9664111501271	536.3039541942699	1653738817.398	50.16	5.081	1.662	34.822
21995	1.3777997018799448	0.2089847431926595	377.96075429682435	536.378907514007	1653738817.448	50.16	5.081	1.662	34.822
21996	1.3777997097192276	0.20898478894558611	377.9565116552356	536.4538608319111	1653738817.498	50.162	5.081	1.662	34.822
21997	1.3777997174017251	0.20898483469851273	377.9515619087063	536.5281070448747	1653738817.548	50.162	5.081	1.662	34.822
21998	1.3777997250842224	0.20898488045143934	377.94661216117566	536.6023532568369	1653738817.598	50.165	5.081	1.662	34.822
21999	1.3777997327667197	0.2089849270213825	377.94095530687144	536.6773065755725	1653738817.648	50.165	5.081	1.662	34.822
22000	1.3777997406060027	0.2089849727743091	377.93671266628417	536.7522598944781	1653738817.698	50.167	5.081	1.653	34.823
22001	1.3777997482885	0.20898501771021918	377.932470025527	536.8257989996669	1653738817.748	50.167	5.081	1.653	34.823
22002	1.3777997559709974	0.20898506428016234	377.92681317122276	536.9007523184024	1653738817.798	50.168	5.081	1.653	34.823
22003	1.3777997636534947	0.20898511003308895	377.92186342369206	536.9749985303646	1653738817.848	50.168	5.081	1.653	34.823
22004	1.3777997714927777	0.20898515578601556	377.9176207831048	537.0499518492701	1653738817.898	50.171	3.774	1.653	34.823
22005	1.377799779175275	0.20898520153894218	377.9126710355741	537.1241980612323	1653738817.948	50.171	3.774	1.653	34.823
22006	1.3777997868577723	0.2089852472918688	377.9077212880433	537.1984442731945	1653738817.999	50.173	3.774	1.653	34.823
22007	1.3777997945402696	0.2089852930447954	377.9027715405127	537.2726904851567	1653738818.048	50.173	3.774	1.653	34.823
22008	1.3777998023795526	0.20898533879772202	377.8985288999254	537.3476438040623	1653738818.098	50.175	3.774	1.653	34.823
22009	1.3777998100620499	0.20898538455064863	377.8935791523946	537.4218900160243	1653738818.148	50.175	3.774	1.653	34.823
22010	1.3777998177445472	0.2089854294865587	377.8893365116374	537.495429121213	1653738818.198	50.177	3.774	1.65	34.823
22011	1.3777998255838302	0.20898547523948532	377.8850938710502	537.5703824401187	1653738818.248	50.177	3.774	1.65	34.823
22012	1.3777998334231132	0.20898552180942848	377.88014412368943	537.6460428657978	1653738818.298	50.179	3.774	1.65	34.823
22013	1.3777998411056105	0.2089855675623551	377.8751943761586	537.7202890777598	1653738818.348	50.179	3.774	1.65	34.823
22014	1.3777998487881078	0.20898561249826517	377.8709517354014	537.7938281829486	1653738818.398	50.18	3.774	1.65	34.823
22015	1.3777998566273908	0.20898565825119178	377.8667090948141	537.8687815018541	1653738818.448	50.18	3.774	1.65	34.823
22016	1.3777998644666738	0.2089857040041184	377.8624664542268	537.9437348207597	1653738818.498	50.182	3.774	1.65	34.823
22017	1.377799872149171	0.208985749757045	377.8575167066961	538.0179810327219	1653738818.548	50.182	3.774	1.65	34.823
22018	1.377799879988454	0.20898579550997162	377.85327406610884	538.0929343516275	1653738818.598	50.183	3.774	1.65	34.823
22019	1.3777998878277369	0.20898584126289824	377.84903142452015	538.1678876695316	1653738818.648	50.183	3.774	1.65	34.823
22020	1.3777998956670199	0.20898588701582485	377.8447887839328	538.2428409884371	1653738818.698	50.185	3.774	1.646	34.822
22021	1.3777999033495172	0.20898593195173493	377.84054614317563	538.3163800936259	1653738818.748	50.185	3.774	1.646	34.822
22022	1.3777999111888002	0.20898597688764498	377.8370106093857	538.3906263057339	1653738818.798	50.187	3.774	1.646	34.822
22023	1.3777999188712975	0.2089860226405716	377.8320608618551	538.4648725176962	1653738818.848	50.187	3.774	1.646	34.822
22024	1.3777999267105805	0.2089860683934982	377.8278182212678	538.5398258366017	1653738818.898	50.188	3.774	1.646	34.822
22025	1.3777999345498635	0.20898611414642482	377.82357558068054	538.6147791555073	1653738818.948	50.188	3.774	1.646	34.822
22026	1.3777999423891465	0.20898615989935143	377.8193329400932	538.689732474413	1653738818.999	50.19	3.774	1.646	34.822
22027	1.3777999502284295	0.2089862048352615	377.81579740627933	538.7639786865449	1653738819.048	50.19	4.438	1.646	34.822
22028	1.3777999580677125	0.20898625058818812	377.811554765692	538.8389320054505	1653738819.098	50.19	4.438	1.646	34.822
22029	1.3777999659069955	0.20898629634111474	377.8073121251048	538.9138853243561	1653738819.148	50.19	4.438	1.646	34.822
22030	1.3777999737462785	0.20898634209404135	377.8030694845175	538.9888386432617	1653738819.198	50.19	4.438	1.649	34.826
22031	1.3777999815855615	0.20898638702995143	377.7995339507037	539.0630848553939	1653738819.248	50.19	4.438	1.649	34.826
22032	1.3777999894248443	0.20898643278287804	377.79529130911493	539.1380381732979	1653738819.298	50.19	4.438	1.649	34.826
22033	1.3777999971073418	0.2089864777187881	377.7910486693831	539.211577279464	1653738819.348	50.19	4.438	1.649	34.826
22034	1.3778000049466246	0.20898652265469816	377.78751313456786	539.2858234905947	1653738819.398	50.191	4.438	1.649	34.826
22035	1.3778000127859076	0.20898656840762478	377.7832704939806	539.3607768095003	1653738819.448	50.191	4.438	1.649	34.826
22036	1.3778000206251906	0.20898661334353485	377.7797349601667	539.4350230216323	1653738819.498	50.192	4.438	1.649	34.826
22037	1.3778000284644736	0.2089866582794449	377.77619942637693	539.5092692337405	1653738819.548	50.192	4.438	1.649	34.826
22038	1.3778000363037566	0.20898670403237152	377.7719567857896	539.584222552646	1653738819.598	50.193	4.438	1.649	34.826
22039	1.3778000441430396	0.2089867489682816	377.76842125197584	539.6584687647783	1653738819.648	50.193	4.438	1.649	34.826
22040	1.3778000519823226	0.20898679390419167	377.764885718162	539.7327149769103	1653738819.698	50.192	4.438	1.655	34.82
22041	1.3778000596648199	0.20898683884010172	377.7606430774287	539.8062540820749	1653738819.748	50.192	4.438	1.655	34.82
22042	1.3778000676608886	0.20898688459302833	377.75710754378485	539.881914507924	1653738819.798	50.193	4.438	1.655	34.82
22043	1.3778000755001716	0.2089869295289384	377.75357200997104	539.956160720056	1653738819.848	50.193	4.438	1.655	34.82
22044	1.3778000833394544	0.20898697528186502	377.7493293683823	540.0311140379602	1653738819.898	50.192	4.438	1.655	34.82
22045	1.3778000911787374	0.20898701940075856	377.74650094134194	540.1046531433188	1653738819.948	50.192	4.438	1.655	34.82
22046	1.3778000990180204	0.20898706515368518	377.74225830075466	540.1796064622245	1653738819.999	50.192	4.438	1.655	34.82
22047	1.3778001068573034	0.20898710927257869	377.73942987373835	540.253145567559	1653738820.048	50.192	4.438	1.655	34.82
22048	1.3778001146965864	0.20898715420848876	377.7358943399245	540.3273917796912	1653738820.098	50.192	4.438	1.655	34.82
22049	1.3778001223790837	0.2089871991443988	377.7316516991912	540.4009308848558	1653738820.148	50.192	4.453	1.655	34.82
22050	1.3778001302183667	0.2089872440803089	377.7281161653774	540.4751770969879	1653738820.198	50.192	4.453	1.652	34.826
22051	1.3778001382144354	0.20898728901621896	377.725287738507	540.5501304160634	1653738820.248	50.192	4.453	1.652	34.826
22052	1.3778001460537184	0.208987333952129	377.7217522047172	540.6243766281715	1653738820.298	50.192	4.453	1.652	34.826
22053	1.3778001538930014	0.20898737807102255	377.7189237776768	540.6979157335302	1653738820.348	50.192	4.453	1.652	34.826
22054	1.3778001617322841	0.2089874230069326	377.71538824288564	540.7721619446369	1653738820.398	50.192	4.453	1.652	34.826
22055	1.3778001695715671	0.20898746794284268	377.71185270907176	540.846408156769	1653738820.448	50.192	4.453	1.652	34.826
22056	1.3778001774108501	0.20898751206173619	377.70902428205545	540.9199472621036	1653738820.498	50.192	4.453	1.652	34.826
22057	1.3778001852501331	0.20898755699764626	377.7054887482417	540.9941934742358	1653738820.548	50.192	4.453	1.652	34.826
22058	1.3778001932462018	0.20898760111653977	377.70336742816875	541.0684396865138	1653738820.598	50.19	4.453	1.652	34.826
22059	1.3778002010854848	0.20898764605244985	377.69983189435493	541.1426858986459	1653738820.648	50.19	4.453	1.652	34.826
22060	1.3778002090815535	0.20898769098835993	377.6970034674845	541.2176392177214	1653738820.698	50.19	4.453	1.655	34.822
22061	1.3778002169208363	0.20898773592426997	377.69346793269324	541.2918854288281	1653738820.748	50.19	4.453	1.655	34.822
22062	1.3778002247601193	0.2089877800431635	377.6906395056528	541.3654245341867	1653738820.798	50.189	4.453	1.655	34.822
22063	1.377800232756188	0.20898782497907356	377.6878110788065	541.4403778532383	1653738820.848	50.189	4.453	1.655	34.822
22064	1.3778002407522567	0.20898786991498364	377.684982651936	541.5153311723137	1653738820.898	50.188	4.453	1.655	34.822
22065	1.377800248434754	0.2089879132168606	377.68215422474975	541.5874560639315	1653738820.948	50.188	4.453	1.655	34.822
22066	1.3778002569011796	0.20898796060382033	377.67932579736373	541.6666520231802	1653738821.001	50.187	4.453	1.655	34.822
22067	1.3778002644268912	0.2089880022716642	377.67720447680495	541.7366555942835	1653738821.048	50.187	4.453	1.655	34.822
22068	1.3778002722661742	0.20898804720757427	377.6736689429911	541.8109018064157	1653738821.098	50.185	4.453	1.655	34.822
22069	1.3778002802622429	0.20898809132646778	377.6715476229182	541.8851480186937	1653738821.148	50.185	4.453	1.655	34.822
22070	1.3778002881015259	0.20898813544536132	377.66871919587777	541.9586871240523	1653738821.198	50.184	4.453	1.657	34.825
22071	1.3778002960975946	0.20898817956425483	377.6665978758049	542.0329333363304	1653738821.248	50.184	4.453	1.657	34.825
22072	1.377800304093663	0.20898822368314834	377.6644765547306	542.1071795476071	1653738821.299	50.182	4.672	1.657	34.825
22073	1.377800311932946	0.20898826861905842	377.66094102091677	542.1814257597391	1653738821.348	50.182	4.672	1.657	34.825
22074	1.3778003199290147	0.20898831273795193	377.65881970084376	542.2556719720171	1653738821.398	50.183	4.672	1.657	34.825
22075	1.3778003279250834	0.20898835685684547	377.6566983807469	542.3299181843191	1653738821.448	50.183	4.672	1.657	34.825
22076	1.377800335921152	0.20898840097573898	377.6545770596725	542.4041643955958	1653738821.498	50.181	4.672	1.657	34.825
22077	1.377800343760435	0.2089884450946325	377.6517486326561	542.4777035009304	1653738821.548	50.181	4.672	1.657	34.825
22078	1.3778003517565036	0.20898848921352603	377.6496273125592	542.5519497132325	1653738821.598	50.179	4.672	1.657	34.825
22079	1.3778003597525723	0.20898853333241954	377.6475059924862	542.6261959255105	1653738821.648	50.179	4.672	1.657	34.825
22080	1.377800367748641	0.20898857745131305	377.64538467241334	542.7004421377886	1653738821.698	50.178	4.672	1.654	34.82
22081	1.3778003757447095	0.2089886215702066	377.643263351315	542.7746883490893	1653738821.748	50.178	4.672	1.654	34.82
22082	1.3778003837407782	0.2089886656891001	377.641142031242	542.8489345613672	1653738821.798	50.176	4.672	1.654	34.82
22083	1.3778003917368469	0.20898870980799364	377.63902071114506	542.9231807736692	1653738821.848	50.176	4.672	1.654	34.82
22084	1.3778003997329156	0.20898875392688715	377.6368993910721	542.9974269859473	1653738821.898	50.175	4.672	1.654	34.82
22085	1.377800407728984	0.20898879804578066	377.6347780699978	543.071673197224	1653738821.948	50.175	4.672	1.654	34.82
22086	1.3778004157250527	0.2089888421646742	377.6326567499009	543.145919409526	1653738821.998	50.174	4.672	1.654	34.82
22087	1.3778004237211214	0.2089888862835677	377.6305354298279	543.220165621804	1653738822.048	50.174	4.672	1.654	34.82
22088	1.3778004318739756	0.20898893040246122	377.62912121569696	543.295118940024	1653738822.098	50.172	4.672	1.654	34.82
22089	1.3778004398700443	0.20898897452135476	377.62699989559997	543.369365152326	1653738822.148	50.172	4.672	1.654	34.82
22090	1.377800447866113	0.20898901782323173	377.6255856823006	543.4429042578307	1653738822.198	50.171	4.672	1.641	34.82
22091	1.3778004558621817	0.20898906194212524	377.62346436222765	543.5171504701087	1653738822.248	50.171	4.672	1.641	34.82
22092	1.3778004638582502	0.20898910606101875	377.6213430411533	543.5913966813853	1653738822.298	50.17	4.672	1.641	34.82
22093	1.3778004718543189	0.20898914936289573	377.61992882785376	543.6649357868898	1653738822.348	50.17	4.672	1.641	34.82
22094	1.3778004798503876	0.20898919348178926	377.6178075077568	543.7391819991919	1653738822.398	50.168	4.219	1.641	34.82
22095	1.3778004880032417	0.20898923760068278	377.61639329362583	543.8141353174119	1653738822.448	50.168	4.219	1.641	34.82
22096	1.3778004959993104	0.20898928090255975	377.61497908032646	543.8876744229166	1653738822.498	50.168	4.219	1.641	34.82
22097	1.3778005039953791	0.2089893250214533	377.6128577602295	543.9619206352186	1653738822.548	50.168	4.219	1.641	34.82
22098	1.3778005121482333	0.20898936832333026	377.61215065287195	544.0361668466651	1653738822.598	50.166	4.219	1.641	34.82
22099	1.377800520144302	0.20898941244222377	377.6100293327991	544.1104130589432	1653738822.648	50.166	4.219	1.641	34.82
22100	1.3778005282971564	0.20898945656111728	377.6086151196696	544.1853663781646	1653738822.698	50.165	4.219	1.635	34.822
22101	1.3778005362932249	0.20898949986299425	377.6072009053686	544.2589054826677	1653738822.748	50.165	4.219	1.635	34.822
22102	1.3778005444460792	0.2089895439818878	377.60578669221513	544.3338588019132	1653738822.798	50.163	4.219	1.635	34.822
22103	1.3778005525989336	0.2089895881007813	377.6043724790856	544.4088121211347	1653738822.848	50.163	4.219	1.635	34.822
22104	1.377800560595002	0.20898963140265828	377.60295826478466	544.4823512256378	1653738822.898	50.162	4.219	1.635	34.822
22105	1.3778005687478565	0.2089896755215518	377.60154405165525	544.5573045448593	1653738822.948	50.162	4.219	1.635	34.822
22106	1.3778005767439252	0.2089897188234288	377.60012983833167	544.6308436503879	1653738822.998	50.161	4.219	1.635	34.822
22107	1.3778005848967794	0.2089897629423223	377.5987156242007	544.7057969686078	1653738823.048	50.161	4.219	1.635	34.822
22108	1.3778005930496338	0.20898980624419927	377.59800851784473	544.7800431810558	1653738823.098	50.16	4.219	1.635	34.822
22109	1.3778006010457025	0.20898985036309278	377.59588719777173	544.8542893933338	1653738823.148	50.16	4.219	1.635	34.822
22110	1.3778006091985566	0.20898989366496976	377.5951800904144	544.9285356047804	1653738823.198	50.161	4.219	1.634	34.821
22111	1.377800617351411	0.20898993696684673	377.59447298405826	545.0027818172284	1653738823.248	50.161	4.219	1.634	34.821
22112	1.3778006255042652	0.20898998108574027	377.5930587699033	545.0777351354725	1653738823.298	50.16	4.219	1.634	34.821
22113	1.3778006336571196	0.20899002438761724	377.5923516635472	545.1519813479204	1653738823.348	50.16	4.219	1.634	34.821
22114	1.3778006416531883	0.2089900676894942	377.5909374502478	545.225520453425	1653738823.398	50.159	4.219	1.634	34.821
22115	1.3778006498060424	0.2089901109913712	377.5902303428902	545.2997666648715	1653738823.448	50.159	4.219	1.634	34.821
22116	1.3778006579588968	0.20899015429324816	377.5895232365341	545.3740128773195	1653738823.498	50.159	4.219	1.634	34.821
22117	1.3778006659549653	0.20899019759512513	377.58810902223325	545.4475519818227	1653738823.548	50.159	4.555	1.634	34.821
22118	1.3778006741078197	0.2089902408970021	377.5874019158772	545.5217981942707	1653738823.598	50.158	4.555	1.634	34.821
22119	1.377800682260674	0.20899028419887908	377.5866948095212	545.5960444067186	1653738823.648	50.158	4.555	1.634	34.821
22120	1.3778006902567426	0.20899032750075605	377.5852805952203	545.6695835112218	1653738823.698	50.158	4.555	1.636	34.821
22121	1.3778006982528113	0.2089903699856165	377.58457348869433	545.7424155099528	1653738823.748	50.158	4.555	1.636	34.821
22122	1.3778007064056657	0.20899041328749346	377.5838663823382	545.8166617224008	1653738823.798	50.157	4.555	1.636	34.821
22123	1.3778007144017341	0.20899045577235387	377.5831592748349	545.8894937201065	1653738823.848	50.157	4.555	1.636	34.821
22124	1.3778007225545885	0.20899049907423087	377.5824521684548	545.9637399325785	1653738823.898	50.156	4.555	1.636	34.821
22125	1.3778007305506572	0.20899054155909128	377.5817450619527	546.0365719312855	1653738823.948	50.156	4.555	1.636	34.821
22126	1.3778007387035114	0.20899058486096825	377.58103795459533	546.1108181427322	1653738823.998	50.156	4.555	1.636	34.821
22127	1.37780074669958	0.20899062816284522	377.5796237412958	546.1843572482367	1653738824.048	50.156	4.555	1.636	34.821
22128	1.3778007548524345	0.2089906714647222	377.5789166349398	546.2586034606848	1653738824.098	50.157	4.555	1.636	34.821
22129	1.3778007630052886	0.20899071394958263	377.5789166343557	546.3321425653578	1653738824.148	50.157	4.555	1.636	34.821
22130	1.377800771158143	0.2089907572514596	377.57820952799966	546.4063887778058	1653738824.198	50.157	4.555	1.637	34.821
22131	1.3778007793109972	0.20899080055333658	377.57750242064213	546.4806349892523	1653738824.248	50.157	4.555	1.637	34.821
22132	1.377800787307066	0.208990843038197	377.5767953141162	546.5534669879835	1653738824.298	50.156	4.555	1.637	34.821
22133	1.3778007954599203	0.20899088552305745	377.57679531453357	546.6270060936579	1653738824.348	50.156	4.555	1.637	34.821
22134	1.3778008036127745	0.20899092882493442	377.5760882071762	546.7012523051045	1653738824.398	50.157	4.555	1.637	34.821
22135	1.3778008116088432	0.2089909721268114	377.5746739938767	546.7747914106092	1653738824.448	50.157	4.555	1.637	34.821
22136	1.3778008197616975	0.2089910146116718	377.5746739943181	546.8483305162596	1653738824.498	50.157	4.555	1.637	34.821
22137	1.3778008279145517	0.20899105791354877	377.5739668869607	546.9225767277062	1653738824.548	50.157	4.555	1.637	34.821
22138	1.377800836067406	0.2089911003984092	377.5739668873781	546.9961158333806	1653738824.598	50.157	4.555	1.637	34.821
22139	1.3778008442202603	0.20899114370028618	377.5732597800206	547.0703620448272	1653738824.648	50.157	4.701	1.637	34.821
22140	1.3778008523731147	0.20899118618514662	377.573259780438	547.1439011505016	1653738824.698	50.156	4.701	1.636	34.82
22141	1.3778008603691834	0.2089912294870236	377.5718455671385	547.2174402560063	1653738824.748	50.156	4.701	1.636	34.82
22142	1.3778008685220375	0.20899127197188402	377.57184556655443	547.2909793606793	1653738824.798	50.157	4.701	1.636	34.82
22143	1.377800876674892	0.20899131445674443	377.571845566996	547.36451846633	1653738824.848	50.157	4.701	1.636	34.82
22144	1.377800884827746	0.2089913577586214	377.57113845963846	547.4387646777765	1653738824.898	50.156	4.701	1.636	34.82
22145	1.3778008929806005	0.20899140024348184	377.57113846005586	547.512303783451	1653738824.948	50.156	4.701	1.636	34.82
22146	1.3778009011334547	0.2089914435453588	377.5704313526983	547.5865499948974	1653738824.998	50.156	4.701	1.636	34.82
22147	1.377800909286309	0.20899148684723579	377.5697242463424	547.6607962073455	1653738825.048	50.156	4.701	1.636	34.82
22148	1.3778009174391634	0.20899152933209622	377.56972424675973	547.73433531302	1653738825.098	50.156	4.701	1.636	34.82
22149	1.3778009255920176	0.20899157181695666	377.5697242461757	547.807874417693	1653738825.148	50.156	4.701	1.636	34.82
22150	1.377800933744872	0.20899161511883363	377.5690171398196	547.882120630141	1653738825.198	50.156	4.701	1.632	34.821
22151	1.3778009418977262	0.20899165760369404	377.5690171392597	547.9556597347902	1653738825.248	50.156	4.701	1.632	34.821
22152	1.3778009500505806	0.208991700905571	377.5683100329036	548.0299059472381	1653738825.298	50.156	4.701	1.632	34.821
22153	1.3778009582034347	0.20899174339043144	377.5683100323196	548.1034450519112	1653738825.348	50.156	4.701	1.632	34.821
22154	1.3778009663562891	0.20899178587529188	377.5683100327369	548.1769841575856	1653738825.398	50.156	4.701	1.632	34.821
22155	1.377800974665929	0.20899182917716885	377.56831003232287	548.2519374759755	1653738825.448	50.156	4.701	1.632	34.821
22156	1.3778009828187834	0.2089918716620293	377.5683100327403	548.3254765816503	1653738825.498	50.155	4.701	1.632	34.821
22157	1.377800990814852	0.20899191332987316	377.5683100330118	548.3976014735837	1653738825.548	50.155	4.701	1.632	34.821
22158	1.3778009989677062	0.20899195663175013	377.56760292565434	548.4718476850304	1653738825.598	50.154	4.701	1.632	34.821
22159	1.3778010072773463	0.20899199911661057	377.56831003301517	548.5460938976482	1653738825.648	50.154	4.701	1.632	34.821
22160	1.3778010154302005	0.20899204160147097	377.5683100324552	548.6196330022974	1653738825.698	50.152	4.701	1.633	34.822
22161	1.377801023583055	0.2089920840863314	377.56831003287255	548.6931721079718	1653738825.748	50.152	4.701	1.633	34.822
22162	1.3778010317359093	0.20899212738820838	377.56760292651643	548.7674183204198	1653738825.798	50.152	4.329	1.633	34.822
22163	1.3778010400455492	0.20899216987306882	377.5683100328759	548.8416645320364	1653738825.848	50.152	4.329	1.633	34.822
22164	1.3778010481984035	0.20899221235792925	377.5683100332933	548.9152036377109	1653738825.898	50.152	4.329	1.633	34.822
22165	1.3778010563512577	0.20899225484278966	377.56831003273334	548.9887427423599	1653738825.948	50.152	4.329	1.633	34.822
22166	1.377801064504112	0.2089922973276501	377.56831003315074	549.0622818480344	1653738825.998	50.151	4.329	1.633	34.822
22167	1.3778010726569663	0.20899233981251053	377.5683100325667	549.1358209527075	1653738826.048	50.151	4.329	1.633	34.822
22168	1.3778010809666064	0.20899238229737094	377.56901713995154	549.2100671653014	1653738826.098	50.151	4.329	1.633	34.822
22169	1.3778010891194605	0.20899242478223137	377.5690171393675	549.2836062699745	1653738826.148	50.151	4.329	1.633	34.822
22170	1.377801097272315	0.2089924672670918	377.56901713978505	549.3571453756491	1653738826.198	50.15	4.329	1.633	34.822
22171	1.377801105425169	0.20899250975195224	377.569017139201	549.4306844803222	1653738826.248	50.15	4.329	1.633	34.822
22172	1.3778011137348092	0.20899255223681265	377.56972424658574	549.504930692916	1653738826.298	50.148	4.329	1.633	34.822
22173	1.3778011218876633	0.2089925947216731	377.5697242460018	549.578469797589	1653738826.348	50.148	4.329	1.633	34.822
22174	1.3778011300405177	0.20899263720653352	377.5697242464191	549.6520089032635	1653738826.398	50.147	4.329	1.633	34.822
22175	1.3778011383501576	0.20899267969139393	377.5704313528026	549.726255114856	1653738826.448	50.147	4.329	1.633	34.822
22176	1.377801146503012	0.20899272217625436	377.57043135321993	549.7997942205305	1653738826.498	50.146	4.329	1.633	34.822
22177	1.3778011546558664	0.20899276384409826	377.5711384604109	549.8726262194317	1653738826.548	50.146	4.329	1.633	34.822
22178	1.3778011629655063	0.20899280632895867	377.57184556679437	549.9468724310242	1653738826.598	50.144	4.329	1.633	34.822
22179	1.3778011712751461	0.2089928488138191	377.57255267315367	550.0211186426407	1653738826.648	50.144	4.329	1.633	34.822
22180	1.3778011794280005	0.20899289129867954	377.57255267357107	550.0946577483152	1653738826.698	50.143	4.329	1.637	34.822
22181	1.3778011877376404	0.20899293378353995	377.5732597799545	550.1689039599077	1653738826.748	50.143	4.329	1.637	34.822
22182	1.3778011960472805	0.20899297626840038	377.57396688731535	550.2431501725256	1653738826.798	50.142	4.329	1.637	34.822
22183	1.3778012043569203	0.20899301875326082	377.57467399367476	550.3173963841422	1653738826.848	50.142	4.329	1.637	34.822
22184	1.3778012126665604	0.20899306123812125	377.57538110103565	550.3916425967601	1653738826.898	50.141	3.876	1.637	34.822
22185	1.3778012208194146	0.20899310290596512	377.5760882072491	550.4644745946357	1653738826.948	50.141	3.876	1.637	34.822
22186	1.377801228972269	0.20899314539082556	377.57608820766643	550.5380137003101	1653738826.998	50.14	3.876	1.637	34.822
22187	1.3778012372819088	0.20899318705866943	377.5775024208233	550.6115528051291	1653738827.048	50.14	3.876	1.637	34.822
22188	1.377801245591549	0.20899322954352986	377.5782095281841	550.6857990177471	1653738827.098	50.137	3.876	1.637	34.822
22189	1.377801253744403	0.20899327121137373	377.57891663439756	550.7586310156227	1653738827.148	50.137	3.876	1.637	34.822
22190	1.3778012620540432	0.20899331369623417	377.5796237417584	550.8328772282406	1653738827.198	50.137	3.876	1.633	34.819
22191	1.377801270363683	0.2089933561810946	377.5803308481178	550.9071234398571	1653738827.248	50.137	3.876	1.633	34.819
22192	1.377801278673323	0.20899339784893847	377.58174506127466	550.9806625446761	1653738827.298	50.135	3.876	1.633	34.819
22193	1.3778012872965342	0.20899344278484855	377.58174506117643	551.0584442905238	1653738827.351	50.135	3.876	1.633	34.819
22194	1.3778012951358172	0.20899348200164278	377.583159274849	551.1277407551696	1653738827.398	50.135	3.876	1.633	34.819
22195	1.3778013034454573	0.2089935244865032	377.5838663822098	551.2019869677875	1653738827.448	50.135	3.876	1.633	34.819
22196	1.3778013117550971	0.20899356615434708	377.58528059536667	551.2755260726066	1653738827.498	50.131	3.876	1.633	34.819
22197	1.3778013199079515	0.20899360863920752	377.58528059578407	551.3490651782811	1653738827.548	50.131	3.876	1.633	34.819
22198	1.3778013282175914	0.2089936503070514	377.586694808941	551.4226042831001	1653738827.598	50.131	3.876	1.633	34.819
22199	1.3778013365272315	0.20899369279191182	377.5874019163018	551.496850495718	1653738827.648	50.131	3.876	1.633	34.819
22200	1.3778013448368713	0.2089937344597557	377.5888161294587	551.570389600537	1653738827.698	50.129	3.876	1.629	34.821
22201	1.3778013529897257	0.20899377694461613	377.588816129876	551.6439287062115	1653738827.748	50.129	3.876	1.629	34.821
22202	1.3778013612993656	0.20899381861246003	377.59023034300895	551.7174678110546	1653738827.798	50.129	3.876	1.629	34.821
22203	1.3778013696090055	0.2089938602803039	377.5916445561658	551.7910069158736	1653738827.848	50.129	3.876	1.629	34.821
22204	1.3778013779186455	0.20899390276516433	377.5923516635267	551.8652531284915	1653738827.898	50.127	3.876	1.629	34.821
22205	1.3778013860714997	0.20899394361599166	377.5937658765136	551.9373780195937	1653738827.948	50.127	3.876	1.629	34.821
22206	1.377801394224354	0.20899398528383553	377.5944729837285	552.0102100184707	1653738827.998	50.126	3.876	1.629	34.821
22207	1.377801402533994	0.2089940269516794	377.59588719688526	552.0837491232896	1653738828.048	50.126	3.665	1.629	34.821
22208	1.377801410843634	0.2089940686195233	377.5973014110196	552.1572882291341	1653738828.098	50.125	3.665	1.629	34.821
22209	1.3778014189964882	0.20899411028736717	377.59800851723315	552.2301202270098	1653738828.148	50.125	3.665	1.629	34.821
22210	1.3778014273061283	0.20899415195521107	377.5994227313675	552.3036593328543	1653738828.198	50.123	3.665	1.631	34.821
22211	1.3778014356157682	0.20899419362305494	377.60083694452425	552.3771984376732	1653738828.248	50.123	3.665	1.631	34.821
22212	1.3778014439254083	0.2089942352908988	377.6022511586826	552.4507375434937	1653738828.298	50.122	3.665	1.631	34.821
22213	1.3778014520782624	0.20899427614172617	377.60366537164555	552.5228624346199	1653738828.348	50.122	3.665	1.631	34.821
22214	1.3778014603879025	0.20899431780957003	377.6050795858039	552.5964015404404	1653738828.398	50.12	3.665	1.631	34.821
22215	1.3778014685407567	0.2089943594774139	377.6057866920173	552.6692335383159	1653738828.448	50.12	3.665	1.631	34.821
22216	1.3778014768503968	0.20899440196227434	377.60649379937814	552.7434797509338	1653738828.498	50.119	3.665	1.631	34.821
22217	1.3778014851600366	0.20899444281310167	377.6086151193085	552.8163117489794	1653738828.548	50.119	3.665	1.631	34.821
22218	1.3778014934696765	0.2089944852979621	377.6093222256679	552.8905579605959	1653738828.598	50.118	3.665	1.631	34.821
22219	1.3778015017793166	0.20899452696580598	377.61073643982604	552.9640970664162	1653738828.648	50.118	3.665	1.631	34.821
22220	1.3778015100889565	0.20899456863364987	377.612150652959	553.0376361712592	1653738828.698	50.117	3.665	1.627	34.822
22221	1.3778015182418109	0.20899461030149374	377.61285776017394	553.1104681701363	1653738828.748	50.117	3.665	1.627	34.822
22222	1.3778015265514507	0.2089946519693376	377.61427197333086	553.1840072749554	1653738828.798	50.114	3.665	1.627	34.822
22223	1.3778015348610908	0.20899469282016495	377.61639329426265	553.2568392740025	1653738828.848	50.114	3.665	1.627	34.822
22224	1.377801543013945	0.20899473448800884	377.617100400452	553.3296712719019	1653738828.898	50.113	3.665	1.627	34.822
22225	1.377801551323585	0.2089947761558527	377.6185146146103	553.4032103777224	1653738828.948	50.113	3.665	1.627	34.822
22226	1.377801559633225	0.2089948178236966	377.61992882774325	553.4767494825655	1653738828.998	50.112	3.665	1.627	34.822
22227	1.377801567942865	0.20899485949154048	377.6213430419015	553.5502885883859	1653738829.048	50.112	3.665	1.627	34.822
22228	1.3778015760957192	0.20899490115938435	377.62205014811497	553.6231205862614	1653738829.098	50.11	3.665	1.627	34.822
22229	1.377801584405359	0.20899494282722825	377.6234643612479	553.6966596911046	1653738829.148	50.11	3.687	1.627	34.822
22230	1.3778015927149991	0.20899498449507212	377.6248785754061	553.770198796925	1653738829.198	50.11	3.687	1.625	34.821
22231	1.377801601024639	0.20899502616291601	377.62629278853905	553.843737901768	1653738829.248	50.11	3.687	1.625	34.821
22232	1.3778016091774934	0.20899506783075988	377.6269998957539	553.9165699006451	1653738829.298	50.108	3.687	1.625	34.821
22233	1.3778016174871333	0.20899510868158722	377.6291212156842	553.9894018986906	1653738829.348	50.108	3.687	1.625	34.821
22234	1.3778016256399876	0.20899515034943109	377.62982832289913	554.0622338975677	1653738829.398	50.107	3.687	1.625	34.821
22235	1.3778016339496275	0.20899519201727498	377.631242536032	554.1357730024107	1653738829.448	50.107	3.687	1.625	34.821
22236	1.377801642102482	0.20899523368511885	377.63194964324686	554.2086050012877	1653738829.498	50.106	3.687	1.625	34.821
22237	1.3778016504121218	0.20899527535296275	377.6333638563798	554.2821441061307	1653738829.548	50.106	3.687	1.625	34.821
22238	1.3778016587217619	0.20899531702080662	377.634778070538	554.3556832119511	1653738829.598	50.106	3.687	1.625	34.821
22239	1.377801666874616	0.2089953586886505	377.63548517675144	554.4285152098266	1653738829.648	50.106	3.687	1.625	34.821
22240	1.3778016751842561	0.2089954003564944	377.6368993908858	554.5020543156712	1653738829.698	50.105	3.687	1.624	34.82
22241	1.3778016833371103	0.20899544120732172	377.6383136038728	554.5741792067734	1653738829.748	50.105	3.687	1.624	34.82
22242	1.3778016916467504	0.2089954828751656	377.63972781803096	554.6477183125937	1653738829.798	50.104	3.687	1.624	34.82
22243	1.3778016999563902	0.2089955245430095	377.6411420311639	554.7212574174367	1653738829.848	50.104	3.687	1.624	34.82
22244	1.3778017081092446	0.20899556621085336	377.6418491383788	554.7940894163138	1653738829.898	50.102	3.687	1.624	34.82
22245	1.3778017162620988	0.2089956070616807	377.64326335136576	554.8662143074159	1653738829.948	50.102	3.687	1.624	34.82
22246	1.3778017245717389	0.20899564872952459	377.64467756550005	554.9397534132605	1653738829.998	50.102	3.687	1.624	34.82
22247	1.3778017328813787	0.20899569039736846	377.6460917786569	555.0132925180794	1653738830.048	50.102	3.687	1.624	34.82
22248	1.3778017411910188	0.20899573206521233	377.6475059928153	555.0868316238999	1653738830.098	50.101	3.687	1.624	34.82
22249	1.377801749343873	0.20899577373305622	377.6482130990047	555.1596636217995	1653738830.148	50.101	3.687	1.624	34.82
22250	1.3778017576535129	0.2089958154009001	377.64962731216156	555.2332027266185	1653738830.198	50.101	3.687	1.622	34.82
22251	1.377801765963153	0.20899585706874396	377.6510415263199	555.306741832439	1653738830.248	50.101	3.687	1.622	34.82
22252	1.3778017742727928	0.20899589873658786	377.65245573945276	555.3802809372821	1653738830.298	50.101	4.365	1.622	34.82
22253	1.3778017824256472	0.20899594040443173	377.65316284666767	555.4531129361591	1653738830.348	50.101	4.365	1.622	34.82
22254	1.377801790735287	0.20899598207227563	377.6545770598005	555.5266520410021	1653738830.398	50.101	4.365	1.622	34.82
22255	1.3778017988881415	0.2089960237401195	377.65528416701534	555.599484039879	1653738830.448	50.101	4.365	1.622	34.82
22256	1.3778018071977813	0.20899606540796337	377.6566983801723	555.673023144698	1653738830.498	50.1	4.365	1.622	34.82
22257	1.3778018153506357	0.20899610707580726	377.6574054873631	555.7458551435991	1653738830.548	50.1	4.365	1.622	34.82
22258	1.3778018236602756	0.20899614874365113	377.6588197005199	555.8193942484181	1653738830.598	50.1	4.365	1.622	34.82
22259	1.3778018319699157	0.20899619041149503	377.66023391465427	555.8929333542626	1653738830.648	50.1	4.365	1.622	34.82
22260	1.3778018401227698	0.2089962320793389	377.6609410208677	555.9657653521382	1653738830.698	50.099	4.365	1.619	34.819
22261	1.37780184843241	0.20899627293016623	377.6630623417995	556.0385973511852	1653738830.748	50.099	4.365	1.619	34.819
22262	1.377801856585264	0.2089963145980101	377.6637694480131	556.1114293490608	1653738830.798	50.099	4.365	1.619	34.819
22263	1.3778018648949042	0.20899635708287054	377.66447655537377	556.1856755616786	1653738830.848	50.099	4.365	1.619	34.819
22264	1.377801873204544	0.20899639875071443	377.6658907685067	556.2592146665218	1653738830.898	50.099	4.365	1.619	34.819
22265	1.3778018813573985	0.20899643960154177	377.66730498249507	556.3313395586254	1653738830.948	50.099	4.365	1.619	34.819
22266	1.3778018895102526	0.20899648208640217	377.6673049819351	556.4048786632744	1653738830.998	50.098	4.365	1.619	34.819
22267	1.3778018978198927	0.20899652375424607	377.6687191960694	556.4784177691189	1653738831.048	50.098	4.365	1.619	34.819
22268	1.3778019059727469	0.20899656542208994	377.6694263022828	556.5512497669944	1653738831.098	50.098	4.365	1.619	34.819
22269	1.377801914282387	0.20899660708993384	377.6708405164171	556.6247888728388	1653738831.148	50.098	4.365	1.619	34.819
22270	1.3778019224352411	0.2089966487577777	377.67154762263056	556.6976208707144	1653738831.198	50.097	4.365	1.614	34.819
22271	1.3778019307448812	0.20899669042562158	377.6729618367889	556.7711599765349	1653738831.248	50.097	4.365	1.614	34.819
22272	1.3778019388977354	0.20899673209346548	377.67366894297834	556.8439919744345	1653738831.298	50.097	4.365	1.614	34.819
22273	1.3778019470505898	0.20899677376130935	377.67437605019325	556.9168239733117	1653738831.348	50.097	4.365	1.614	34.819
22274	1.3778019553602296	0.20899681542915324	377.6757902633261	556.9903630781546	1653738831.398	50.097	4.424	1.614	34.819
22275	1.377801963513084	0.20899685791401365	377.67579026376757	557.0639021838052	1653738831.448	50.097	4.424	1.614	34.819
22276	1.377801971822724	0.20899689958185755	377.6772044769004	557.1374412886482	1653738831.498	50.096	4.424	1.614	34.819
[truncated: 76,407 more rows]
