# Supplementary material for: Multi-vehicle adaptive 3D mapping for targeted ocean sampling
Source: PLoS One. 2024 May 8;19(5):e0302514. doi: 10.1371/journal.pone.0302514 (PMC11078410; doi:10.1371/journal.pone.0302514)
Supplement: S3 File — (CSV) [file pone.0302514.s003.csv]

	latc	lonc	x_box	y_box	timestamp	depth	chla	temp	sal
0	1.3778701108737734	0.2084889499150186	1124.6031827542236	424.8287078990412	1653736912.672	0.521	0.32	3.864	33.214
1	1.3778701176155568	0.2084889883147963	1124.6003543270672	424.89234750931104	1653736912.722	0.521	0.32	3.864	33.214
2	1.3778701243573401	0.20848902671457398	1124.5975258999106	424.9559871195809	1653736912.772	0.521	0.32	3.864	33.214
3	1.3778701310991237	0.20848906511435167	1124.5946974737556	425.0196267308523	1653736912.822	0.521	0.32	3.864	33.214
4	1.377870137840907	0.20848910351412936	1124.5918690465987	425.08326634112194	1653736912.872	0.521	0.32	3.864	33.214
5	1.3778701445826904	0.20848914191390705	1124.5890406194426	425.146905951392	1653736912.922	0.521	0.32	3.864	33.214
6	1.377870151167688	0.20848918031368477	1124.5855050853186	425.20983845474234	1653736912.972	0.521	0.32	3.864	33.214
7	1.3778701579094714	0.208489219530479	1124.5819695513887	425.27418517178563	1653736913.022	0.521	0.32	3.864	33.214
8	1.3778701646512548	0.2084892579302567	1124.5791411242321	425.3378247820555	1653736913.072	0.521	0.32	3.864	33.214
9	1.3778701547737582	0.20848934861909338	1124.456104544092	425.37176590735436	1653736913.122	0.521	0.32	3.864	33.214
10	1.3778701612019701	0.20848938620185453	1124.4525690098221	425.43328419696394	1653736913.172	0.55	0.32	3.819	33.436
11	1.377870167786968	0.20848942378461566	1124.4497405835211	425.49550959449425	1653736913.222	0.55	0.32	3.819	33.436
12	1.3778701743719657	0.2084894613673768	1124.4469121561947	425.5577349910473	1653736913.272	0.55	0.32	3.819	33.436
13	1.3778701808001776	0.20848949895013796	1124.443376621925	425.619253280657	1653736913.322	0.55	0.32	3.819	33.436
14	1.3778701873851753	0.20848953571588255	1124.441255301396	425.6807715704125	1653736913.372	0.55	0.32	3.819	33.436
15	1.3778701939701732	0.2084895732986437	1124.438426875071	425.74299696796686	1653736913.422	0.55	0.32	3.819	33.436
16	1.3778702005551708	0.20848961088140486	1124.4355984477447	425.8052223645198	1653736913.472	0.55	0.32	3.819	33.436
17	1.3778702069833828	0.20848964764714945	1124.432770020272	425.86603354733205	1653736913.522	0.55	0.32	3.819	33.436
18	1.3778702135683805	0.2084896852299106	1124.4299415929459	425.92825894388506	1653736913.572	0.55	0.32	3.819	33.436
19	1.3778702201533783	0.20848972199565521	1124.427820273394	425.98977723466595	1653736913.622	0.55	0.32	3.819	33.436
20	1.377870226738376	0.2084897587613998	1124.425698952865	426.05129552442145	1653736913.672	0.598	0.26	3.743	33.619
21	1.3778702334801594	0.20848979552714442	1124.4242847392557	426.1135209211444	1653736913.722	0.598	0.26	3.743	33.619
22	1.377870240065157	0.208489832292889	1124.4221634187268	426.1750392109	1653736913.772	0.598	0.26	3.743	33.619
23	1.3778702466501547	0.20848986905863362	1124.4200420981738	426.2365575006795	1653736913.822	0.598	0.26	3.743	33.619
24	1.377870253391938	0.2084899058243782	1124.4186278845882	426.2987828973784	1653736913.872	0.598	0.26	3.743	33.619
25	1.3778702601337214	0.20848994177310626	1124.417920777776	426.36030118730383	1653736913.922	0.598	0.26	3.743	33.619
26	1.3778702668755047	0.2084899777218343	1124.417213670964	426.4218194772292	1653736913.972	0.598	0.26	3.743	33.619
27	1.377870273617288	0.20849001367056236	1124.4165065641519	426.48333776715464	1653736914.023	0.598	0.26	3.743	33.619
28	1.3778702803590714	0.20849004961929044	1124.4157994573159	426.54485605710414	1653736914.072	0.598	0.26	3.743	33.619
29	1.3778702718926459	0.20849028083497315	1124.1775044723079	426.7067835102494	1653736914.122	0.598	0.26	3.743	33.619
30	1.3778702794183575	0.20849032005176737	1124.1775044720935	426.77466576100846	1653736914.172	0.644	0.31	3.745	33.736
31	1.3778702871008548	0.20849036008557817	1124.1775044720252	426.8439622255082	1653736914.222	0.644	0.31	3.745	33.736
32	1.377870294783352	0.2084903993023724	1124.1782115787541	426.9125515832106	1653736914.272	0.644	0.31	3.745	33.736
33	1.3778703024658494	0.20849043851916665	1124.1789186854594	426.9811409409371	1653736914.322	0.644	0.31	3.745	33.736
34	1.3778703103051324	0.20849047773596088	1124.1803328991318	427.0504374055828	1653736914.372	0.644	0.31	3.745	33.736
35	1.3778703179876297	0.20849051613573857	1124.1817471126342	427.1183196565117	1653736914.422	0.644	0.31	3.745	33.736
36	1.3778703258269127	0.20849055535253283	1124.183161326283	427.18761612118163	1653736914.472	0.644	0.31	3.745	33.736
37	1.3778703336661957	0.20849059375231052	1124.1852826467289	427.2562054790539	1653736914.522	0.644	0.31	3.745	33.736
38	1.3778703415054787	0.2084906321520882	1124.1874039671748	427.3247948369263	1653736914.572	0.644	0.31	3.745	33.736
39	1.3778703493447617	0.2084906705518659	1124.1895252876207	427.39338419479856	1653736914.622	0.644	0.31	3.745	33.736
40	1.3778703571840447	0.2084907089516436	1124.1916466080665	427.46197355267094	1653736914.672	0.731	0.28	3.688	33.92
41	1.3778703651801134	0.20849074653440475	1124.1951821422294	427.5305629107132	1653736914.722	0.731	0.28	3.688	33.92
42	1.3778703730193964	0.20849078493418244	1124.1973034626753	427.59915226858544	1653736914.772	0.731	0.28	3.688	33.92
43	1.3778703810154649	0.2084908225169436	1124.2008389958369	427.66774162562615	1653736914.822	0.731	0.28	3.688	33.92
44	1.3778703890115336	0.20849086009970472	1124.2043745300239	427.73633098364456	1653736914.872	0.731	0.28	3.688	33.92
45	1.3778703970076023	0.20849089768246587	1124.2079100641865	427.80492034168685	1653736914.922	0.731	0.28	3.688	33.92
46	1.377870405003671	0.20849093444821049	1124.212152705123	427.87280259295574	1653736914.972	0.731	0.28	3.688	33.92
47	1.3778704129997394	0.2084909720309716	1124.2156882383083	427.9413919499724	1653736915.022	0.731	0.28	3.688	33.92
48	1.377870385091892	0.2084910815111889	1123.995070922721	427.9102792517878	1653736915.072	0.731	0.28	3.688	33.92
49	1.377870391520104	0.2084911117408011	1123.9978993495088	427.96543358034035	1653736915.122	0.731	0.28	3.688	33.92
50	1.3778703979483162	0.2084911411533968	1124.0014348840468	428.0198808031445	1653736915.172	0.818	0.31	3.618	34.07
51	1.3778704045333139	0.20849117056599248	1124.005677524527	428.07503513189073	1653736915.222	0.818	0.31	3.618	34.07
52	1.3778704109615258	0.20849119997858814	1124.009213058088	428.1294823536696	1653736915.272	0.818	0.31	3.618	34.07
53	1.3778704175465237	0.20849122857416727	1124.0141628063673	428.18392957661996	1653736915.322	0.818	0.31	3.618	34.07
54	1.3778704239747357	0.20849125798676296	1124.0176983399042	428.2383767984228	1653736915.372	0.818	0.31	3.618	34.07
55	1.3778704305597334	0.2084912865823421	1124.022648087182	428.29282402037165	1653736915.422	0.818	0.31	3.618	34.07
56	1.377870437144731	0.20849131599493778	1124.0268907276622	428.3479783491178	1653736915.472	0.818	0.31	3.618	34.07
57	1.3778704435729432	0.2084913445905169	1124.0311333689979	428.4017184651246	1653736915.522	0.818	0.31	3.618	34.07
58	1.3778704501579409	0.20849137318609604	1124.0360831162757	428.45616568707334	1653736915.572	0.818	0.31	3.618	34.07
59	1.3778704567429385	0.20849140259869173	1124.040325756756	428.5113200158197	1653736915.622	0.818	0.31	3.618	34.07
60	1.3778704633279362	0.20849143119427085	1124.0452755040337	428.5657672377685	1653736915.672	0.915	0.33	3.599	34.168
61	1.3778704699129338	0.20849145978984998	1124.0502252513115	428.6202144597174	1653736915.722	0.915	0.33	3.599	34.168
62	1.3778704764979317	0.20849148756841257	1124.0558821063642	428.6739545758942	1653736915.772	0.915	0.33	3.599	34.168
63	1.3778704830829294	0.20849151616399172	1124.0608318536179	428.72840179786687	1653736915.822	0.915	0.33	3.599	34.168
64	1.3778704898247127	0.20849154475957085	1124.0664887078392	428.78355612675904	1653736915.872	0.915	0.33	3.599	34.168
65	1.3778704964097104	0.20849157253813344	1124.0721455618902	428.8372962419344	1653736915.922	0.915	0.33	3.599	34.168
66	1.3778705031514937	0.20849160113371257	1124.0778024161114	428.8924505708266	1653736915.972	0.915	0.33	3.599	34.168
67	1.3778705097364914	0.20849162891227516	1124.0834592701626	428.9461906860019	1653736916.022	0.915	0.33	3.599	34.168
68	1.3778705164782747	0.20849165669083775	1124.0898232311572	429.0006379081208	1653736916.072	0.915	0.33	3.599	34.168
69	1.377870523220058	0.20849168446940033	1124.096187192152	429.05508513023943	1653736916.122	0.915	0.33	3.599	34.168
70	1.377870529805056	0.20849171224796292	1124.1018440472046	429.10882524641613	1653736916.172	1.024	0.33	3.543	34.276
71	1.3778705365468393	0.20849173920950895	1124.1089151149968	429.16256536173745	1653736916.222	1.024	0.33	3.543	34.276
72	1.3778705432886227	0.20849176698807154	1124.1152790759913	429.21701258385616	1653736916.272	1.024	0.33	3.543	34.276
73	1.377870550030406	0.2084917939496176	1124.1223501437594	429.27075269920147	1653736916.322	1.024	0.33	3.543	34.276
74	1.3778705567721894	0.20849182172818018	1124.1287141047542	429.3251999213202	1653736916.372	1.024	0.33	3.543	34.276
75	1.3778705635139727	0.2084918486897262	1124.1357851725463	429.3789400366415	1653736916.422	1.024	0.33	3.543	34.276
76	1.3778705704125418	0.20849187565127225	1124.1435633472577	429.4333872589302	1653736916.472	1.024	0.33	3.543	34.276
77	1.3778705771543251	0.2084919026128183	1124.150634415026	429.4871273742755	1653736916.522	1.024	0.33	3.543	34.276
78	1.3778705838961085	0.20849192957436433	1124.157705482818	429.54086748959674	1653736916.572	1.024	0.33	3.543	34.276
79	1.3778705907946776	0.20849195653591038	1124.1654836575296	429.5953147118854	1653736916.622	1.024	0.33	3.543	34.276
80	1.377870597536461	0.2084919834974564	1124.1725547253216	429.64905482720644	1653736916.672	1.172	0.33	3.319	34.453
81	1.3778706044350297	0.20849201045900245	1124.1803328990318	429.7035020484938	1653736916.722	1.172	0.33	3.319	34.453
82	1.377870611176813	0.20849203660353194	1124.1881110735974	429.75653505704156	1653736916.772	1.172	0.33	3.319	34.453
83	1.3778706180753821	0.20849206274806145	1124.1965963550822	429.8102751725569	1653736916.822	1.172	0.33	3.319	34.453
84	1.3778706248171655	0.20849208970960748	1124.2036674228743	429.86401528787815	1653736916.872	1.172	0.33	3.319	34.453
85	1.3778706317157345	0.20849211585413696	1124.2121527043835	429.91775540336937	1653736916.922	1.172	0.33	3.319	34.453
86	1.3778706386143036	0.20849214199866647	1124.2206379858685	429.9714955188846	1653736916.972	1.172	0.33	3.319	34.453
87	1.3778706455128726	0.20849216814319596	1124.2291232673774	430.0252356343757	1653736917.022	1.172	0.33	3.319	34.453
88	1.3778706524114417	0.20849219428772545	1124.2376085488863	430.0789757498669	1653736917.072	1.172	0.33	3.319	34.453
89	1.377870659153225	0.20849222043225496	1124.245386723428	430.13200875843876	1653736917.122	1.172	0.33	3.319	34.453
90	1.377870666051794	0.20849224657678445	1124.253872004937	430.18574887393	1653736917.172	1.316	0.32	3.224	34.504
91	1.3778706729503631	0.20849227272131393	1124.2623572864459	430.2394889894212	1653736917.222	1.316	0.32	3.224	34.504
92	1.3778706798489322	0.20849229804882688	1124.2715496747282	430.29252199813885	1653736917.272	1.316	0.32	3.224	34.504
93	1.377870686747501	0.20849232419335637	1124.2800349552358	430.34626211262866	1653736917.322	1.316	0.32	3.224	34.504
94	1.37787069364607	0.2084923495208693	1124.2892273435184	430.39929512134637	1653736917.372	1.316	0.32	3.224	34.504
95	1.3778707007014248	0.20849237566539883	1124.298419731947	430.4537423438052	1653736917.422	1.316	0.32	3.224	34.504
96	1.3778707075999939	0.20849240099291177	1124.3076121202294	430.5067753525228	1653736917.472	1.316	0.32	3.224	34.504
97	1.377870714498563	0.20849242713744126	1124.3160974017383	430.56051546801405	1653736917.522	1.316	0.32	3.224	34.504
98	1.377870721397132	0.2084924524649542	1124.3252897900209	430.61354847673175	1653736917.572	1.316	0.32	3.224	34.504
99	1.3778708059046023	0.2084927817226225	1124.4214563115886	431.27964306391004	1653736917.622	1.316	0.32	3.224	34.504
100	1.3778708159388846	0.20849281848836712	1124.4348913407864	431.35671770344027	1653736917.672	1.475	0.29	2.931	34.76
101	1.377870825973167	0.20849285607112827	1124.4476192632108	431.43449944974407	1653736917.722	1.475	0.29	2.931	34.76
102	1.377870836007449	0.2084928936538894	1124.4603471846576	431.51228119502224	1653736917.772	1.475	0.29	2.931	34.76
103	1.3778708460417313	0.20849293041963401	1124.4737822138554	431.58935583455263	1653736917.822	1.475	0.29	2.931	34.76
104	1.3778708560760133	0.20849296800239517	1124.4865101352784	431.66713757985514	1653736917.872	1.475	0.29	2.931	34.76
105	1.3778708661102956	0.20849300558515632	1124.4992380577028	431.7449193261588	1653736917.922	1.475	0.29	2.931	34.76
106	1.377870876144578	0.2084930423509009	1124.5126730869245	431.8219939656652	1653736917.972	1.475	0.29	2.931	34.76
107	1.37787088617886	0.20849307993366206	1124.5254010083472	431.8997757109673	1653736918.022	1.475	0.29	2.931	34.76
108	1.3778708962131423	0.20849311751642322	1124.5381289307716	431.97755745727096	1653736918.072	1.475	0.29	2.931	34.76
109	1.3778709062474246	0.20849315509918434	1124.55085685322	432.05533920355083	1653736918.122	1.475	0.29	2.931	34.76
110	1.3778709162817067	0.2084931926819455	1124.563584774643	432.1331209488532	1653736918.172	1.644	0.27	2.608	34.845
111	1.377870926315989	0.20849323026470665	1124.5763126970671	432.2109026951569	1653736918.222	1.644	0.27	2.608	34.845
112	1.3778709363502712	0.20849326866448434	1124.588333512718	432.28939154823416	1653736918.272	1.644	0.27	2.608	34.845
113	1.3778709462277676	0.2084933062472455	1124.6003543271977	432.36646618659313	1653736918.322	1.644	0.27	2.608	34.845
114	1.37787095626205	0.20849334464702318	1124.6123751428484	432.44495503967033	1653736918.372	1.644	0.27	2.608	34.845
115	1.3778709662963322	0.20849338304680087	1124.6243959584992	432.52344389274754	1653736918.422	1.644	0.27	2.608	34.845
116	1.3778709761738286	0.20849342062956203	1124.6364167729787	432.60051853110633	1653736918.472	1.644	0.27	2.608	34.845
117	1.3778709862081109	0.20849345902933972	1124.6484375886296	432.67900738418376	1653736918.522	1.644	0.27	2.608	34.845
118	1.3778709960856075	0.2084934974291174	1124.6597512973372	432.75678913031754	1653736918.572	1.644	0.27	2.608	34.845
119	1.3778710061198896	0.20849353664591164	1124.671065005213	432.8359850891666	1653736918.622	1.644	0.27	2.608	34.845
120	1.3778710159973862	0.20849357504568936	1124.6823787138965	432.9137668353247	1653736918.672	1.783	0.31	2.474	34.743
121	1.3778710258748827	0.20849361344546705	1124.6936924226038	432.99154858145835	1653736918.722	1.783	0.31	2.474	34.743
122	1.3778710357523793	0.20849365266226128	1124.704299024538	433.07003743436576	1653736918.772	1.783	0.31	2.474	34.743
123	1.377871045629876	0.20849369187905553	1124.714905626448	433.148526287297	1653736918.822	1.783	0.31	2.474	34.743
124	1.3778710555073723	0.20849373027883322	1124.726219334154	433.22630803242936	1653736918.872	1.783	0.31	2.474	34.743
125	1.3778710652280832	0.20849376949562745	1124.7361188291445	433.3040897783932	1653736918.922	1.783	0.31	2.474	34.743
126	1.3778710751055798	0.20849380871242168	1124.7467254310784	433.38257863130053	1653736918.972	1.783	0.31	2.474	34.743
127	1.3778710849830764	0.20849384874623247	1124.756624926215	433.46177459100534	1653736919.022	1.783	0.31	2.474	34.743
128	1.3778710947037873	0.20849388796302673	1124.7665244211817	433.53955633699314	1653736919.072	1.783	0.31	2.474	34.743
129	1.3778711044244982	0.20849392717982096	1124.776423916172	433.6173380829571	1653736919.122	1.783	0.31	2.474	34.743
130	1.3778711143019948	0.20849396721363175	1124.7863234113083	433.69653404266177	1653736919.172	1.963	0.24	2.364	34.737
131	1.3778711240227057	0.20849400724744255	1124.7955157995016	433.7750228954231	1653736919.222	1.963	0.24	2.364	34.737
132	1.3778711337434166	0.20849404728125331	1124.8047081877187	433.85351174816043	1653736919.272	1.963	0.24	2.364	34.737
133	1.3778711434641275	0.2084940873150641	1124.8139005759117	433.9320006009218	1653736919.322	1.963	0.24	2.364	34.737
134	1.3778711530280527	0.2084941273488749	1124.8223858571614	434.00978234673977	1653736919.372	1.963	0.24	2.364	34.737
135	1.3778711627487636	0.20849416819970223	1124.8308711385812	434.08897830627456	1653736919.422	1.963	0.24	2.364	34.737
136	1.3778711723126889	0.20849420823351303	1124.839356419831	434.1667600520926	1653736919.472	1.963	0.24	2.364	34.737
137	1.3778711820333998	0.20849424908434036	1124.8478417012504	434.2459560116274	1653736919.522	1.963	0.24	2.364	34.737
138	1.377871191597325	0.2084942899351677	1124.8556198757267	434.32444486421883	1653736919.572	1.963	0.24	2.364	34.737
139	1.3778712013180359	0.20849433078599502	1124.8641051571462	434.40364082375373	1653736919.622	1.963	0.24	2.364	34.737
140	1.377871210881961	0.20849437163682236	1124.8718833316225	434.48212967634504	1653736919.672	2.112	0.26	2.251	34.741
141	1.3778712204458863	0.20849441330466623	1124.8789543993253	434.56132563570986	1653736919.722	2.112	0.26	2.251	34.741
142	1.3778712300098115	0.20849445415549356	1124.8867325738013	434.6398144883012	1653736919.772	2.112	0.26	2.251	34.741
143	1.3778712395737367	0.20849449582333746	1124.8938036414802	434.7190104476903	1653736919.822	2.112	0.26	2.251	34.741
144	1.377871249137662	0.20849453749118133	1124.900874709183	434.79820640705515	1653736919.872	2.112	0.26	2.251	34.741
145	1.3778712585448016	0.20849457915902522	1124.9072386709195	434.8766952605019	1653736919.922	2.112	0.26	2.251	34.741
146	1.3778712681087268	0.2084946208268691	1124.9143097386223	434.9558912198668	1653736919.972	2.112	0.26	2.251	34.741
147	1.3778712775158664	0.20849466331172953	1124.9199665925842	435.03508717908585	1653736920.022	2.112	0.26	2.251	34.741
148	1.3778712869230059	0.2084947049795734	1124.9263305533436	435.1135760315073	1653736920.072	2.112	0.26	2.251	34.741
149	1.377871296486931	0.20849474746443383	1124.9326945142489	435.1934790976697	1653736920.122	2.112	0.26	2.251	34.741
150	1.3778713058940708	0.20849478994929427	1124.9383513692121	435.27267505789007	1653736920.172	2.292	0.26	2.208	34.614
151	1.3778713151444246	0.20849483161713814	1124.944008223028	435.35045680336805	1653736920.222	2.292	0.26	2.208	34.614
152	1.3778713245515641	0.20849487410199857	1124.9496650769897	435.429652762587	1653736920.272	2.292	0.26	2.208	34.614
153	1.3778713339587039	0.20849491740387555	1124.9546148251795	435.5095558295809	1653736920.322	2.292	0.26	2.208	34.614
154	1.3778713432090577	0.20849495988873595	1124.959564572222	435.5880446818325	1653736920.372	2.292	0.26	2.208	34.614
155	1.3778713526161972	0.2084950023735964	1124.965221426184	435.66724064105125	1653736920.422	2.292	0.26	2.208	34.614
156	1.3778713618665512	0.20849504485845682	1124.9701711742036	435.74572949432826	1653736920.472	2.292	0.26	2.208	34.614
157	1.3778713709601194	0.20849508734331726	1124.9744138142787	435.8235112396605	1653736920.522	2.292	0.26	2.208	34.614
158	1.3778713802104734	0.20849512982817767	1124.9793635623225	435.9020000929134	1653736920.572	2.292	0.26	2.208	34.614
159	1.3778713893040417	0.20849517313005464	1124.9828990966257	435.98048894602044	1653736920.622	2.292	0.26	2.208	34.614
160	1.3778713985543956	0.2084952164319316	1124.9871417368706	436.05968490506933	1653736920.672	2.451	0.33	2.153	34.611
161	1.377871407647964	0.20849525891679205	1124.9913843779473	436.1374666514031	1653736920.722	2.451	0.33	2.153	34.611
162	1.3778714168983177	0.20849530221866902	1124.995627018192	436.216662610452	1653736920.772	2.451	0.33	2.153	34.611
163	1.377871425991886	0.208495345520546	1124.999162552495	436.295151463559	1653736920.822	2.451	0.33	2.153	34.611
164	1.3778714350854542	0.2084953896394395	1125.001990979023	436.3743474224381	1653736920.872	2.451	0.33	2.153	34.611
165	1.3778714441790225	0.2084954329413165	1125.0055265133021	436.45283627556904	1653736920.922	2.451	0.33	2.153	34.611
166	1.3778714534293763	0.20849547706021002	1125.0090620467736	436.5327393413916	1653736920.972	2.451	0.33	2.153	34.611
167	1.3778714625229447	0.208495520362087	1125.0125975810765	436.6112281944986	1653736921.022	2.451	0.33	2.153	34.611
168	1.3778714714597273	0.2084955644809805	1125.0147189016627	436.6897170474357	1653736921.072	2.451	0.33	2.153	34.611
169	1.3778714805532954	0.20849560778285747	1125.0182544349643	436.76820589954133	1653736921.122	2.451	0.33	2.153	34.611
170	1.3778714896468638	0.208495651901751	1125.02108286247	436.8474018594458	1653736921.172	2.629	0.29	1.999	34.643
171	1.377871498740432	0.20849569602064452	1125.023911288998	436.926597818325	1653736921.222	2.629	0.29	1.999	34.643
172	1.3778715076772146	0.2084957393225215	1125.0267397163573	437.0043795644883	1653736921.272	2.629	0.29	1.999	34.643
173	1.377871516770783	0.208495783441415	1125.029568143887	437.08357552436877	1653736921.322	2.629	0.29	1.999	34.643
174	1.3778715257075655	0.20849582756030854	1125.031689464449	437.16206437733	1653736921.372	2.629	0.29	1.999	34.643
175	1.377871534644348	0.20849587167920205	1125.0338107840337	437.2405532292656	1653736921.422	2.629	0.29	1.999	34.643
176	1.3778715435811306	0.20849591579809557	1125.0359321046199	437.31904208220266	1653736921.472	2.629	0.29	1.999	34.643
177	1.377871552674699	0.2084959599169891	1125.0387605321253	437.39823804210715	1653736921.522	2.629	0.29	1.999	34.643
178	1.3778715616114814	0.20849600403588261	1125.0408818517099	437.4767268940429	1653736921.572	2.629	0.29	1.999	34.643
179	1.377871570548264	0.2084960489717927	1125.0422960654987	437.5559228537774	1653736921.622	2.629	0.29	1.999	34.643
180	1.3778715794850467	0.2084960930906862	1125.0444173860847	437.6344117067145	1653736921.672	2.778	0.3	1.963	34.636
181	1.3778715884218293	0.20849613802659628	1125.0458315998733	437.71360766644904	1653736921.722	2.778	0.3	1.963	34.636
182	1.377871597358612	0.2084961821454898	1125.0479529204595	437.7920965193861	1653736921.772	2.778	0.3	1.963	34.636
183	1.3778716062953944	0.20849622708139987	1125.0493671332465	437.8712924781192	1653736921.822	2.778	0.3	1.963	34.636
184	1.3778716150753914	0.20849627201730994	1125.0500742400918	437.9497813309103	1653736921.872	2.778	0.3	1.963	34.636
185	1.377871624012174	0.20849631613620345	1125.052195560678	438.02827018384755	1653736921.922	2.778	0.3	1.963	34.636
186	1.3778716329489566	0.20849636107211353	1125.0536097744666	438.1074661435821	1653736921.972	2.778	0.3	1.963	34.636
187	1.3778716417289536	0.20849640600802358	1125.0543168813358	438.18595499634927	1653736922.022	2.778	0.3	1.963	34.636
188	1.3778716505089506	0.20849645012691712	1125.0557310949544	438.2637367423669	1653736922.072	2.778	0.3	1.963	34.636
189	1.377871659445733	0.20849649506282716	1125.0571453077657	438.34293270107594	1653736922.122	2.778	0.3	1.963	34.636
190	1.37787166822573	0.20849653999873724	1125.0578524146108	438.4214215538671	1653736922.172	2.947	0.3	1.972	34.56
191	1.3778716770057269	0.20849658493464732	1125.0585595214561	438.49991040665844	1653736922.222	2.947	0.3	1.972	34.56
192	1.3778716859425095	0.20849663068757393	1125.0592666284713	438.5798134731662	1653736922.273	2.947	0.3	1.972	34.56
193	1.3778716947225065	0.20849667562348398	1125.0599737353405	438.6583023259334	1653736922.322	2.947	0.3	1.972	34.56
194	1.3778717035025034	0.20849672055939406	1125.0606808421858	438.73679117872456	1653736922.372	2.947	0.3	1.972	34.56
195	1.3778717122825004	0.20849676549530413	1125.0613879490309	438.81528003151567	1653736922.422	2.947	0.3	1.972	34.56
196	1.3778717209057116	0.20849681043121418	1125.0613879489567	438.8930617773394	1653736922.472	2.947	0.3	1.972	34.56
197	1.3778717296857086	0.20849685536712426	1125.0620950558018	438.9715506301306	1653736922.522	2.947	0.3	1.972	34.56
198	1.3778717384657055	0.20849690112005087	1125.0620950558737	439.0507465896952	1653736922.572	2.947	0.3	1.972	34.56
199	1.3778717472457025	0.20849694605596095	1125.062802162719	439.12923544248633	1653736922.622	2.947	0.3	1.972	34.56
200	1.3778717558689138	0.20849699180888756	1125.0620950558473	439.2077242951076	1653736922.672	3.116	0.3	1.965	34.548
201	1.3778717646489107	0.2084970367447976	1125.0628021627165	439.28621314787466	1653736922.722	3.116	0.3	1.965	34.548
202	1.3778717734289077	0.20849708249772422	1125.062802162788	439.36540910743923	1653736922.772	3.116	0.3	1.965	34.548
203	1.3778717822089046	0.20849712825065084	1125.06280216286	439.4446050670039	1653736922.822	3.116	0.3	1.965	34.548
204	1.3778717908321159	0.20849717400357745	1125.0620950559883	439.5230939196251	1653736922.872	3.116	0.3	1.965	34.548
205	1.3778717996121128	0.20849721975650407	1125.0620950560601	439.60228987918975	1653736922.922	3.116	0.3	1.965	34.548
206	1.3778718083921098	0.20849726550943068	1125.062095056132	439.68148583875444	1653736922.973	3.116	0.3	1.965	34.548
207	1.3778718168585353	0.20849731044534076	1125.0613879490902	439.7585604776587	1653736923.022	3.116	0.3	1.965	34.548
208	1.3778718254817466	0.20849735619826737	1125.0606808422185	439.83704933027997	1653736923.072	3.116	0.3	1.965	34.548
209	1.3778718342617435	0.20849740195119398	1125.0606808422904	439.9162452898444	1653736923.122	3.116	0.3	1.965	34.548
210	1.3778718428849548	0.2084974477041206	1125.0599737354187	439.99473414246586	1653736923.172	3.296	0.31	2.003	34.508
211	1.377871851508166	0.2084974934570472	1125.059266628547	440.07322299508695	1653736923.222	3.296	0.31	2.003	34.508
212	1.3778718601313773	0.20849753920997383	1125.0585595216753	440.1517118477081	1653736923.272	3.296	0.31	2.003	34.508
213	1.3778718687545886	0.20849758496290044	1125.0578524148036	440.23020070032936	1653736923.322	3.296	0.31	2.003	34.508
214	1.3778718773777998	0.20849763071582705	1125.057145307932	440.3086895529505	1653736923.372	3.296	0.31	2.003	34.508
215	1.377871886001011	0.20849767646875367	1125.0564382010602	440.3871784055718	1653736923.422	3.296	0.31	2.003	34.508
216	1.377871894781008	0.20849772303869682	1125.0557310943586	440.46708147190986	1653736923.472	3.296	0.31	2.003	34.508
217	1.3778719034042193	0.20849776960864	1125.0543168806894	440.54627743132846	1653736923.522	3.296	0.31	2.003	34.508
218	1.3778719120274305	0.2084978153615666	1125.0536097738177	440.6247662839498	1653736923.572	3.296	0.31	2.003	34.508
219	1.377871920650642	0.20849786111449323	1125.0529026679474	440.7032551375723	1653736923.622	3.296	0.31	2.003	34.508
220	1.3778719292738533	0.20849790768443638	1125.0514884543024	440.78245109696707	1653736923.672	3.455	0.29	2.015	34.52
221	1.3778719378970645	0.208497953437363	1125.0507813474305	440.86093994958827	1653736923.722	3.455	0.29	2.015	34.52
222	1.3778719465202758	0.2084979991902896	1125.0500742405593	440.9394288022094	1653736923.772	3.455	0.29	2.015	34.52
223	1.377871955143487	0.20849804576023276	1125.048660026914	441.018624761604	1653736923.822	3.455	0.29	2.015	34.52
224	1.3778719636099126	0.20849809151315937	1125.047245813099	441.096406507282	1653736923.872	3.455	0.29	2.015	34.52
225	1.3778719722331239	0.20849813808310255	1125.0458315994297	441.1756024667005	1653736923.922	3.455	0.29	2.015	34.52
226	1.377871980856335	0.20849818383602917	1125.0451244925582	441.2540913193219	1653736923.974	3.455	0.29	2.015	34.52
227	1.3778719894795464	0.20849823040597232	1125.0437102789128	441.33328727871645	1653736924.022	3.455	0.29	2.015	34.52
228	1.3778719979459721	0.20849827697591547	1125.0415889593257	441.41177613216894	1653736924.072	3.455	0.29	2.015	34.52
229	1.3778720065691834	0.20849832272884208	1125.0408818524543	441.4902649847904	1653736924.122	3.455	0.29	2.015	34.52
230	1.3778720151923947	0.20849836929878526	1125.039467638785	441.56946094420914	1653736924.172	3.614	0.32	1.994	34.566
231	1.377872023815606	0.20849841586872842	1125.0380534251399	441.64865690360364	1653736924.222	3.614	0.32	1.994	34.566
232	1.3778720322820315	0.20849846243867157	1125.0359321045512	441.727145756055	1653736924.272	3.614	0.32	1.994	34.566
233	1.3778720409052427	0.20849850900861475	1125.0345178908822	441.8063417154736	1653736924.322	3.614	0.32	1.994	34.566
234	1.377872049528454	0.20849855476154136	1125.0338107840105	441.8848305680949	1653736924.372	3.614	0.32	1.994	34.566
235	1.3778720579948798	0.2084986013314845	1125.0316894644234	441.9633194215476	1653736924.422	3.614	0.32	1.994	34.566
236	1.377872066618091	0.20849864790142766	1125.0302752507782	442.04251538094223	1653736924.472	3.614	0.32	1.994	34.566
237	1.3778720750845166	0.20849869447137084	1125.0281539301657	442.12100423341747	1653736924.522	3.614	0.32	1.994	34.566
238	1.3778720835509422	0.208498741041314	1125.0260326095772	442.1994930858688	1653736924.572	3.614	0.32	1.994	34.566
239	1.3778720921741534	0.20849878761125715	1125.0246183959318	442.27868904526326	1653736924.622	3.614	0.32	1.994	34.566
240	1.3778721006405792	0.20849883418120033	1125.0224970763209	442.35717789874013	1653736924.672	3.774	0.31	2.014	34.555
241	1.3778721092637904	0.20849888075114348	1125.021082862676	442.4363738581348	1653736924.722	3.774	0.31	2.014	34.555
242	1.377872117730216	0.20849892732108663	1125.0189615420873	442.51486271058604	1653736924.772	3.774	0.31	2.014	34.555
243	1.3778721263534273	0.2084989738910298	1125.0175473284182	442.59405867000476	1653736924.822	3.774	0.31	2.014	34.555
244	1.3778721348198528	0.20849902046097296	1125.0154260078298	442.6725475224561	1653736924.872	3.774	0.31	2.014	34.555
245	1.377872143443064	0.2084990670309161	1125.0140117941844	442.7517434818506	1653736924.922	3.774	0.31	2.014	34.555
246	1.3778721519094899	0.2084991136008593	1125.0118904745732	442.8302323353274	1653736924.972	3.774	0.31	2.014	34.555
247	1.3778721605327011	0.20849916098781898	1125.0097691541546	442.91013540149555	1653736925.022	3.774	0.31	2.014	34.555
248	1.3778721689991267	0.20849920755776216	1125.007647833542	442.98862425397067	1653736925.072	3.774	0.31	2.014	34.555
249	1.3778721774655522	0.20849925331068878	1125.006233619727	443.0664059996485	1653736925.122	3.774	0.31	2.014	34.555
250	1.3778721859319778	0.20849929988063193	1125.0041122991383	443.14489485209987	1653736925.172	3.962	0.3	2.149	34.492
251	1.3778721943984036	0.20849934645057508	1125.0019909795512	443.2233837055524	1653736925.222	3.962	0.3	2.149	34.492
252	1.3778722028648291	0.20849939302051826	1124.9998696589387	443.30187255802775	1653736925.272	3.962	0.3	2.149	34.492
253	1.3778722113312547	0.2084994395904614	1124.9977483383502	443.38036141047905	1653736925.322	3.962	0.3	2.149	34.492
254	1.377872219954466	0.20849948616040456	1124.996334124705	443.4595573698737	1653736925.372	3.962	0.3	2.149	34.492
255	1.3778722284208917	0.20849953273034771	1124.994212805118	443.5380462233264	1653736925.422	3.962	0.3	2.149	34.492
256	1.377872237044103	0.2084995793002909	1124.9927985914487	443.61724218274503	1653736925.472	3.962	0.3	2.149	34.492
257	1.3778722455105286	0.20849962587023405	1124.9906772708603	443.69573103519633	1653736925.522	3.962	0.3	2.149	34.492
258	1.3778722539769541	0.2084996724401772	1124.9885559502718	443.7742198876477	1653736925.572	3.962	0.3	2.149	34.492
259	1.3778722626001654	0.20849971901012038	1124.9871417366026	443.85341584706634	1653736925.622	3.962	0.3	2.149	34.492
260	1.377872271066591	0.208499764763047	1124.9857275227873	443.9311975927441	1653736925.672	4.131	0.33	2.309	34.481
261	1.3778722796898024	0.20849981133299014	1124.9843133101438	444.0103935531402	1653736925.722	4.131	0.33	2.309	34.481
262	1.377872288156228	0.2084998579029333	1124.9821919895553	444.0888824055915	1653736925.772	4.131	0.33	2.309	34.481
263	1.3778722966226535	0.20849990447287647	1124.9800706689427	444.16737125806685	1653736925.822	4.131	0.33	2.309	34.481
264	1.3778723052458648	0.2084999502258031	1124.979363562071	444.245860110688	1653736925.872	4.131	0.33	2.309	34.481
265	1.3778723137122904	0.20849999679574624	1124.9772422414826	444.3243489631392	1653736925.922	4.131	0.33	2.309	34.481
266	1.3778723223355018	0.2085000433656894	1124.9758280288388	444.4035449235353	1653736925.972	4.131	0.33	2.309	34.481
267	1.3778723308019274	0.20850008993563257	1124.9737067082262	444.48203377601055	1653736926.022	4.131	0.33	2.309	34.481
268	1.3778723394251386	0.20850013568855918	1124.9729996013546	444.5605226286317	1653736926.072	4.131	0.33	2.309	34.481
269	1.37787234804835	0.20850018225850234	1124.9715853877096	444.6397185880266	1653736926.122	4.131	0.33	2.309	34.481
270	1.3778723565147755	0.2085002288284455	1124.969464067121	444.71820744047767	1653736926.172	4.28	0.39	2.417	34.487
271	1.3778723651379867	0.20850027539838867	1124.9680498534517	444.79740339989644	1653736926.222	4.28	0.39	2.417	34.487
272	1.377872373761198	0.20850032115131528	1124.96734274658	444.8758922525176	1653736926.272	4.28	0.39	2.417	34.487
273	1.3778723823844092	0.20850036772125843	1124.9659285329349	444.95508821191237	1653736926.322	4.28	0.39	2.417	34.487
274	1.377872390850835	0.20850041347418505	1124.9645143201212	445.0328699585914	1653736926.372	4.28	0.39	2.417	34.487
275	1.3778723994740463	0.2085004600441282	1124.9631001064763	445.1120659179862	1653736926.422	4.28	0.39	2.417	34.487
276	1.3778724080972575	0.2085005057970548	1124.9623929996044	445.1905547706074	1653736926.472	4.28	0.39	2.417	34.487
277	1.377872416563683	0.208500552366998	1124.960271678992	445.26904362308267	1653736926.522	4.28	0.39	2.417	34.487
278	1.3778724251868943	0.2085005981199246	1124.9595645721204	445.34753247570393	1653736926.572	4.28	0.39	2.417	34.487
279	1.3778724338101056	0.20850064468986776	1124.9581503584752	445.4267284350984	1653736926.622	4.28	0.39	2.417	34.487
280	1.3778724424333169	0.20850069044279437	1124.9574432516033	445.50521728771963	1653736926.672	4.44	0.38	2.479	34.539
281	1.3778724510565283	0.208500736195721	1124.9567361457334	445.58370614134236	1653736926.722	4.44	0.38	2.479	34.539
282	1.377872459522954	0.20850078276566414	1124.9546148251447	445.6621949937936	1653736926.772	4.44	0.38	2.479	34.539
283	1.3778724681461652	0.20850082851859075	1124.953907718273	445.7406838464148	1653736926.822	4.44	0.38	2.479	34.539
284	1.3778724767693764	0.20850087427151737	1124.9532006114016	445.819172699036	1653736926.872	4.44	0.38	2.479	34.539
285	1.3778724855493734	0.20850092084146055	1124.9524935046754	445.89907576539804	1653736926.922	4.44	0.38	2.479	34.539
286	1.3778724941725846	0.20850096659438716	1124.951786397804	445.9775646180194	1653736926.972	4.44	0.38	2.479	34.539
287	1.3778725027957959	0.2085010131643303	1124.9503721841588	446.0567605774139	1653736927.022	4.44	0.38	2.479	34.539
288	1.3778725114190071	0.20850105891725693	1124.9496650772871	446.13524943003523	1653736927.072	4.44	0.38	2.479	34.539
289	1.3778725200422184	0.20850110467018354	1124.9489579704154	446.2137382826563	1653736927.122	4.44	0.38	2.479	34.539
290	1.3778725286654296	0.20850115042311015	1124.9482508635438	446.29222713527764	1653736927.172	4.619	0.36	2.516	34.57
291	1.377872537288641	0.2085011969930533	1124.9468366498986	446.3714230946723	1653736927.222	4.619	0.36	2.516	34.57
292	1.3778725459118522	0.20850124274597992	1124.9461295430272	446.4499119472935	1653736927.272	4.619	0.36	2.516	34.57
293	1.3778725545350636	0.20850128849890653	1124.9454224371568	446.5284008009161	1653736927.322	4.619	0.36	2.516	34.57
294	1.3778725631582749	0.20850133425183315	1124.9447153302851	446.6068896535372	1653736927.372	4.619	0.36	2.516	34.57
295	1.3778725717814861	0.20850138000475976	1124.9440082234134	446.6853785061585	1653736927.422	4.619	0.36	2.516	34.57
296	1.3778725804046974	0.20850142657470294	1124.9425940097444	446.7645744655772	1653736927.472	4.619	0.36	2.516	34.57
297	1.3778725890279087	0.20850147232762956	1124.9418869028727	446.84306331819846	1653736927.522	4.619	0.36	2.516	34.57
298	1.37787259765112	0.20850151808055617	1124.941179796001	446.9215521708196	1653736927.572	4.619	0.36	2.516	34.57
299	1.3778726064311169	0.20850156465049932	1124.9404726892992	447.00145523715753	1653736927.622	4.619	0.36	2.516	34.57
300	1.3778726150543281	0.20850161040342594	1124.9397655824278	447.07994408977896	1653736927.672	4.778	0.39	2.532	34.621
301	1.3778726236775394	0.20850165615635255	1124.9390584755558	447.1584329424	1653736927.722	4.778	0.39	2.532	34.621
302	1.3778726323007506	0.2085017027262957	1124.937644261911	447.2376289017947	1653736927.772	4.778	0.39	2.532	34.621
303	1.3778726410807476	0.20850174847922232	1124.9376442619825	447.31682486135935	1653736927.822	4.778	0.39	2.532	34.621
304	1.3778726497039588	0.2085017950491655	1124.9362300483135	447.39602082077795	1653736927.872	4.778	0.39	2.532	34.621
305	1.37787265832717	0.2085018408020921	1124.9355229414418	447.47450967339927	1653736927.922	4.778	0.39	2.532	34.621
306	1.3778726669503814	0.20850188655501872	1124.9348158345701	447.5529985260204	1653736927.972	4.778	0.39	2.532	34.621
307	1.3778726755735928	0.20850193230794534	1124.9341087286998	447.6314873796431	1653736928.022	4.778	0.39	2.532	34.621
308	1.377872684196804	0.2085019788778885	1124.9326945150547	447.71068333903764	1653736928.072	4.778	0.39	2.532	34.621
309	1.3778726928200153	0.2085020246308151	1124.931987408183	447.78917219165896	1653736928.122	4.778	0.39	2.532	34.621
310	1.3778727014432266	0.20850207038374172	1124.9312803013113	447.86766104428017	1653736928.172	4.948	0.53	2.521	34.671
311	1.3778727100664379	0.20850211695368487	1124.9298660876664	447.94685700367484	1653736928.222	4.948	0.53	2.521	34.671
312	1.3778727186896491	0.20850216270661148	1124.9291589807945	448.02534585629604	1653736928.272	4.948	0.53	2.521	34.671
313	1.377872727469646	0.2085022100935712	1124.9277447672953	448.10595602943164	1653736928.323	4.948	0.53	2.521	34.671
314	1.3778727359360716	0.20850225502948128	1124.9270376602537	448.183030668336	1653736928.372	4.948	0.53	2.521	34.671
315	1.3778727445592829	0.2085023007824079	1124.9263305533823	448.2615195209573	1653736928.422	4.948	0.53	2.521	34.671
316	1.3778727531824941	0.2085023465353345	1124.9256234465104	448.3400083735783	1653736928.472	4.948	0.53	2.521	34.671
317	1.3778727618057054	0.20850239310527766	1124.9242092328652	448.4192043329729	1653736928.522	4.948	0.53	2.521	34.671
318	1.3778727705857023	0.20850243885820427	1124.924209232937	448.49840029253755	1653736928.572	4.948	0.53	2.521	34.671
319	1.3778727792089136	0.20850248461113088	1124.9235021260654	448.5768891451588	1653736928.622	4.948	0.53	2.521	34.671
320	1.377872787832125	0.2085025303640575	1124.9227950201953	448.6553779987815	1653736928.672	5.107	0.39	2.515	34.707
321	1.3778727964553363	0.20850257693400065	1124.9213808065501	448.73457395817616	1653736928.722	5.107	0.39	2.515	34.707
322	1.3778728050785476	0.20850262268692726	1124.9206736996782	448.81306281079725	1653736928.772	5.107	0.39	2.515	34.707
323	1.3778728137017588	0.20850266843985388	1124.9199665928068	448.8915516634185	1653736928.822	5.107	0.39	2.515	34.707
324	1.37787282232497	0.20850271500979703	1124.9185523791616	448.9707476228131	1653736928.872	5.107	0.39	2.515	34.707
325	1.377872831104967	0.20850276076272364	1124.9185523792335	449.0499435823779	1653736928.922	5.107	0.39	2.515	34.707
326	1.3778728397281783	0.20850280651565026	1124.9178452723615	449.128432434999	1653736928.972	5.107	0.39	2.515	34.707
327	1.3778728483513896	0.20850285226857687	1124.9171381654899	449.2069212876202	1653736929.022	5.107	0.39	2.515	34.707
328	1.3778728569746008	0.20850289883852005	1124.9157239518208	449.286117247039	1653736929.072	5.107	0.39	2.515	34.707
329	1.3778728657545978	0.20850294459144667	1124.9157239518925	449.36531320660356	1653736929.122	5.107	0.39	2.515	34.707
330	1.377872874377809	0.20850299034437328	1124.915016845021	449.44380205922477	1653736929.172	5.286	0.52	2.507	34.727
331	1.3778728830010203	0.2085030360972999	1124.9143097381493	449.52229091184597	1653736929.222	5.286	0.52	2.507	34.727
332	1.3778728916242315	0.2085030818502265	1124.9136026312776	449.60077976446723	1653736929.272	5.286	0.52	2.507	34.727
333	1.3778729004042285	0.20850312760315312	1124.9136026313495	449.6799757240318	1653736929.322	5.286	0.52	2.507	34.727
334	1.3778729090274398	0.20850317335607974	1124.9128955244776	449.7584645766529	1653736929.372	5.286	0.52	2.507	34.727
335	1.377872917650651	0.20850321910900635	1124.9121884176059	449.8369534292741	1653736929.422	5.286	0.52	2.507	34.727
336	1.3778729262738625	0.20850326486193296	1124.9114813117358	449.91544228289683	1653736929.472	5.286	0.52	2.507	34.727
337	1.3778729350538592	0.20850331061485958	1124.911481310806	449.99463824145994	1653736929.522	5.286	0.52	2.507	34.727
338	1.3778729436770707	0.2085033563677862	1124.910774204936	450.07312709508267	1653736929.572	5.286	0.52	2.507	34.727
339	1.3778729524570674	0.2085034021207128	1124.9107742040062	450.1523230536458	1653736929.622	5.286	0.52	2.507	34.727
340	1.377872961080279	0.20850344705662285	1124.9107742049334	450.23010480047105	1653736929.672	5.445	0.43	2.487	34.747
341	1.3778729698602756	0.20850349280954947	1124.9107742040037	450.30930075903416	1653736929.722	5.445	0.43	2.487	34.747
342	1.377872978483487	0.20850353856247608	1124.9100670981336	450.3877896126568	1653736929.772	5.445	0.43	2.487	34.747
343	1.3778729872634838	0.2085035843154027	1124.9100670972039	450.46698557121994	1653736929.822	5.445	0.43	2.487	34.747
344	1.3778729960434808	0.2085036300683293	1124.9100670972755	450.5461815307847	1653736929.872	5.445	0.43	2.487	34.747
345	1.3778730046666923	0.20850367582125592	1124.9093599914052	450.6246703844072	1653736929.922	5.445	0.43	2.487	34.747
346	1.377873013446689	0.208503720757166	1124.910067097249	450.70315923619694	1653736929.972	5.445	0.43	2.487	34.747
347	1.3778730220699005	0.20850376651009261	1124.9093599913788	450.78164808981956	1653736930.022	5.445	0.43	2.487	34.747
348	1.3778730308498972	0.2085038114460027	1124.9100670972227	450.8601369416093	1653736930.072	5.445	0.43	2.487	34.747
349	1.3778730394731087	0.2085038571989293	1124.9093599913522	450.93862579523187	1653736930.122	5.445	0.43	2.487	34.747
350	1.3778730482531054	0.20850390295185592	1124.9093599904227	451.017821753795	1653736930.172	5.614	0.5	2.464	34.765
351	1.3778730570331024	0.208503947887766	1124.910067097268	451.0963106065862	1653736930.222	5.614	0.5	2.464	34.765
352	1.3778730658130993	0.2085039936406926	1124.9100670973396	451.1755065661508	1653736930.272	5.614	0.5	2.464	34.765
353	1.3778730745930963	0.20850403939361922	1124.9100670974115	451.25470252571563	1653736930.322	5.614	0.5	2.464	34.765
354	1.3778730833730932	0.20850408432952927	1124.9107742042806	451.33319137848275	1653736930.372	5.614	0.5	2.464	34.765
355	1.3778730921530902	0.20850413008245589	1124.9107742043525	451.4123873380473	1653736930.422	5.614	0.5	2.464	34.765
356	1.3778731007763014	0.20850417501836596	1124.910774204254	451.4901690838949	1653736930.472	5.614	0.5	2.464	34.765
357	1.3778731095562984	0.20850422077129258	1124.910774204326	451.56936504345947	1653736930.522	5.614	0.5	2.464	34.765
358	1.3778731183362953	0.20850426570720265	1124.9114813111712	451.6478538962508	1653736930.572	5.614	0.5	2.464	34.765
359	1.3778731271162923	0.20850431146012927	1124.9114813112428	451.72704985581544	1653736930.622	5.614	0.5	2.464	34.765
360	1.3778731358962892	0.20850435639603931	1124.912188418112	451.8055387085824	1653736930.672	5.793	0.54	2.401	34.791
361	1.3778731446762862	0.2085044013319494	1124.912895524957	451.88402756137356	1653736930.722	5.793	0.54	2.401	34.791
362	1.3778731534562831	0.208504447084876	1124.9128955250292	451.9632235209382	1653736930.772	5.793	0.54	2.401	34.791
363	1.37787316223628	0.20850449202078608	1124.9136026318743	452.0417123737293	1653736930.822	5.793	0.54	2.401	34.791
364	1.377873171016277	0.20850453695669613	1124.9143097387434	452.1202012264965	1653736930.872	5.793	0.54	2.401	34.791
365	1.377873179796274	0.20850458270962274	1124.914309738815	452.19939718606105	1653736930.922	5.793	0.54	2.401	34.791
366	1.3778731885762707	0.20850462764553282	1124.915016844659	452.2778860378509	1653736930.972	5.793	0.54	2.401	34.791
367	1.3778731975130534	0.20850467339845943	1124.915723951674	452.35778910435874	1653736931.022	5.793	0.54	2.401	34.791
368	1.3778732062930503	0.2085047183343695	1124.9164310585193	452.43627795714997	1653736931.072	5.793	0.54	2.401	34.791
369	1.3778732150730473	0.20850476327027956	1124.9171381653887	452.5147668099172	1653736931.122	5.793	0.54	2.401	34.791
370	1.3778732238530442	0.20850480820618963	1124.917845272234	452.5932556627084	1653736931.172	5.962	0.59	2.379	34.797
371	1.3778732326330412	0.20850485395911625	1124.9178452723056	452.672451622273	1653736931.222	5.962	0.59	2.379	34.797
372	1.3778732414130381	0.20850489889502632	1124.9185523791507	452.75094047506417	1653736931.272	5.962	0.59	2.379	34.797
373	1.377873250193035	0.20850494383093637	1124.91925948602	452.82942932783124	1653736931.322	5.962	0.59	2.379	34.797
374	1.377873258973032	0.20850498876684645	1124.9199665928654	452.90791818062235	1653736931.372	5.962	0.59	2.379	34.797
375	1.3778732679098147	0.20850503370275653	1124.9213808066538	452.98711414035694	1653736931.423	5.962	0.59	2.379	34.797
376	1.377873276533026	0.20850507863866657	1124.9213808065797	453.0648958861806	1653736931.472	5.962	0.59	2.379	34.797
377	1.3778732854698084	0.20850512357457665	1124.9227950193667	453.1440918449138	1653736931.522	5.962	0.59	2.379	34.797
378	1.3778732942498053	0.20850516851048673	1124.923502126212	453.22258069770487	1653736931.572	5.962	0.59	2.379	34.797
379	1.3778733030298023	0.20850521344639678	1124.9242092330815	453.30106955047194	1653736931.622	5.962	0.59	2.379	34.797
380	1.3778733118097992	0.2085052591993234	1124.924209233153	453.38026551003674	1653736931.672	6.131	0.51	2.355	34.798
381	1.3778733207465819	0.20850530413523347	1124.9256234469417	453.45946146977127	1653736931.722	6.131	0.51	2.355	34.798
382	1.3778733295265788	0.20850534907114354	1124.926330553787	453.5379503225624	1653736931.772	6.131	0.51	2.355	34.798
383	1.3778733383065758	0.2085053940070536	1124.9270376606562	453.61643917532945	1653736931.822	6.131	0.51	2.355	34.798
384	1.3778733470865727	0.20850543894296367	1124.9277447675013	453.6949280281206	1653736931.872	6.131	0.51	2.355	34.798
385	1.3778733558665697	0.20850548469589028	1124.9277447675731	453.77412398768536	1653736931.922	6.131	0.51	2.355	34.798
386	1.3778733646465666	0.20850552963180036	1124.9284518744184	453.8526128404764	1653736931.972	6.131	0.51	2.355	34.798
387	1.3778733734265634	0.20850557456771043	1124.9291589802622	453.9311016922662	1653736932.022	6.131	0.51	2.355	34.798
388	1.3778733822065603	0.20850561950362048	1124.9298660871314	454.0095905450334	1653736932.072	6.131	0.51	2.355	34.798
389	1.3778733909865573	0.20850566443953056	1124.9305731939767	454.0880793978245	1653736932.122	6.131	0.51	2.355	34.798
390	1.3778733997665542	0.20850570937544063	1124.9312803008218	454.16656825061557	1653736932.172	6.3	0.65	2.328	34.802
391	1.3778734085465512	0.20850575431135068	1124.931987407691	454.2450571033827	1653736932.222	6.3	0.65	2.328	34.802
392	1.3778734173265481	0.2085058000642773	1124.9319874077628	454.3242530629472	1653736932.272	6.3	0.65	2.328	34.802
393	1.3778734262633308	0.20850584500018737	1124.9334016215516	454.40344902268185	1653736932.322	6.3	0.65	2.328	34.802
394	1.3778734350433277	0.20850588993609745	1124.9341087283967	454.48193787547314	1653736932.372	6.3	0.65	2.328	34.802
395	1.3778734438233247	0.20850593568902406	1124.9341087284683	454.56113383503777	1653736932.422	6.3	0.65	2.328	34.802
396	1.3778734526033216	0.2085059806249341	1124.9348158353375	454.6396226878047	1653736932.472	6.3	0.65	2.328	34.802
397	1.3778734612265329	0.2085060255608442	1124.9348158352395	454.71740443365263	1653736932.522	6.3	0.65	2.328	34.802
398	1.3778734700065298	0.2085060696797377	1124.9362300488822	454.79518617964624	1653736932.572	6.3	0.65	2.328	34.802
399	1.3778734787865268	0.20850611461564778	1124.9369371557273	454.8736750324373	1653736932.622	6.3	0.65	2.328	34.802
400	1.3778734875665237	0.20850615955155785	1124.9376442625723	454.9521638852284	1653736932.672	6.449	0.53	2.303	34.798
401	1.3778734963465205	0.20850620530448447	1124.9376442616426	455.0313598437915	1653736932.722	6.449	0.53	2.303	34.798
402	1.3778735051265174	0.20850625024039451	1124.938351368512	455.10984869655886	1653736932.772	6.449	0.53	2.303	34.798
403	1.3778735139065144	0.2085062951763046	1124.9390584753573	455.18833754934997	1653736932.822	6.449	0.53	2.303	34.798
404	1.377873522843297	0.20850634011221467	1124.9404726891457	455.26753350908456	1653736932.872	6.449	0.53	2.303	34.798
405	1.377873531623294	0.20850638586514128	1124.9404726892176	455.34672946864896	1653736932.922	6.449	0.53	2.303	34.798
406	1.377873540403291	0.20850643080105133	1124.9411797960868	455.4252183214161	1653736932.972	6.449	0.53	2.303	34.798
407	1.3778735491832879	0.2085064757369614	1124.941886902932	455.5037071742075	1653736933.022	6.449	0.53	2.303	34.798
408	1.3778735579632848	0.20850652067287148	1124.9425940097772	455.5821960269986	1653736933.072	6.449	0.53	2.303	34.798
409	1.3778735667432818	0.20850656560878153	1124.9433011166466	455.6606848797657	1653736933.122	6.449	0.53	2.303	34.798
410	1.3778735755232787	0.2085066105446916	1124.944008223492	455.73917373255676	1653736933.172	6.628	0.48	2.258	34.813
411	1.37787358414649	0.20850665548060168	1124.9440082233934	455.8169554784045	1653736933.222	6.628	0.48	2.258	34.813
412	1.377873592926487	0.20850670041651173	1124.9447153302626	455.89544433117163	1653736933.272	6.628	0.48	2.258	34.813
413	1.3778736017064839	0.2085067453524218	1124.945422437108	455.97393318396286	1653736933.322	6.628	0.48	2.258	34.813
414	1.3778736104864808	0.20850679028833188	1124.9461295439532	456.0524220367541	1653736933.372	6.628	0.48	2.258	34.813
415	1.3778736192664776	0.20850683522424193	1124.9468366498209	456.13091088851974	1653736933.422	6.628	0.48	2.258	34.813
416	1.3778736282032602	0.208506880160152	1124.9482508636097	456.21010684825427	1653736933.472	6.628	0.48	2.258	34.813
417	1.3778736369832572	0.20850692591307862	1124.9482508636813	456.2893028078189	1653736933.522	6.628	0.48	2.258	34.813
418	1.3778736456064684	0.2085069708489887	1124.948250863583	456.3670845536666	1653736933.572	6.628	0.48	2.258	34.813
419	1.3778736543864654	0.20850701578489877	1124.9489579704284	456.4455734064578	1653736933.622	6.628	0.48	2.258	34.813
420	1.3778736631664623	0.20850705990379229	1124.950372184071	456.5233551524514	1653736933.672	6.787	0.69	2.219	34.816
421	1.3778736717896736	0.20850710483970236	1124.9503721839728	456.6011368982991	1653736933.722	6.787	0.69	2.219	34.816
422	1.3778736805696705	0.2085071497756124	1124.9510792908418	456.67962575106617	1653736933.772	6.787	0.69	2.219	34.816
423	1.3778736893496675	0.20850719389450595	1124.9524935044606	456.75740749708393	1653736933.822	6.787	0.69	2.219	34.816
424	1.3778736979728787	0.208507238830416	1124.9524935043867	456.83518924290763	1653736933.872	6.787	0.69	2.219	34.816
425	1.3778737067528757	0.20850728376632607	1124.9532006112318	456.91367809569874	1653736933.922	6.787	0.69	2.219	34.816
426	1.3778737155328726	0.20850732870223615	1124.953907718077	456.9921669484899	1653736933.972	6.787	0.69	2.219	34.816
427	1.3778737243128696	0.2085073736381462	1124.954614824946	457.07065580125703	1653736934.022	6.787	0.69	2.219	34.816
428	1.3778737329360808	0.20850741775703974	1124.9553219316213	457.14773044033126	1653736934.072	6.787	0.69	2.219	34.816
429	1.3778737417160778	0.20850746269294979	1124.9560290384907	457.2262192930984	1653736934.122	6.787	0.69	2.219	34.816
430	1.3778737504960747	0.20850750762885986	1124.956736145336	457.3047081458896	1653736934.172	6.946	0.52	2.218	34.8
431	1.3778737592760717	0.20850755256476994	1124.957443252181	457.3831969986807	1653736934.222	6.946	0.52	2.218	34.8
432	1.3778737680560686	0.20850759750068	1124.9581503590503	457.46168585144784	1653736934.272	6.946	0.52	2.218	34.8
433	1.37787377667928	0.20850764161957352	1124.9588574657255	457.5387604905222	1653736934.322	6.946	0.52	2.218	34.8
434	1.3778737854592769	0.20850768655548357	1124.959564572595	457.6172493432893	1653736934.372	6.946	0.52	2.218	34.8
435	1.3778737940824881	0.2085077306743771	1124.9602716792701	457.6943239823635	1653736934.422	6.946	0.52	2.218	34.8
436	1.377873802862485	0.20850777561028716	1124.9609787861393	457.77281283513076	1653736934.472	6.946	0.52	2.218	34.8
437	1.377873811642482	0.20850782054619724	1124.9616858929844	457.8513016879219	1653736934.522	6.946	0.52	2.218	34.8
438	1.377873820422479	0.2085078654821073	1124.9623929998297	457.929790540713	1653736934.572	6.946	0.52	2.218	34.8
439	1.3778738290456902	0.20850790960100082	1124.963100106529	458.0068651797633	1653736934.622	6.946	0.52	2.218	34.8
440	1.3778738378256872	0.2085079545369109	1124.9638072133744	458.08535403255445	1653736934.672	7.115	0.59	2.224	34.788
441	1.3778738464488984	0.20850799947282098	1124.9638072132761	458.1631357784022	1653736934.722	7.115	0.59	2.224	34.788
442	1.3778738552288954	0.20850804440873102	1124.9645143201453	458.2416246311693	1653736934.772	7.115	0.59	2.224	34.788
443	1.3778738640088923	0.2085080893446411	1124.9652214269906	458.3201134839604	1653736934.822	7.115	0.59	2.224	34.788
444	1.3778738727888893	0.2085081334635346	1124.9666356406333	458.39789522995414	1653736934.872	7.115	0.59	2.224	34.788
445	1.377873881568886	0.2085081783994447	1124.967342746477	458.47638408174373	1653736934.922	7.115	0.59	2.224	34.788
446	1.3778738901920975	0.20850822333535476	1124.9673427473804	458.554165828593	1653736934.972	7.115	0.59	2.224	34.788
447	1.3778738989720942	0.2085082682712648	1124.968049853248	458.6326546803587	1653736935.022	7.115	0.59	2.224	34.788
448	1.3778739077520912	0.2085083132071749	1124.9687569600933	458.7111435331498	1653736935.072	7.115	0.59	2.224	34.788
449	1.3778739163753027	0.2085083573260684	1124.969464067794	458.78821817320136	1653736935.122	7.115	0.59	2.224	34.788
450	1.3778739251552994	0.20850840226197848	1124.9701711736377	458.86670702499123	1653736935.172	7.285	0.75	2.256	34.762
451	1.3778739339352963	0.20850844719788855	1124.9708782804828	458.9451958777824	1653736935.222	7.285	0.75	2.256	34.762
452	1.3778739427152933	0.2085084921337986	1124.9715853873522	459.02368473054946	1653736935.272	7.285	0.75	2.256	34.762
453	1.3778739513385045	0.20850853706970868	1124.971585387254	459.1014664763973	1653736935.322	7.285	0.75	2.256	34.762
454	1.3778739601185015	0.20850858200561875	1124.9722924940993	459.17995532918843	1653736935.372	7.285	0.75	2.256	34.762
455	1.3778739688984984	0.2085086269415288	1124.9729996009685	459.2584441819555	1653736935.422	7.285	0.75	2.256	34.762
456	1.3778739775217097	0.20850867187743888	1124.9729996008703	459.33622592780307	1653736935.472	7.285	0.75	2.256	34.762
457	1.3778739863017067	0.20850871681334895	1124.9737067077153	459.41471478059447	1653736935.522	7.285	0.75	2.256	34.762
458	1.3778739950817036	0.208508761749259	1124.9744138145848	459.4932036333616	1653736935.572	7.285	0.75	2.256	34.762
459	1.3778740037049149	0.20850880668516908	1124.9744138144865	459.57098537920916	1653736935.622	7.285	0.75	2.256	34.762
460	1.3778740124849118	0.20850885162107916	1124.9751209213316	459.64947423200033	1653736935.672	7.464	0.62	2.157	34.846
461	1.3778740212649088	0.2085088965569892	1124.9758280282008	459.7279630847675	1653736935.722	7.464	0.62	2.157	34.846
462	1.37787402988812	0.20850894149289928	1124.9758280281026	459.8057448306152	1653736935.772	7.464	0.62	2.157	34.846
463	1.377874038668117	0.20850898642880936	1124.9765351349479	459.8842336834064	1653736935.822	7.464	0.62	2.157	34.846
464	1.3778740472913282	0.20850903136471943	1124.9765351348499	459.9620154292544	1653736935.872	7.464	0.62	2.157	34.846
465	1.3778740559145395	0.20850907548361294	1124.977242241549	460.03909006830446	1653736935.922	7.464	0.62	2.157	34.846
466	1.3778740646945364	0.20850912041952302	1124.9779493483943	460.11757892109557	1653736935.972	7.464	0.62	2.157	34.846
467	1.3778740733177477	0.20850916617244963	1124.9772422415226	460.1960677737168	1653736936.022	7.464	0.62	2.157	34.846
468	1.3778740820977446	0.20850921110835968	1124.9779493483918	460.27455662648396	1653736936.072	7.464	0.62	2.157	34.846
469	1.377874090720956	0.20850925604426976	1124.9779493482936	460.35233837233164	1653736936.122	7.464	0.62	2.157	34.846
470	1.3778740995009529	0.20850930098017983	1124.9786564551387	460.43082722512275	1653736936.172	7.623	0.48	2.104	34.873
471	1.377874108124164	0.20850934673310645	1124.9779493482672	460.509316077744	1653736936.222	7.623	0.48	2.104	34.873
472	1.377874116904161	0.2085093916690165	1124.9786564551364	460.5878049305112	1653736936.272	7.623	0.48	2.104	34.873
473	1.3778741255273723	0.20850943660492657	1124.9786564550382	460.665586676359	1653736936.322	7.623	0.48	2.104	34.873
474	1.3778741341505838	0.20850948154083665	1124.9786564559415	460.74336842320815	1653736936.372	7.623	0.48	2.104	34.873
475	1.3778741429305805	0.2085095264767467	1124.9793635618091	460.8218572749737	1653736936.422	7.623	0.48	2.104	34.873
476	1.377874151553792	0.2085095722296733	1124.978656455939	460.9003461285964	1653736936.472	7.623	0.48	2.104	34.873
477	1.3778741603337887	0.2085096171655834	1124.9793635617827	460.9788349803862	1653736936.522	7.623	0.48	2.104	34.873
478	1.3778741691137857	0.20850966373552654	1124.9786564550811	461.0587380467242	1653736936.573	7.623	0.48	2.104	34.873
479	1.3778741775802115	0.20850970785442008	1124.9786564558144	461.1351055798565	1653736936.622	7.623	0.48	2.104	34.873
480	1.3778741863602084	0.20850975279033013	1124.9793635626834	461.21359443262367	1653736936.672	7.772	0.43	2.031	34.858
481	1.3778741949834197	0.20850979854325674	1124.978656455812	461.2920832852449	1653736936.722	7.772	0.43	2.031	34.858
482	1.377874203606631	0.20850984347916682	1124.9786564557137	461.36986503109244	1653736936.772	7.772	0.43	2.031	34.858
483	1.3778742122298422	0.2085098884150769	1124.9786564556157	461.4476467769404	1653736936.822	7.772	0.43	2.031	34.858
484	1.3778742210098391	0.2085099341680035	1124.9786564556873	461.52684273650505	1653736936.872	7.772	0.43	2.031	34.858
485	1.3778742296330504	0.20850997910391356	1124.978656455613	461.6046244823287	1653736936.922	7.772	0.43	2.031	34.858
486	1.3778742382562617	0.20851002485684017	1124.9779493487413	461.6831133349497	1653736936.972	7.772	0.43	2.031	34.858
487	1.3778742470362586	0.20851006979275025	1124.9786564555866	461.761602187741	1653736937.022	7.772	0.43	2.031	34.858
488	1.3778742556594699	0.20851011554567686	1124.977949348715	461.84009104036215	1653736937.072	7.772	0.43	2.031	34.858
489	1.3778742642826811	0.20851016048158694	1124.9779493486167	461.91787278620995	1653736937.122	7.772	0.43	2.031	34.858
490	1.3778742729058924	0.20851020623451355	1124.977242241745	461.99636163883116	1653736937.172	7.952	0.41	1.976	34.852
491	1.3778742816858893	0.2085102511704236	1124.9779493486142	462.0748504915982	1653736937.222	7.952	0.41	1.976	34.852
492	1.3778742903091006	0.2085102969233502	1124.9772422417427	462.1533393442195	1653736937.272	7.952	0.41	1.976	34.852
493	1.3778742989323118	0.2085103418592603	1124.9772422416445	462.2311210900672	1653736937.322	7.952	0.41	1.976	34.852
494	1.377874307555523	0.2085103876121869	1124.9765351347726	462.30960994268827	1653736937.372	7.952	0.41	1.976	34.852
495	1.37787431633552	0.20851043254809698	1124.977242241618	462.38809879547955	1653736937.422	7.952	0.41	1.976	34.852
496	1.3778743249587313	0.2085104783010236	1124.9765351347462	462.46658764810064	1653736937.472	7.952	0.41	1.976	34.852
497	1.3778743335819426	0.20851052323693364	1124.9765351346723	462.54436939392457	1653736937.522	7.952	0.41	1.976	34.852
498	1.377874342205154	0.20851056898986026	1124.975828028802	462.6228582475471	1653736937.572	7.952	0.41	1.976	34.852
499	1.3778743509851508	0.20851061392577033	1124.9765351346455	462.7013470993367	1653736937.622	7.952	0.41	1.976	34.852
500	1.3778743596083622	0.20851065967869695	1124.9758280287754	462.7798359529595	1653736937.672	8.091	0.36	1.873	34.902
501	1.3778743682315735	0.20851070461460702	1124.9758280286774	462.8576176988073	1653736937.722	8.091	0.36	1.873	34.902
502	1.3778743768547848	0.20851075036753364	1124.9751209218055	462.9361065514284	1653736937.772	8.091	0.36	1.873	34.902
503	1.377874385477996	0.20851079612046025	1124.974413814934	463.0145954040496	1653736937.822	8.091	0.36	1.873	34.902
504	1.377874394257993	0.2085108410563703	1124.9751209218032	463.09308425681684	1653736937.872	8.091	0.36	1.873	34.902
505	1.3778744028812042	0.2085108868092969	1124.9744138149315	463.1715731094379	1653736937.922	8.091	0.36	1.873	34.902
506	1.3778744115044155	0.208510931745207	1124.974413814833	463.2493548552856	1653736937.972	8.091	0.36	1.873	34.902
507	1.3778744201276267	0.2085109774981336	1124.9737067079616	463.3278437079069	1653736938.022	8.091	0.36	1.873	34.902
508	1.377874428750838	0.20851102243404368	1124.9737067078634	463.40562545375457	1653736938.072	8.091	0.36	1.873	34.902
509	1.3778744373740492	0.2085110681869703	1124.9729996009917	463.4841143063759	1653736938.122	8.091	0.36	1.873	34.902
510	1.3778744461540462	0.20851111312288037	1124.973706707837	463.562603159167	1653736938.172	8.27	0.45	1.688	34.909
511	1.3778744547772575	0.20851115887580698	1124.9729996009653	463.64109201178826	1653736938.222	8.27	0.45	1.688	34.909
512	1.3778744634004687	0.2085112046287336	1124.9722924940936	463.71958086440947	1653736938.272	8.27	0.45	1.688	34.909
513	1.3778744721804657	0.2085112503816602	1124.9722924941655	463.798776823974	1653736938.322	8.27	0.45	1.688	34.909
514	1.377874480803677	0.20851129531757026	1124.972292494091	463.87655856979757	1653736938.372	8.27	0.45	1.688	34.909
515	1.3778744894268882	0.20851134107049688	1124.9715853872196	463.95504742241894	1653736938.422	8.27	0.45	1.688	34.909
516	1.3778744980500996	0.20851138600640695	1124.9715853881228	464.03282916926804	1653736938.472	8.27	0.45	1.688	34.909
517	1.3778745068300964	0.20851143175933357	1124.971585387193	464.11202512783126	1653736938.522	8.27	0.45	1.688	34.909
518	1.3778745154533079	0.20851147669524364	1124.9715853880962	464.1898068746804	1653736938.572	8.27	0.45	1.688	34.909
519	1.3778745240765191	0.20851152244817026	1124.9708782812247	464.26829572730173	1653736938.622	8.27	0.45	1.688	34.909
520	1.3778745326997304	0.20851156820109687	1124.9701711743528	464.3467845799228	1653736938.672	8.42	0.36	1.573	34.95
521	1.3778745413229416	0.20851161313700692	1124.970171174279	464.42456632574664	1653736938.722	8.42	0.36	1.573	34.95
522	1.3778745499461529	0.20851165888993353	1124.969464067407	464.5030551783678	1653736938.772	8.42	0.36	1.573	34.95
523	1.3778745587261498	0.2085117038258436	1124.9701711742523	464.58154403115884	1653736938.822	8.42	0.36	1.573	34.95
524	1.377874567349361	0.20851174957877022	1124.9694640673806	464.6600328837801	1653736938.872	8.42	0.36	1.573	34.95
525	1.3778745759725723	0.2085117945146803	1124.9694640672824	464.73781462962785	1653736938.922	8.42	0.36	1.573	34.95
526	1.3778745845957836	0.2085118402676069	1124.9687569604107	464.8163034822491	1653736938.972	8.42	0.36	1.573	34.95
527	1.3778745932189949	0.20851188520351696	1124.9687569603366	464.8940852280728	1653736939.022	8.42	0.36	1.573	34.95
528	1.3778746018422061	0.20851193095644358	1124.968049853465	464.9725740806941	1653736939.072	8.42	0.36	1.573	34.95
529	1.377874610622203	0.20851197589235365	1124.9687569603102	465.0510629334852	1653736939.122	8.42	0.36	1.573	34.95
530	1.3778746192454143	0.20851202164528027	1124.9680498534385	465.12955178610633	1653736939.172	8.599	0.38	1.516	34.895
531	1.3778746278686256	0.20851206739820688	1124.9673427465668	465.20804063872737	1653736939.222	8.599	0.38	1.516	34.895
532	1.3778746366486225	0.20851211233411696	1124.968049853412	465.28652949151865	1653736939.272	8.599	0.38	1.516	34.895
533	1.3778746452718338	0.20851215808704357	1124.9673427465405	465.3650183441399	1653736939.322	8.599	0.38	1.516	34.895
534	1.377874653895045	0.20851220302295362	1124.967342746466	465.4428000899636	1653736939.372	8.599	0.38	1.516	34.895
535	1.3778746625182565	0.20851224877588023	1124.966635640596	465.5212889435862	1653736939.422	8.599	0.38	1.516	34.895
536	1.3778746711414678	0.2085122937117903	1124.9666356404978	465.5990706894341	1653736939.472	8.599	0.38	1.516	34.895
537	1.3778746799214647	0.20851233946471692	1124.9666356405696	465.67826664899866	1653736939.522	8.599	0.38	1.516	34.895
538	1.377874688544676	0.208512384400627	1124.9666356404712	465.75604839484623	1653736939.572	8.599	0.38	1.516	34.895
539	1.3778746971678872	0.20851242933653705	1124.9666356403973	465.8338301406701	1653736939.623	8.599	0.4	1.415	34.886
540	1.3778747057910985	0.20851247508946366	1124.9659285335256	465.9123189932913	1653736939.672	8.758	0.4	1.415	34.886
541	1.3778747145710954	0.20851252002537374	1124.9666356403707	465.9908078460826	1653736939.722	8.758	0.4	1.415	34.886
542	1.3778747231943067	0.20851256496128381	1124.9666356402724	466.06858959193016	1653736939.772	8.758	0.4	1.415	34.886
543	1.377874731817518	0.20851261071421043	1124.9659285334008	466.14707844455125	1653736939.822	8.758	0.4	1.415	34.886
544	1.3778747404407292	0.20851265565012048	1124.9659285333266	466.2248601903751	1653736939.872	8.758	0.4	1.415	34.886
545	1.3778747490639405	0.20851270058603055	1124.9659285332284	466.3026419362228	1653736939.922	8.758	0.4	1.415	34.886
546	1.3778747578439374	0.20851274633895717	1124.9659285333003	466.3818378957874	1653736939.972	8.758	0.4	1.415	34.886
547	1.3778747664671487	0.20851279127486724	1124.965928533202	466.4596196416352	1653736940.022	8.758	0.4	1.415	34.886
548	1.37787477509036	0.2085128362107773	1124.965928533128	466.5374013874589	1653736940.072	8.758	0.4	1.415	34.886
549	1.377874783870357	0.2085128819637039	1124.9659285331995	466.61659734702357	1653736940.122	8.758	0.4	1.415	34.886
550	1.3778747924935681	0.20851292689961398	1124.9659285331013	466.69437909287115	1653736940.172	8.937	0.56	1.4	34.846
551	1.377874801273565	0.20851297183552406	1124.9666356399466	466.77286794566237	1653736940.222	8.937	0.56	1.4	34.846
552	1.3778748098967764	0.20851301758845067	1124.965928533075	466.8513567982835	1653736940.272	8.937	0.56	1.4	34.846
553	1.3778748186767733	0.20851306252436072	1124.9666356399441	466.92984565105064	1653736940.322	8.937	0.56	1.4	34.846
554	1.3778748272999846	0.20851310827728733	1124.9659285330724	467.0083345036718	1653736940.372	8.937	0.56	1.4	34.846
555	1.3778748360799815	0.2085131532131974	1124.9666356399175	467.08682335646307	1653736940.422	8.937	0.56	1.4	34.846
556	1.3778748447031928	0.20851319896612402	1124.9659285330458	467.1653122090843	1653736940.472	8.937	0.56	1.4	34.846
557	1.3778748534831897	0.2085132439020341	1124.9666356398914	467.2438010618756	1653736940.522	8.937	0.56	1.4	34.846
558	1.377874862106401	0.20851328883794418	1124.966635639793	467.3215828077232	1653736940.572	8.937	0.56	1.4	34.846
559	1.377874870886398	0.2085133345908708	1124.9666356398648	467.4007787672877	1653736940.624	8.937	0.45	1.371	34.818
560	1.3778748795096092	0.20851337952678084	1124.9666356397906	467.47856051311146	1653736940.672	9.076	0.45	1.371	34.818
561	1.3778748882896061	0.20851342446269092	1124.9673427466357	467.5570493659027	1653736940.722	9.076	0.45	1.371	34.818
562	1.3778748969128174	0.20851347021561753	1124.966635639764	467.63553821852383	1653736940.772	9.076	0.45	1.371	34.818
563	1.3778749056928143	0.2085135151515276	1124.9673427466093	467.71402707131494	1653736940.822	9.076	0.45	1.371	34.818
564	1.3778749143160256	0.20851356008743765	1124.9673427465352	467.79180881713876	1653736940.872	9.076	0.45	1.371	34.818
565	1.377874922939237	0.20851360584036427	1124.966635640665	467.87029767076126	1653736940.922	9.076	0.45	1.371	34.818
566	1.3778749317192338	0.20851365077627435	1124.9673427465086	467.9487865225509	1653736940.972	9.076	0.45	1.371	34.818
567	1.3778749403424453	0.20851369571218442	1124.967342747412	468.0265682694002	1653736941.022	9.076	0.45	1.371	34.818
568	1.377874949122442	0.20851374146511104	1124.9673427464822	468.10576422796333	1653736941.072	9.076	0.45	1.371	34.818
569	1.3778749577456535	0.20851378640102108	1124.9673427474095	468.1835459747886	1653736941.122	9.076	0.45	1.371	34.818
570	1.3778749663688648	0.20851383133693116	1124.9673427473112	468.2613277206363	1653736941.172	9.215	0.45	1.352	34.79
571	1.377874974992076	0.20851387708985777	1124.9666356404398	468.3398165732575	1653736941.222	9.215	0.45	1.352	34.79
572	1.377874983772073	0.20851392202576785	1124.9673427472849	468.41830542604873	1653736941.272	9.215	0.45	1.352	34.79
573	1.3778749923952842	0.20851396777869446	1124.9666356404132	468.4967942786699	1653736941.322	9.215	0.45	1.352	34.79
574	1.3778750011752812	0.2085140127146045	1124.9673427472826	468.57528313143706	1653736941.372	9.215	0.45	1.352	34.79
575	1.3778750097984924	0.20851405846753113	1124.9666356404107	468.65377198405815	1653736941.422	9.215	0.45	1.352	34.79
576	1.3778750184217037	0.2085141034034412	1124.9666356403127	468.73155372990607	1653736941.472	9.215	0.45	1.352	34.79
577	1.377875027044915	0.20851414833935128	1124.9666356402142	468.80933547575364	1653736941.522	9.215	0.45	1.352	34.79
578	1.3778750358249119	0.2085141940922779	1124.966635640286	468.8885314353182	1653736941.572	9.215	0.45	1.352	34.79
579	1.3778750444481231	0.20851423902818794	1124.966635640212	468.9663131811419	1653736941.624	9.215	0.41	1.343	34.781
580	1.3778750530713344	0.20851428478111456	1124.9659285333403	469.0448020337632	1653736941.672	9.404	0.41	1.343	34.781
581	1.3778750621649027	0.20851433216807427	1124.965928533728	469.12682642078556	1653736941.725	9.404	0.41	1.343	34.781
582	1.3778750704745426	0.20851437546995125	1124.9659285333137	469.2017797391756	1653736941.772	9.404	0.41	1.343	34.781
583	1.3778750790977539	0.20851442122287786	1124.965221426442	469.28026859179676	1653736941.822	9.404	0.41	1.343	34.781
584	1.3778750877209651	0.20851446615878794	1124.965221426344	469.3580503376446	1653736941.872	9.404	0.41	1.343	34.781
585	1.3778750963441764	0.20851451191171455	1124.9645143194723	469.4365391902657	1653736941.922	9.404	0.41	1.343	34.781
586	1.3778751051241733	0.20851455766464116	1124.964514319544	469.5157351498304	1653736941.972	9.404	0.41	1.343	34.781
587	1.3778751137473846	0.20851460341756778	1124.9638072126722	469.59422400245137	1653736942.022	9.404	0.41	1.343	34.781
588	1.3778751223705958	0.20851464835347783	1124.963807212598	469.6720057482753	1653736942.072	9.404	0.41	1.343	34.781
589	1.3778751309938073	0.20851469410640444	1124.963100106728	469.7504946018979	1653736942.122	9.404	0.41	1.343	34.781
590	1.3778751396170186	0.20851473985933106	1124.962392999856	469.8289834545191	1653736942.172	9.564	0.42	1.341	34.765
591	1.3778751482402298	0.20851478479524113	1124.962392999758	469.9067652003669	1653736942.222	9.564	0.42	1.341	34.765
592	1.377875156863441	0.20851483054816775	1124.9616858928862	469.98525405298795	1653736942.272	9.564	0.42	1.341	34.765
593	1.3778751654866523	0.20851487548407782	1124.9616858927882	470.0630357988359	1653736942.322	9.564	0.42	1.341	34.765
594	1.3778751741098636	0.20851492123700444	1124.9609787859165	470.14152465145696	1653736942.372	9.564	0.42	1.341	34.765
595	1.3778751827330749	0.20851496698993105	1124.9602716790448	470.2200135040781	1653736942.422	9.564	0.42	1.341	34.765
596	1.3778751911995004	0.20851501274285766	1124.9588574652298	470.29779524975595	1653736942.472	9.564	0.42	1.341	34.765
597	1.3778751998227117	0.2085150576787677	1124.9588574651557	470.37557699557965	1653736942.522	9.564	0.42	1.341	34.765
598	1.3778752084459231	0.20851510343169433	1124.9581503592854	470.4540658492022	1653736942.572	9.564	0.42	1.341	34.765
599	1.3778752170691344	0.20851514918462094	1124.9574432524137	470.5325547018234	1653736942.623	9.564	0.4	1.289	34.785
600	1.3778752256923457	0.20851519493754755	1124.956736145542	470.6110435544447	1653736942.672	9.723	0.4	1.289	34.785
601	1.377875234315557	0.20851524069047417	1124.9560290386703	470.6895324070658	1653736942.722	9.723	0.4	1.289	34.785
602	1.3778752430955539	0.20851528644340078	1124.956029038742	470.7687283666305	1653736942.772	9.723	0.4	1.289	34.785
603	1.3778752517187651	0.2085153321963274	1124.9553219318705	470.8472172192518	1653736942.822	9.723	0.4	1.289	34.785
604	1.3778752601851907	0.20851537713223747	1124.954614824829	470.9242918581561	1653736942.872	9.723	0.4	1.289	34.785
605	1.377875268808402	0.2085154228851641	1124.9539077179572	471.0027807107773	1653736942.922	9.723	0.4	1.289	34.785
606	1.3778752774316132	0.2085154686380907	1124.9532006110853	471.08126956339834	1653736942.972	9.723	0.4	1.289	34.785
607	1.3778752860548245	0.20851551439101731	1124.9524935042136	471.15975841601966	1653736943.022	9.723	0.4	1.289	34.785
608	1.3778752946780357	0.20851556014394393	1124.9517863973424	471.23824726864103	1653736943.072	9.723	0.4	1.289	34.785
609	1.3778753033012472	0.20851560589687054	1124.951079291472	471.31673612226353	1653736943.122	9.723	0.4	1.289	34.785
610	1.3778753119244584	0.20851565083278062	1124.9510792913738	471.3945178681112	1653736943.172	9.862	0.52	1.276	34.785
611	1.3778753205476697	0.20851569658570723	1124.950372184502	471.4730067207323	1653736943.222	9.862	0.52	1.276	34.785
612	1.377875329170881	0.20851574233863385	1124.9496650776305	471.5514955733537	1653736943.272	9.862	0.52	1.276	34.785
613	1.3778753377940922	0.20851578809156046	1124.9489579707588	471.629984425975	1653736943.322	9.862	0.52	1.276	34.785
614	1.3778753464173035	0.20851583384448708	1124.948250863887	471.70847327859605	1653736943.372	9.862	0.52	1.276	34.785
615	1.377875354883729	0.2085158795974137	1124.9468366500719	471.7862550242739	1653736943.422	9.862	0.52	1.276	34.785
616	1.3778753635069403	0.20851592453332374	1124.9468366499977	471.8640367700975	1653736943.472	9.862	0.52	1.276	34.785
617	1.3778753721301515	0.20851597028625035	1124.946129543126	471.94252562271885	1653736943.522	9.862	0.52	1.276	34.785
618	1.3778753807533628	0.20851601603917697	1124.9454224362544	472.02101447534	1653736943.572	9.862	0.52	1.276	34.785
619	1.3778753893765743	0.20851606179210358	1124.9447153303845	472.0995033289627	1653736943.622	9.862	0.52	1.276	34.785
620	1.3778753979997855	0.2085161075450302	1124.9440082235126	472.17799218158376	1653736943.672	10.041	0.44	1.251	34.774
621	1.3778754066229968	0.2085161532979568	1124.943301116641	472.256481034205	1653736943.722	10.041	0.44	1.251	34.774
622	1.377875415246208	0.20851619905088342	1124.9425940097694	472.3349698868262	1653736943.772	10.041	0.44	1.251	34.774
623	1.3778754238694193	0.20851624480381004	1124.9418869028975	472.41345873944744	1653736943.822	10.041	0.44	1.251	34.774
624	1.3778754324926306	0.20851629055673665	1124.941179796026	472.4919475920687	1653736943.872	10.041	0.44	1.251	34.774
625	1.3778754411158418	0.20851633549264673	1124.9411797959278	472.5697293379164	1653736943.922	10.041	0.44	1.251	34.774
626	1.377875449739053	0.20851638124557334	1124.940472689056	472.6482181905374	1653736943.972	10.041	0.44	1.251	34.774
627	1.3778754583622643	0.2085164278155165	1124.939058475411	472.7274141499322	1653736944.023	10.041	0.44	1.251	34.774
628	1.37787546682869	0.20851647275142657	1124.9383513693708	472.804488789838	1653736944.072	10.041	0.44	1.251	34.774
629	1.3778754754519014	0.20851651850435318	1124.9376442624991	472.8829776424592	1653736944.122	10.041	0.44	1.251	34.774
630	1.3778754840751126	0.2085165642572798	1124.9369371556272	472.9614664950803	1653736944.172	10.22	0.52	1.235	34.773
631	1.3778754926983239	0.20851660919318987	1124.9369371555292	473.03924824092815	1653736944.222	10.22	0.52	1.235	34.773
632	1.3778755013215351	0.2085166549461165	1124.9362300486573	473.11773709354924	1653736944.272	10.22	0.52	1.235	34.773
633	1.3778755099447464	0.2085167006990431	1124.9355229417858	473.1962259461705	1653736944.322	10.22	0.52	1.235	34.773
634	1.3778755185679576	0.20851674645196971	1124.9348158349142	473.27471479879165	1653736944.372	10.22	0.52	1.235	34.773
635	1.377875527191169	0.2085167913878798	1124.934815834816	473.3524965446395	1653736944.422	10.22	0.52	1.235	34.773
636	1.3778755356575945	0.2085168371408064	1124.933401621001	473.4302782903174	1653736944.472	10.22	0.52	1.235	34.773
637	1.377875544280806	0.20851688289373302	1124.9326945151306	473.50876714393985	1653736944.522	10.22	0.52	1.235	34.773
638	1.3778755529040172	0.20851692864665963	1124.931987408259	473.58725599656105	1653736944.572	10.22	0.52	1.235	34.773
639	1.3778755616840141	0.20851697358256968	1124.9326945151283	473.66574484932823	1653736944.622	10.22	0.52	1.235	34.773
640	1.3778755701504397	0.2085170193354963	1124.931280301313	473.743526595006	1653736944.672	10.379	0.53	1.225	34.753
641	1.3778755789304367	0.2085170650884229	1124.931280301385	473.82272255457065	1653736944.722	10.379	0.53	1.225	34.753
642	1.3778755873968622	0.20851711084134952	1124.9298660875697	473.9005043002485	1653736944.772	10.379	0.53	1.225	34.753
643	1.3778755960200735	0.2085171557772596	1124.9298660874717	473.9782860460963	1653736944.822	10.379	0.53	1.225	34.753
644	1.3778756046432847	0.2085172015301862	1124.9291589805998	474.0567748987173	1653736944.872	10.379	0.53	1.225	34.753
645	1.377875613266496	0.20851724728311283	1124.9284518737281	474.13526375133847	1653736944.922	10.379	0.53	1.225	34.753
646	1.3778756218897072	0.20851729303603944	1124.9277447668567	474.2137526039599	1653736944.972	10.379	0.53	1.225	34.753
647	1.3778756306697042	0.20851733878896606	1124.9277447669285	474.2929485635244	1653736945.022	10.379	0.53	1.225	34.753
648	1.3778756392929155	0.20851738454189267	1124.9270376600566	474.3714374161457	1653736945.072	10.379	0.53	1.225	34.753
649	1.3778756479161267	0.20851742947780275	1124.9270376599584	474.4492191619933	1653736945.122	10.379	0.53	1.225	34.753
650	1.3778756563825525	0.20851747523072936	1124.925623447145	474.5270009086726	1653736945.172	10.528	0.44	1.22	34.754
651	1.3778756650057638	0.20851752098365597	1124.9249163402733	474.60548976129365	1653736945.222	10.528	0.44	1.22	34.754
652	1.377875673628975	0.20851756591956602	1124.924916340199	474.6832715071175	1653736945.272	10.528	0.44	1.22	34.754
653	1.3778756822521863	0.20851761167249264	1124.9242092333275	474.7617603597386	1653736945.322	10.528	0.44	1.22	34.754
654	1.3778756908753975	0.20851765742541925	1124.9235021264558	474.84024921235994	1653736945.372	10.528	0.44	1.22	34.754
655	1.3778756994986088	0.20851770317834586	1124.922795019584	474.91873806498114	1653736945.423	10.528	0.44	1.22	34.754
656	1.37787570812182	0.20851774811425594	1124.9227950194859	474.9965198108289	1653736945.472	10.528	0.44	1.22	34.754
657	1.3778757167450313	0.20851779386718255	1124.9220879126142	475.0750086634501	1653736945.522	10.528	0.44	1.22	34.754
658	1.3778757253682425	0.20851783962010917	1124.9213808057425	475.15349751607135	1653736945.572	10.528	0.44	1.22	34.754
659	1.3778757341482395	0.20851788619005232	1124.9206736990407	475.23340058240916	1653736945.623	10.697	0.66	1.224	34.741
660	1.3778757424578796	0.20851793030894586	1124.9199665928306	475.3090610085982	1653736945.672	10.697	0.66	1.224	34.741
661	1.3778757510810908	0.2085179752448559	1124.9199665927565	475.38684275442193	1653736945.722	10.697	0.66	1.224	34.741
662	1.377875759704302	0.20851802099778252	1124.919259485885	475.46533160704314	1653736945.772	10.697	0.66	1.224	34.741
663	1.3778757683275134	0.20851806675070914	1124.9185523790131	475.5438204596644	1653736945.822	10.697	0.66	1.224	34.741
664	1.3778757769507246	0.20851811250363575	1124.9178452721414	475.62230931228544	1653736945.872	10.697	0.66	1.224	34.741
665	1.3778757855739359	0.20851815743954583	1124.9178452720435	475.7000910581334	1653736945.922	10.697	0.66	1.224	34.741
666	1.3778757941971471	0.20851820319247244	1124.9171381651715	475.77857991075444	1653736945.972	10.697	0.66	1.224	34.741
667	1.377875802977144	0.20851824894539905	1124.9171381652434	475.857775870319	1653736946.022	10.697	0.66	1.224	34.741
668	1.3778758114435696	0.20851829388130913	1124.9164310582019	475.9348505092234	1653736946.072	10.697	0.66	1.224	34.741
669	1.3778758203803523	0.20851834126826882	1124.9157239516699	476.01616778927837	1653736946.124	10.856	0.57	1.252	34.72
670	1.3778758286899924	0.2085183845701458	1124.9157239522574	476.0911211086699	1653736946.172	10.856	0.57	1.252	34.72
671	1.3778758373132036	0.2085184303230724	1124.9150168453855	476.1696099612909	1653736946.222	10.856	0.57	1.252	34.72
672	1.3778758459364149	0.20851847607599902	1124.914309738514	476.2480988139122	1653736946.272	10.856	0.57	1.252	34.72
673	1.3778758547164118	0.2085185210119091	1124.915016845359	476.3265876667033	1653736946.322	10.856	0.57	1.252	34.72
674	1.3778758631828374	0.2085185667648357	1124.913602631544	476.40436941238113	1653736946.372	10.856	0.57	1.252	34.72
675	1.3778758719628343	0.2085186117007458	1124.9143097383894	476.4828582651723	1653736946.422	10.856	0.57	1.252	34.72
676	1.37787588042926	0.2085186574536724	1124.9128955245742	476.56064001085014	1653736946.472	10.856	0.57	1.252	34.72
677	1.3778758892092569	0.20851870238958245	1124.9136026314436	476.63912886361726	1653736946.522	10.856	0.57	1.252	34.72
678	1.3778758976756824	0.20851874814250906	1124.9121884176284	476.7169106092951	1653736946.572	10.856	0.57	1.252	34.72
679	1.3778759064556794	0.20851879307841914	1124.9128955244737	476.79539946208627	1653736946.623	10.856	0.53	1.266	34.719
680	1.3778759149221051	0.20851883883134575	1124.91148131166	476.8731812087653	1653736946.672	11.025	0.53	1.266	34.719
681	1.377875923702102	0.20851888376725583	1124.9121884185051	476.9516700615565	1653736946.722	11.025	0.53	1.266	34.719
682	1.3778759323253134	0.20851892870316588	1124.912188418431	477.0294518073802	1653736946.772	11.025	0.53	1.266	34.719
683	1.3778759409485246	0.2085189744560925	1124.9114813115593	477.10794066000125	1653736946.822	11.025	0.53	1.266	34.719
684	1.3778759495717359	0.20851901939200257	1124.911481311461	477.1857224058492	1653736946.872	11.025	0.53	1.266	34.719
685	1.3778759581949471	0.20851906514492918	1124.9107742045896	477.2642112584704	1653736946.922	11.025	0.53	1.266	34.719
686	1.3778759668181584	0.20851911008083926	1124.9107742044912	477.34199300431806	1653736946.972	11.025	0.53	1.266	34.719
687	1.3778759755981553	0.20851915583376587	1124.910774204563	477.4211889638827	1653736947.022	11.025	0.53	1.266	34.719
688	1.3778759842213666	0.20851920076967592	1124.910774204489	477.4989707097063	1653736947.072	11.025	0.53	1.266	34.719
689	1.3778759930013635	0.20851924652260254	1124.9107742045605	477.57816666927107	1653736947.122	11.025	0.53	1.266	34.719
690	1.3778760016245748	0.20851929227552915	1124.9100670976889	477.65665552189216	1653736947.172	11.204	0.56	1.269	34.723
691	1.377876010247786	0.20851933721143923	1124.9100670975909	477.73443726774	1653736947.222	11.204	0.56	1.269	34.723
692	1.3778760188709973	0.2085193821473493	1124.9100670974926	477.8122190135877	1653736947.272	11.204	0.56	1.269	34.723
693	1.3778760276509943	0.20851942790027592	1124.9100670975645	477.8914149731523	1653736947.322	11.204	0.56	1.269	34.723
694	1.3778760362742055	0.20851947283618597	1124.9100670974901	477.9691967189761	1653736947.372	11.204	0.56	1.269	34.723
695	1.3778760448974168	0.20851951777209604	1124.9100670973917	478.0469784648237	1653736947.422	11.204	0.56	1.269	34.723
696	1.377876053520628	0.20851956270800612	1124.910067097294	478.1247602106716	1653736947.472	11.204	0.56	1.269	34.723
697	1.377876062300625	0.2085196076439162	1124.9107742041388	478.2032490634626	1653736947.522	11.204	0.56	1.269	34.723
698	1.3778760709238362	0.2085196533968428	1124.9100670972673	478.28173791608407	1653736947.572	11.204	0.56	1.269	34.723
699	1.3778760797038332	0.20851969833275286	1124.9107742041365	478.36022676885113	1653736947.622	11.204	0.56	1.269	34.723
700	1.3778760883270444	0.20851974326866293	1124.9107742040383	478.4380085146987	1653736947.672	11.354	0.58	1.253	34.749
701	1.377876096950256	0.20851978902158955	1124.9100670981682	478.51649736832144	1653736947.722	11.354	0.58	1.253	34.749
702	1.3778761055734672	0.20851983395749962	1124.91006709807	478.5942791141691	1653736947.772	11.354	0.58	1.253	34.749
703	1.3778761143534641	0.20851987889340967	1124.9107742049391	478.67276796693625	1653736947.822	11.354	0.58	1.253	34.749
704	1.3778761229766754	0.20851992382931975	1124.910774204841	478.7505497127838	1653736947.872	11.354	0.58	1.253	34.749
705	1.3778761317566723	0.20851996876522982	1124.911481311686	478.82903856557505	1653736947.922	11.354	0.58	1.253	34.749
706	1.3778761403798836	0.20852001370113987	1124.911481311612	478.906820311399	1653736947.972	11.354	0.58	1.253	34.749
707	1.3778761491598805	0.2085200594540665	1124.9114813116835	478.9860162709634	1653736948.022	11.354	0.58	1.253	34.749
708	1.3778761577830918	0.20852010438997656	1124.9114813115855	479.0637980168113	1653736948.072	11.354	0.58	1.253	34.749
709	1.377876166406303	0.20852014932588664	1124.9114813114873	479.14157976265886	1653736948.122	11.354	0.58	1.253	34.749
710	1.3778761751863	0.2085201942617967	1124.9121884183564	479.22006861542604	1653736948.172	11.523	0.64	1.268	34.734
711	1.377876183966297	0.2085202400147233	1124.9121884184283	479.2992645749907	1653736948.222	11.523	0.64	1.268	34.734
712	1.3778761925895082	0.20852028495063338	1124.91218841833	479.37704632083836	1653736948.272	11.523	0.64	1.268	34.734
713	1.3778762013695052	0.20852032988654345	1124.9128955251754	479.4555351736296	1653736948.322	11.523	0.64	1.268	34.734
714	1.3778762099927164	0.2085203748224535	1124.912895525101	479.5333169194532	1653736948.372	11.523	0.64	1.268	34.734
715	1.3778762187727134	0.20852041975836358	1124.913602631946	479.61180577224445	1653736948.422	11.523	0.64	1.268	34.734
716	1.3778762273959246	0.20852046469427366	1124.913602631848	479.6895875180922	1653736948.472	11.523	0.64	1.268	34.734
717	1.3778762361759216	0.20852051044720027	1124.9136026319197	479.7687834776568	1653736948.522	11.523	0.64	1.268	34.734
718	1.3778762447991328	0.20852055538311032	1124.9136026318456	479.8465652234806	1653736948.572	11.523	0.64	1.268	34.734
719	1.3778762535791298	0.2085206003190204	1124.914309738691	479.92505407627175	1653736948.622	11.523	0.64	1.268	34.734
720	1.377876262202341	0.20852064525493047	1124.9143097385927	480.00283582211944	1653736948.672	11.682	1.08	1.292	34.719
721	1.377876270982338	0.20852069019084052	1124.9150168454617	480.08132467488645	1653736948.722	11.682	1.08	1.292	34.719
722	1.377876279762335	0.2085207351267506	1124.915723952307	480.15981352767756	1653736948.772	11.682	1.08	1.292	34.719
723	1.3778762883855462	0.20852078006266067	1124.915723952209	480.23759527352547	1653736948.822	11.682	1.08	1.292	34.719
724	1.3778762971655432	0.20852082499857072	1124.916431059078	480.3160841262925	1653736948.872	11.682	1.08	1.292	34.719
725	1.3778763057887544	0.20852087075149733	1124.9157239522065	480.39457297891386	1653736948.922	11.682	1.08	1.292	34.719
726	1.3778763145687514	0.2085209156874074	1124.9164310590518	480.47306183170497	1653736948.972	11.682	1.08	1.292	34.719
727	1.3778763231919626	0.2085209606233175	1124.9164310589533	480.55084357755254	1653736949.022	11.682	1.08	1.292	34.719
728	1.3778763319719596	0.20852100555922753	1124.9171381658227	480.6293324303198	1653736949.072	11.682	1.08	1.292	34.719
729	1.377876340908742	0.20852105212917071	1124.917138165039	480.7099426026239	1653736949.123	11.851	0.81	1.286	34.736
730	1.3778763493751678	0.2085210954310477	1124.9178452725696	480.7856030289586	1653736949.172	11.851	0.81	1.286	34.736
731	1.377876357998379	0.20852114036695776	1124.9178452724716	480.8633847748064	1653736949.222	11.851	0.81	1.286	34.736
732	1.377876366778376	0.2085211853028678	1124.9185523793408	480.9418736275735	1653736949.272	11.851	0.81	1.286	34.736
733	1.3778763754015873	0.20852123105579443	1124.917845272469	481.0203624801948	1653736949.322	11.851	0.81	1.286	34.736
734	1.3778763841815842	0.2085212759917045	1124.9185523793144	481.09885133298593	1653736949.372	11.851	0.81	1.286	34.736
735	1.3778763929615812	0.20852132092761458	1124.9192594861595	481.17734018577704	1653736949.422	11.851	0.81	1.286	34.736
736	1.3778764015847924	0.20852136586352463	1124.9192594860854	481.25512193160085	1653736949.472	11.851	0.81	1.286	34.736
737	1.3778764103647894	0.2085214107994347	1124.9199665929307	481.3336107843919	1653736949.522	11.851	0.81	1.286	34.736
738	1.3778764189880006	0.20852145573534478	1124.9199665928322	481.4113925302396	1653736949.572	11.851	0.81	1.286	34.736
739	1.3778764279247833	0.2085215014882714	1124.9206736998476	481.49129559674765	1653736949.623	12.001	0.57	1.285	34.736
740	1.3778764363912088	0.2085215456071649	1124.9206736996034	481.5676631288546	1653736949.672	12.001	0.57	1.285	34.736
741	1.3778764451712058	0.20852159054307498	1124.9213808064485	481.6461519816456	1653736949.722	12.001	0.57	1.285	34.736
742	1.377876453794417	0.2085216362960016	1124.920673699577	481.724640834267	1653736949.772	12.001	0.57	1.285	34.736
743	1.377876462574414	0.20852168123191164	1124.9213808064462	481.8031296870341	1653736949.822	12.001	0.57	1.285	34.736
744	1.3778764711976252	0.20852172616782172	1124.9213808063478	481.88091143288165	1653736949.872	12.001	0.57	1.285	34.736
745	1.3778764799776222	0.20852177192074833	1124.9213808064196	481.9601073924462	1653736949.922	12.001	0.57	1.285	34.736
746	1.3778764886008334	0.2085218168566584	1124.9213808063214	482.03788913829413	1653736949.972	12.001	0.57	1.285	34.736
747	1.3778764973808304	0.20852186179256846	1124.9220879131906	482.1163779910612	1653736950.022	12.001	0.57	1.285	34.736
748	1.3778765060040417	0.20852190672847853	1124.9220879130926	482.194159736909	1653736950.072	12.001	0.57	1.285	34.736
749	1.3778765147840386	0.20852195248140515	1124.9220879131644	482.2733556964735	1653736950.123	12.001	0.72	1.287	34.745
750	1.3778765235640356	0.20852199741731522	1124.9227950200093	482.35184454926474	1653736950.172	12.17	0.72	1.287	34.745
751	1.3778765321872468	0.20852204235322527	1124.9227950199354	482.4296262950885	1653736950.222	12.17	0.72	1.287	34.745
752	1.377876540810458	0.20852208728913535	1124.9227950198372	482.5074080409362	1653736950.272	12.17	0.72	1.287	34.745
753	1.377876549590455	0.20852213304206196	1124.9227950199088	482.58660400050076	1653736950.322	12.17	0.72	1.287	34.745
754	1.3778765582136663	0.20852217797797204	1124.9227950198106	482.66438574634833	1653736950.372	12.17	0.72	1.287	34.745
755	1.3778765669936632	0.2085222229138821	1124.9235021266798	482.7428745991156	1653736950.422	12.17	0.72	1.287	34.745
756	1.3778765757736602	0.2085222686668087	1124.9235021267514	482.8220705586802	1653736950.472	12.17	0.72	1.287	34.745
757	1.3778765843968714	0.20852231360271878	1124.9235021266536	482.89985230452805	1653736950.522	12.17	0.72	1.287	34.745
758	1.3778765930200827	0.20852235853862885	1124.9235021265554	482.9776340503758	1653736950.572	12.17	0.72	1.287	34.745
759	1.3778766019568653	0.208522405108572	1124.9235021267968	483.05824422365714	1653736950.624	12.339	0.62	1.292	34.744
760	1.377876610423291	0.20852244841044898	1124.924209233326	483.1339046489906	1653736950.672	12.339	0.62	1.292	34.744
761	1.3778766192032879	0.20852249334635906	1124.9249163401714	483.2123935017817	1653736950.722	12.339	0.62	1.292	34.744
762	1.3778766278264991	0.20852253909928567	1124.9242092332997	483.29088235440287	1653736950.772	12.339	0.62	1.292	34.744
763	1.377876636606496	0.20852258403519575	1124.924916340145	483.36937120719415	1653736950.822	12.339	0.62	1.292	34.744
764	1.3778766452297073	0.2085226289711058	1124.9249163400707	483.44715295301785	1653736950.872	12.339	0.62	1.292	34.744
765	1.3778766538529186	0.2085226747240324	1124.9242092331992	483.52564180563905	1653736950.922	12.339	0.62	1.292	34.744
766	1.3778766626329155	0.20852271965994248	1124.9249163400445	483.60413065843017	1653736950.972	12.339	0.62	1.292	34.744
767	1.3778766712561268	0.20852276459585256	1124.924916339946	483.6819124042779	1653736951.022	12.339	0.62	1.292	34.744
768	1.3778766800361237	0.20852281034877918	1124.924916340018	483.76110836384265	1653736951.072	12.339	0.62	1.292	34.744
769	1.3778766888161207	0.2085228561017058	1124.9249163400896	483.8403043234072	1653736951.123	12.498	1.32	1.305	34.74
770	1.3778766972825462	0.20852290103761584	1124.9242092330721	483.91737896228756	1653736951.172	12.498	1.32	1.305	34.74
771	1.3778767060625432	0.2085229459735259	1124.9249163399174	483.99586781507867	1653736951.222	12.498	1.32	1.305	34.74
772	1.3778767146857545	0.208522990909436	1124.924916339819	484.0736495609263	1653736951.272	12.498	1.32	1.305	34.74
773	1.3778767234657514	0.2085230366623626	1124.9249163398908	484.15284552049087	1653736951.322	12.498	1.32	1.305	34.74
774	1.3778767320889627	0.20852308159827265	1124.9249163398167	484.2306272663147	1653736951.372	12.498	1.32	1.305	34.74
775	1.377876740712174	0.20852312735119927	1124.924209232945	484.30911611893583	1653736951.422	12.498	1.32	1.305	34.74
776	1.3778767494921709	0.20852317228710934	1124.9249163397901	484.38760497172694	1653736951.472	12.498	1.32	1.305	34.74
777	1.3778767581153821	0.20852321804003596	1124.9242092329187	484.46609382434826	1653736951.522	12.498	1.32	1.305	34.74
778	1.3778767667385934	0.20852326297594603	1124.9242092328202	484.54387557019595	1653736951.572	12.498	1.32	1.305	34.74
779	1.377876775675376	0.20852330872887265	1124.9249163398354	484.62377863670395	1653736951.623	12.657	1.07	1.316	34.732
780	1.3778767841418016	0.2085233536647827	1124.924209232818	484.7008532755843	1653736951.672	12.657	1.07	1.316	34.732
781	1.377876792765013	0.20852339860069277	1124.924209233721	484.7786350224334	1653736951.722	12.657	1.07	1.316	34.732
782	1.37787680154501	0.20852344435361939	1124.9242092337927	484.8578309819981	1653736951.772	12.657	1.07	1.316	34.732
783	1.3778768101682213	0.20852348928952946	1124.9242092336947	484.93561272784575	1653736951.822	12.657	1.07	1.316	34.732
784	1.3778768187914325	0.2085235342254395	1124.9242092336206	485.01339447366956	1653736951.872	12.657	1.07	1.316	34.732
785	1.3778768274146438	0.20852357997836612	1124.9235021267489	485.0918833262907	1653736951.922	12.657	1.07	1.316	34.732
786	1.377876836037855	0.2085236249142762	1124.9235021266506	485.16966507213846	1653736951.972	12.657	1.07	1.316	34.732
787	1.3778768446610663	0.20852366985018628	1124.9235021265524	485.24744681798626	1653736952.022	12.657	1.07	1.316	34.732
788	1.3778768532842776	0.20852371478609633	1124.9235021264783	485.3252285638099	1653736952.072	12.657	1.07	1.316	34.732
789	1.3778768620642745	0.2085237613560395	1124.9227950197524	485.40513163017187	1653736952.123	12.816	0.76	1.33	34.735
790	1.3778768703739144	0.20852380465791648	1124.9227950193383	485.4800849485619	1653736952.172	12.816	0.76	1.33	34.735
791	1.3778768789971256	0.20852384959382653	1124.9227950192644	485.55786669438584	1653736952.222	12.816	0.76	1.33	34.735
792	1.377876887620337	0.20852389534675314	1124.922087913394	485.63635554800834	1653736952.272	12.816	0.76	1.33	34.735
793	1.3778768962435484	0.20852394028266322	1124.9220879132959	485.71413729385614	1653736952.322	12.816	0.76	1.33	34.735
794	1.3778769048667596	0.2085239852185733	1124.9220879131976	485.7919190397037	1653736952.372	12.816	0.76	1.33	34.735
795	1.3778769134899709	0.20852403015448334	1124.9220879131235	485.8697007855275	1653736952.422	12.816	0.76	1.33	34.735
796	1.3778769221131821	0.20852407509039342	1124.9220879130253	485.94748253137533	1653736952.472	12.816	0.76	1.33	34.735
797	1.3778769305796077	0.2085241200263035	1124.9213808059835	486.02455717027965	1653736952.522	12.816	0.76	1.33	34.735
798	1.377876939202819	0.2085241657792301	1124.9206736991118	486.1030460229008	1653736952.572	12.816	0.76	1.33	34.735
799	1.3778769481396016	0.20852421153215672	1124.921380806127	486.1829490894088	1653736952.623	12.986	1.77	1.328	34.741
800	1.3778769564492415	0.20852425565105023	1124.9206736989395	486.25860951457224	1653736952.672	12.986	1.77	1.328	34.741
801	1.377876965072453	0.2085243005869603	1124.9206736998428	486.33639126142134	1653736952.722	12.986	1.77	1.328	34.741
802	1.3778769736956642	0.20852434633988692	1124.9199665929712	486.4148801140426	1653736952.772	12.986	1.77	1.328	34.741
803	1.3778769823188755	0.208524391275797	1124.919966592873	486.49266185989035	1653736952.822	12.986	1.77	1.328	34.741
804	1.3778769909420867	0.20852443621170705	1124.9199665927988	486.5704436057141	1653736952.872	12.986	1.77	1.328	34.741
805	1.3778769994085123	0.20852448114761712	1124.9192594857573	486.64751824461854	1653736952.922	12.986	1.77	1.328	34.741
806	1.3778770080317235	0.2085245260835272	1124.919259485659	486.72529999046617	1653736952.972	12.986	1.77	1.328	34.741
807	1.3778770166549348	0.20852457101943725	1124.919259485585	486.80308173629	1653736953.022	12.986	1.77	1.328	34.741
808	1.3778770251213606	0.20852461595534733	1124.9185523795445	486.8801563761956	1653736953.072	12.986	1.77	1.328	34.741
809	1.3778770339013573	0.20852466170827394	1124.918552378615	486.959352334759	1653736953.123	13.145	0.75	1.339	34.75
810	1.377877042367783	0.20852470664418402	1124.9178452725746	487.0364269746646	1653736953.172	13.145	0.75	1.339	34.75
811	1.3778770509909943	0.20852475158009406	1124.9178452725005	487.11420872048814	1653736953.222	13.145	0.75	1.339	34.75
812	1.3778770596142056	0.20852479651600414	1124.9178452724025	487.19199046633605	1653736953.272	13.145	0.75	1.339	34.75
813	1.3778770682374168	0.20852484226893075	1124.9171381655308	487.27047931895737	1653736953.322	13.145	0.75	1.339	34.75
814	1.377877076860628	0.20852488720484083	1124.9171381654323	487.34826106480494	1653736953.372	13.145	0.75	1.339	34.75
815	1.3778770854838394	0.20852493214075088	1124.9171381653582	487.42604281062864	1653736953.422	13.145	0.75	1.339	34.75
816	1.377877093950265	0.20852497707666096	1124.9164310583167	487.503117449533	1653736953.472	13.145	0.75	1.339	34.75
817	1.3778771025734762	0.20852502201257103	1124.9164310582184	487.58089919538077	1653736953.522	13.145	0.75	1.339	34.75
818	1.3778771111966877	0.20852506694848108	1124.9164310591457	487.6586809422059	1653736953.572	13.145	0.75	1.339	34.75
819	1.3778771199766846	0.20852511351842426	1124.91572395242	487.73858400856795	1653736953.623	13.294	0.89	1.345	34.75
820	1.3778771282863245	0.20852515763731777	1124.9150168452325	487.8142444337314	1653736953.672	13.294	0.89	1.345	34.75
821	1.3778771369095357	0.20852520257322785	1124.9150168451342	487.8920261795791	1653736953.722	13.294	0.89	1.345	34.75
822	1.377877145532747	0.2085252475091379	1124.91501684506	487.9698079254029	1653736953.772	13.294	0.89	1.345	34.75
823	1.3778771541559582	0.2085252932620645	1124.9143097381884	488.0482967780241	1653736953.822	13.294	0.89	1.345	34.75
824	1.3778771627791695	0.20852533819797459	1124.9143097380902	488.12607852387185	1653736953.872	13.294	0.89	1.345	34.75
825	1.3778771714023808	0.20852538313388466	1124.914309737992	488.20386026971954	1653736953.922	13.294	0.89	1.345	34.75
826	1.377877180025592	0.2085254280697947	1124.9143097379178	488.2816420155434	1653736953.972	13.294	0.89	1.345	34.75
827	1.3778771886488035	0.20852547382272132	1124.9136026320475	488.3601308691659	1653736954.022	13.294	0.89	1.345	34.75
828	1.377877197115229	0.2085255187586314	1124.912895525006	488.43720550807006	1653736954.072	13.294	0.89	1.345	34.75
829	1.377877205895226	0.20852556451155801	1124.9128955250778	488.5164014676349	1653736954.122	13.473	0.76	1.348	34.749
830	1.3778772143616516	0.20852560863045153	1124.9128955248336	488.5927689997418	1653736954.172	13.473	0.76	1.348	34.749
831	1.3778772229848628	0.20852565438337814	1124.9121884179617	488.6712578523629	1653736954.222	13.473	0.76	1.348	34.749
832	1.377877231608074	0.20852569931928822	1124.9121884178637	488.7490395982105	1653736954.272	13.473	0.76	1.348	34.749
833	1.3778772402312853	0.20852574507221483	1124.911481310992	488.82752845083184	1653736954.322	13.473	0.76	1.348	34.749
834	1.3778772488544966	0.2085257900081249	1124.9114813108938	488.9053101966796	1653736954.372	13.473	0.76	1.348	34.749
835	1.3778772573209224	0.20852583494403498	1124.9107742048536	488.9823848365853	1653736954.422	13.473	0.76	1.348	34.749
836	1.3778772659441336	0.20852587987994503	1124.9107742047795	489.0601665824092	1653736954.472	13.473	0.76	1.348	34.749
837	1.3778772745673449	0.2085259248158551	1124.9107742046813	489.13794832825675	1653736954.522	13.473	0.76	1.348	34.749
838	1.3778772831905561	0.20852597056878172	1124.9100670978096	489.2164371808779	1653736954.572	13.473	0.76	1.348	34.749
839	1.377877291970553	0.20852601632170834	1124.9100670978814	489.29563314044265	1653736954.623	13.622	1.46	1.351	34.754
840	1.377877300280193	0.20852606044060185	1124.909359990694	489.3712935656061	1653736954.672	13.622	1.46	1.351	34.754
841	1.3778773089034042	0.20852610619352846	1124.9086528838222	489.4497824182273	1653736954.722	13.622	1.46	1.351	34.754
842	1.3778773175266155	0.20852615112943854	1124.9086528837238	489.52756416407493	1653736954.772	13.622	1.46	1.351	34.754
843	1.3778773259930412	0.2085261960653486	1124.9079457776838	489.6046388039808	1653736954.822	13.622	1.46	1.351	34.754
844	1.3778773346162525	0.20852624100125866	1124.9079457776097	489.68242054980453	1653736954.872	13.622	1.46	1.351	34.754
845	1.3778773432394638	0.20852628675418527	1124.9072386707378	489.76090940242557	1653736954.922	13.622	1.46	1.351	34.754
846	1.377877351862675	0.20852633169009535	1124.9072386706398	489.8386911482735	1653736954.972	13.622	1.46	1.351	34.754
847	1.3778773604858863	0.20852637662600543	1124.9072386705416	489.9164728941212	1653736955.022	13.622	1.46	1.351	34.754
848	1.3778773691090975	0.20852642237893204	1124.90653156367	489.99496174674226	1653736955.072	13.622	1.46	1.351	34.754
849	1.3778773777323088	0.20852646813185866	1124.9058244567982	490.0734505993635	1653736955.123	13.791	1.02	1.356	34.752
850	1.3778773861987343	0.20852651225075217	1124.905824456554	490.14981813147034	1653736955.172	13.791	1.02	1.356	34.752
851	1.3778773948219458	0.20852655800367878	1124.905117350684	490.22830698509296	1653736955.222	13.791	1.02	1.356	34.752
852	1.377877403445157	0.20852660293958886	1124.9051173505854	490.30608873094064	1653736955.272	13.791	1.02	1.356	34.752
853	1.3778774119115826	0.2085266478754989	1124.904410243568	490.38316336982103	1653736955.322	13.791	1.02	1.356	34.752
854	1.377877420534794	0.20852669281140898	1124.90441024347	490.4609451156687	1653736955.372	13.791	1.02	1.356	34.752
855	1.3778774291580052	0.2085267385643356	1124.9037031365983	490.53943396829	1653736955.422	13.791	1.02	1.356	34.752
856	1.3778774376244307	0.20852678350024567	1124.9029960295566	490.6165086071944	1653736955.472	13.791	1.02	1.356	34.752
857	1.377877446247642	0.20852682843615572	1124.9029960294824	490.69429035301806	1653736955.522	13.791	1.02	1.356	34.752
858	1.3778774548708532	0.2085268733720658	1124.9029960293842	490.77207209886586	1653736955.572	13.791	1.02	1.356	34.752
859	1.3778774636508502	0.20852691994200895	1124.9022889226826	490.85197516520395	1653736955.623	13.941	0.98	1.358	34.756
860	1.3778774719604903	0.2085269640609025	1124.9015818164723	490.9276355913928	1653736955.672	13.941	0.98	1.358	34.756
861	1.3778774805837015	0.20852700899681254	1124.9015818163982	491.0054173372165	1653736955.722	13.941	0.98	1.358	34.756
862	1.3778774892069128	0.2085270539327226	1124.9015818163	491.0831990830643	1653736955.772	13.941	0.98	1.358	34.756
863	1.377877497830124	0.20852709968564923	1124.9008747094283	491.16168793568545	1653736955.822	13.941	0.98	1.358	34.756
864	1.3778775064533353	0.2085271446215593	1124.9008747093299	491.2394696815331	1653736955.872	13.941	0.98	1.358	34.756
865	1.3778775150765465	0.20852718955746935	1124.900874709256	491.31725142735695	1653736955.922	13.941	0.98	1.358	34.756
866	1.3778775235429723	0.20852723449337943	1124.9001676032158	491.3943260672627	1653736955.972	13.941	0.98	1.358	34.756
867	1.3778775321661836	0.20852728024630604	1124.899460496344	491.4728149198837	1653736956.022	13.941	0.98	1.358	34.756
868	1.3778775407893948	0.20852732518221612	1124.899460496246	491.55059666573163	1653736956.072	13.941	0.98	1.358	34.756
869	1.377877549412606	0.20852737093514273	1124.8987533893742	491.62908551835284	1653736956.122	14.11	0.86	1.361	34.756
870	1.3778775580358174	0.20852741505403624	1124.8994604960735	491.7061601574029	1653736956.172	14.11	0.86	1.361	34.756
871	1.3778775666590286	0.20852746080696286	1124.8987533892018	491.7846490100242	1653736956.222	14.11	0.86	1.361	34.756
872	1.3778775751254542	0.2085275049258564	1124.8987533889335	491.8610165421551	1653736956.272	14.11	0.86	1.361	34.756
873	1.3778775837486654	0.208527550678783	1124.898046282062	491.9395053947763	1653736956.322	14.11	0.86	1.361	34.756
874	1.3778775923718767	0.20852759561469306	1124.8980462819877	492.0172871406	1653736956.372	14.11	0.86	1.361	34.756
875	1.3778776009950882	0.20852764055060313	1124.898046282891	492.0950688874493	1653736956.422	14.11	0.86	1.361	34.756
876	1.3778776096182994	0.2085276854865132	1124.8980462827928	492.1728506332969	1653736956.472	14.11	0.86	1.361	34.756
877	1.3778776182415107	0.20852773042242326	1124.8980462827187	492.2506323791207	1653736956.522	14.11	0.86	1.361	34.756
878	1.377877626864722	0.20852777535833333	1124.8980462826205	492.32841412496833	1653736956.572	14.11	0.86	1.361	34.756
879	1.3778776356447189	0.20852782192827649	1124.8973391759187	492.4083171913064	1653736956.623	14.269	0.77	1.369	34.754
880	1.3778776441111444	0.20852786604717002	1124.8973391756506	492.4846847234374	1653736956.672	14.269	0.77	1.369	34.754
881	1.3778776527343557	0.20852791098308007	1124.8973391755767	492.56246646926115	1653736956.722	14.269	0.77	1.369	34.754
882	1.377877661357567	0.20852795591899015	1124.8973391754782	492.64024821510867	1653736956.772	14.269	0.77	1.369	34.754
883	1.3778776699807782	0.20852800085490023	1124.8973391753802	492.7180299609567	1653736956.822	14.269	0.77	1.369	34.754
884	1.3778776786039895	0.20852804579081027	1124.897339175306	492.7958117067802	1653736956.872	14.269	0.77	1.369	34.754
885	1.3778776873839864	0.20852809072672035	1124.898046282151	492.87430055957134	1653736956.922	14.269	0.77	1.369	34.754
886	1.377877695850412	0.20852813566263043	1124.8973391751097	492.9513751984757	1653736956.976	14.269	0.77	1.369	34.754
887	1.3778777044736235	0.20852818059854047	1124.897339176037	493.0291569453008	1653736957.022	14.269	0.77	1.369	34.754
888	1.3778777130968347	0.20852822553445055	1124.8973391759387	493.1069386911487	1653736957.072	14.269	0.77	1.369	34.754
889	1.3778777218768317	0.20852827047036063	1124.8980462827838	493.1854275439398	1653736957.122	14.398	1.36	1.371	34.755
890	1.3778777303432572	0.20852831540627068	1124.897339175766	493.26250218281996	1653736957.172	14.398	1.36	1.371	34.755
891	1.3778777389664685	0.20852836034218075	1124.8973391756679	493.34028392866776	1653736957.222	14.398	1.36	1.371	34.755
892	1.3778777475896797	0.20852840527809083	1124.8973391755696	493.41806567451545	1653736957.272	14.398	1.36	1.371	34.755
893	1.377877756212891	0.20852844939698434	1124.898046282269	493.4951403135658	1653736957.322	14.398	1.36	1.371	34.755
894	1.3778777648361022	0.20852849433289442	1124.8980462821708	493.5729220594135	1653736957.372	14.398	1.36	1.371	34.755
895	1.3778777736160992	0.20852854008582103	1124.8980462822426	493.6521180189782	1653736957.422	14.398	1.36	1.371	34.755
896	1.3778777820825248	0.20852858420471454	1124.8980462819984	493.728485551085	1653736957.472	14.398	1.36	1.371	34.755
897	1.377877790705736	0.20852862914062462	1124.8980462819004	493.80626729693284	1653736957.522	14.398	1.36	1.371	34.755
898	1.377877799485733	0.2085286740765347	1124.8987533887455	493.8847561497239	1653736957.572	14.398	1.36	1.371	34.755
899	1.3778778081089444	0.2085287198294613	1124.8980462828752	493.96324500334646	1653736957.623	14.587	1.58	1.378	34.754
900	1.3778778167321557	0.20852876394835482	1124.8987533895745	494.0403196423968	1653736957.672	14.587	1.58	1.378	34.754
901	1.377877825355367	0.2085288088842649	1124.8987533894763	494.1181013882445	1653736957.722	14.587	1.58	1.378	34.754
902	1.3778778339785782	0.2085288530031584	1124.8994604961756	494.1951760272948	1653736957.772	14.587	1.58	1.378	34.754
903	1.3778778426017895	0.20852889793906848	1124.8994604960774	494.2729577731425	1653736957.822	14.587	1.58	1.378	34.754
904	1.3778778512250007	0.20852894287497853	1124.899460496003	494.350739518966	1653736957.872	14.587	1.58	1.378	34.754
905	1.377877859848212	0.2085289878108886	1124.899460495905	494.428521264814	1653736957.922	14.587	1.58	1.378	34.754
906	1.3778778684714232	0.20852903192978212	1124.9001676026041	494.5055959038641	1653736957.972	14.587	1.58	1.378	34.754
907	1.3778778770946345	0.2085290768656922	1124.900167602506	494.58337764971196	1653736958.022	14.587	1.58	1.378	34.754
908	1.3778778858746314	0.20852912180160227	1124.9008747093512	494.661866502503	1653736958.072	14.587	1.58	1.378	34.754
909	1.3778778944978427	0.20852916673751232	1124.900874709277	494.73964824832683	1653736958.122	14.756	1.83	1.381	34.759
910	1.377877903121054	0.20852921085640586	1124.9015818159523	494.81672288740106	1653736958.172	14.756	1.83	1.381	34.759
911	1.3778779117442652	0.2085292557923159	1124.9015818158782	494.89450463322487	1653736958.222	14.756	1.83	1.381	34.759
912	1.3778779205242622	0.20852930072822598	1124.9022889227235	494.972993486016	1653736958.272	14.756	1.83	1.381	34.759
913	1.3778779291474734	0.2085293448471195	1124.9029960294229	495.05006812506616	1653736958.322	14.756	1.83	1.381	34.759
914	1.377877937770685	0.20852938978302957	1124.902996030326	495.1278498719154	1653736958.372	14.756	1.83	1.381	34.759
915	1.3778779463938962	0.20852943390192308	1124.9037031370253	495.20492451096555	1653736958.422	14.756	1.83	1.381	34.759
916	1.3778779550171074	0.20852947883783315	1124.903703136927	495.2827062568133	1653736958.472	14.756	1.83	1.381	34.759
917	1.3778779637971044	0.20852952377374323	1124.9044102437724	495.36119510960447	1653736958.522	14.756	1.83	1.381	34.759
918	1.3778779724203156	0.20852956870965328	1124.904410243698	495.4389768554282	1653736958.572	14.756	1.83	1.381	34.759
919	1.3778779812003126	0.20852961364556336	1124.9051173505434	495.51746570821933	1653736958.623	14.915	1.25	1.387	34.76
920	1.3778779896667381	0.2085296577644569	1124.905117350275	495.59383324035025	1653736958.672	14.915	1.25	1.387	34.76
921	1.3778779982899494	0.20852970270036694	1124.9051173502007	495.6716149861738	1653736958.722	14.915	1.25	1.387	34.76
922	1.3778780069131606	0.20852974681926048	1124.9058244568762	495.7486896252483	1653736958.772	14.915	1.25	1.387	34.76
923	1.3778780156931576	0.20852979175517053	1124.9065315637454	495.82717847801524	1653736958.822	14.915	1.25	1.387	34.76
924	1.3778780243163689	0.2085298366910806	1124.9065315636471	495.90496022386304	1653736958.875	14.915	1.25	1.387	34.76
925	1.3778780330963658	0.20852988080997412	1124.90794577729	495.9827419698568	1653736958.922	14.915	1.25	1.387	34.76
926	1.377878041719577	0.20852992656290073	1124.907238670418	496.0612308224779	1653736958.972	14.915	1.25	1.387	34.76
927	1.3778780503427883	0.20852997068179427	1124.9079457770936	496.13830546155225	1653736959.022	14.915	1.25	1.387	34.76
928	1.3778780591227853	0.20853001561770432	1124.9086528839628	496.2167943143193	1653736959.072	14.915	1.25	1.387	34.76
929	1.3778780677459965	0.2085300605536144	1124.9086528838648	496.2945760601671	1653736959.122	15.055	1.72	1.401	34.756
930	1.3778780763692078	0.2085301046725079	1124.9093599905639	496.37165069921735	1653736959.172	15.055	1.72	1.401	34.756
931	1.3778780851492047	0.20853014960841798	1124.910067097409	496.4501395520085	1653736959.222	15.055	1.72	1.401	34.756
932	1.377878093772416	0.20853019454432806	1124.910067097311	496.5279212978563	1653736959.272	15.055	1.72	1.401	34.756
933	1.3778781023956272	0.20853023866322157	1124.91077420401	496.6049959369065	1653736959.322	15.055	1.72	1.401	34.756
934	1.3778781111756242	0.20853028359913164	1124.9114813108554	496.6834847896977	1653736959.372	15.055	1.72	1.401	34.756
935	1.3778781197988355	0.2085303285350417	1124.9114813107813	496.7612665355213	1653736959.422	15.055	1.72	1.401	34.756
936	1.377878128422047	0.20853037265393523	1124.9121884184578	496.838341175597	1653736959.472	15.055	1.72	1.401	34.756
937	1.3778781370452582	0.20853041758984528	1124.9121884183837	496.91612292142077	1653736959.522	15.055	1.72	1.401	34.756
938	1.3778781456684694	0.20853046252575536	1124.9121884182855	496.9939046672685	1653736959.572	15.055	1.72	1.401	34.756
939	1.3778781544484664	0.20853050746166543	1124.9128955251308	497.0723935200596	1653736959.623	15.234	1.97	1.446	34.736
940	1.3778781630716777	0.20853055158055894	1124.9136026318301	497.1494681591099	1653736959.672	15.234	1.97	1.446	34.736
941	1.377878171694889	0.20853059651646902	1124.913602631732	497.22724990495766	1653736959.722	15.234	1.97	1.446	34.736
942	1.3778781803181002	0.2085306414523791	1124.9136026316337	497.30503165080523	1653736959.772	15.234	1.97	1.446	34.736
943	1.3778781889413114	0.20853068638828914	1124.9136026315593	497.38281339662905	1653736959.822	15.234	1.97	1.446	34.736
944	1.3778781977213084	0.20853073132419922	1124.9143097384044	497.46130224942016	1653736959.872	15.234	1.97	1.446	34.736
945	1.3778782063445196	0.2085307762601093	1124.9143097383064	497.539083995268	1653736959.922	15.234	1.97	1.446	34.736
946	1.3778782149677309	0.20853082119601934	1124.9143097382323	497.61686574109166	1653736959.973	15.234	1.97	1.446	34.736
947	1.3778782235909421	0.20853086613192942	1124.914309738134	497.6946474869394	1653736960.022	15.234	1.97	1.446	34.736
948	1.3778782322141534	0.2085309110678395	1124.9143097380359	497.77242923278715	1653736960.072	15.234	1.97	1.446	34.736
949	1.3778782409941503	0.2085309568207661	1124.9143097381077	497.8516251923518	1653736960.123	15.383	1.35	1.458	34.76
950	1.3778782494605761	0.20853100093965962	1124.9143097388649	497.92799272546	1653736960.172	15.383	1.35	1.458	34.76
951	1.3778782582405729	0.2085310458755697	1124.9150168447088	498.00648157724976	1653736960.222	15.383	1.35	1.458	34.76
952	1.3778782668637843	0.20853109081147975	1124.9150168456358	498.0842633240749	1653736960.272	15.383	1.35	1.458	34.76
953	1.3778782754869956	0.20853113574738982	1124.9150168455376	498.1620450699226	1653736960.322	15.383	1.35	1.458	34.76
954	1.3778782841102069	0.2085311806832999	1124.9150168454396	498.2398268157704	1653736960.372	15.383	1.35	1.458	34.76
955	1.377878292733418	0.20853122561920995	1124.9150168453652	498.3176085615941	1653736960.422	15.383	1.35	1.458	34.76
956	1.3778783013566294	0.20853127055512002	1124.9150168452672	498.3953903074419	1653736960.472	15.383	1.35	1.458	34.76
957	1.3778783099798406	0.2085313154910301	1124.9150168451688	498.4731720532895	1653736960.522	15.383	1.35	1.458	34.76
958	1.3778783186030519	0.20853136042694015	1124.9150168450947	498.5509537991132	1653736960.572	15.383	1.35	1.458	34.76
959	1.3778783273830488	0.20853140617986676	1124.9150168451665	498.6301497586778	1653736960.623	15.553	1.31	1.464	34.763
960	1.3778783358494744	0.2085314502987603	1124.9150168448982	498.7065172908087	1653736960.672	15.553	1.31	1.464	34.763
961	1.3778783444726856	0.20853149523467035	1124.915016844824	498.7842990366325	1653736960.722	15.553	1.31	1.464	34.763
962	1.3778783532526826	0.20853154017058043	1124.9157239516694	498.8627878894236	1653736960.772	15.553	1.31	1.464	34.763
963	1.3778783618758939	0.20853158592350704	1124.9150168447977	498.9412767420448	1653736960.822	15.553	1.31	1.464	34.763
964	1.377878370499105	0.20853163004240055	1124.915723951497	499.01835138109516	1653736960.872	15.553	1.31	1.464	34.763
965	1.3778783791223166	0.20853167497831063	1124.9157239524004	499.09613312794437	1653736960.922	15.553	1.31	1.464	34.763
966	1.3778783875887421	0.2085317199142207	1124.9150168453587	499.1732077668486	1653736960.972	15.553	1.31	1.464	34.763
967	1.3778783962119534	0.20853176485013078	1124.9150168452607	499.2509895126962	1653736961.022	15.553	1.31	1.464	34.763
968	1.3778784048351647	0.20853180978604083	1124.9150168451863	499.3287712585201	1653736961.072	15.553	1.31	1.464	34.763
969	1.3778784136151616	0.20853185553896744	1124.915016845258	499.40796721808465	1653736961.122	15.692	2.43	1.479	34.764
970	1.3778784222383729	0.20853189965786098	1124.9157239519334	499.485041857159	1653736961.172	15.692	2.43	1.479	34.764
971	1.3778784308615841	0.20853194459377103	1124.915723951859	499.5628236029827	1653736961.222	15.692	2.43	1.479	34.764
972	1.3778784394847954	0.2085319895296811	1124.9157239517608	499.6406053488302	1653736961.272	15.692	2.43	1.479	34.764
973	1.377878447951221	0.20853203446559118	1124.9150168447193	499.7176799877347	1653736961.322	15.692	2.43	1.479	34.764
974	1.377878456731218	0.20853207940150123	1124.9157239515885	499.79616884050176	1653736961.372	15.692	2.43	1.479	34.764
975	1.3778784653544291	0.2085321243374113	1124.9157239514902	499.87395058634957	1653736961.422	15.692	2.43	1.479	34.764
976	1.3778784739776406	0.20853216927332138	1124.9157239523936	499.9517323331987	1653736961.472	15.692	2.43	1.479	34.764
977	1.3778784826008519	0.20853221420923143	1124.9157239523195	500.02951407902253	1653736961.522	15.692	2.43	1.479	34.764
978	1.3778784912240631	0.20853225996215805	1124.9150168454476	500.10800293164374	1653736961.572	15.692	2.43	1.479	34.764
979	1.37787850000406	0.20853230571508466	1124.9150168455196	500.1871988912084	1653736961.623	15.871	2.73	1.493	34.766
980	1.3778785084704857	0.2085323498339782	1124.915016845251	500.2635664233391	1653736961.672	15.871	2.73	1.493	34.766
981	1.377878517093697	0.20853239476988825	1124.9150168451772	500.34134816916304	1653736961.722	15.871	2.73	1.493	34.766
982	1.3778785257169082	0.20853243970579832	1124.915016845079	500.41912991501056	1653736961.772	15.871	2.73	1.493	34.766
983	1.3778785343401194	0.2085324846417084	1124.9150168449808	500.49691166085836	1653736961.822	15.871	2.73	1.493	34.766
984	1.3778785429633307	0.20853252957761845	1124.9150168449064	500.5746934066821	1653736961.872	15.871	2.73	1.493	34.766
985	1.3778785517433276	0.20853257451352852	1124.9157239517517	500.6531822594732	1653736961.922	15.871	2.73	1.493	34.766
986	1.3778785603665389	0.2085326194494386	1124.9157239516535	500.730964005321	1653736961.972	15.871	2.73	1.493	34.766
987	1.3778785689897501	0.20853266438534865	1124.9157239515794	500.80874575114467	1653736962.022	15.871	2.73	1.493	34.766
988	1.3778785776129614	0.20853270932125872	1124.9157239514811	500.8865274969925	1653736962.072	15.871	2.73	1.493	34.766
989	1.3778785862361729	0.2085327542571688	1124.9157239523843	500.96430924384157	1653736962.122	16.03	2.44	1.5	34.777
990	1.3778785948593841	0.20853279919307885	1124.9157239523101	501.0420909896652	1653736962.172	16.03	2.44	1.5	34.777
991	1.3778786034825954	0.20853284412898893	1124.915723952212	501.11987273551307	1653736962.222	16.03	2.44	1.5	34.777
992	1.3778786121058066	0.20853288824788244	1124.9164310589113	501.19694737456325	1653736962.272	16.03	2.44	1.5	34.777
993	1.377878620729018	0.2085329331837925	1124.916431058813	501.2747291204111	1653736962.322	16.03	2.44	1.5	34.777
994	1.3778786293522292	0.2085329781197026	1124.9164310587148	501.3525108662587	1653736962.372	16.03	2.44	1.5	34.777
995	1.377878638132226	0.20853302305561267	1124.9171381655601	501.4309997190498	1653736962.422	16.03	2.44	1.5	34.777
996	1.3778786467554374	0.2085330679915227	1124.917138165486	501.5087814648736	1653736962.472	16.03	2.44	1.5	34.777
997	1.3778786553786486	0.2085331129274328	1124.917138165388	501.58656321072147	1653736962.522	16.03	2.44	1.5	34.777
998	1.3778786640018599	0.20853315786334287	1124.9171381652895	501.66434495656915	1653736962.572	16.03	2.44	1.5	34.777
999	1.3778786729386425	0.20853320361626948	1124.9178452723047	501.74424802307715	1653736962.623	16.169	1.87	1.507	34.781
1000	1.377878681405068	0.208533247735163	1124.9178452720607	501.8206155551839	1653736962.672	16.169	1.87	1.507	34.781
1001	1.3778786900282793	0.20853329267107307	1124.9178452719625	501.8983973010317	1653736962.722	16.169	1.87	1.507	34.781
1002	1.3778786988082763	0.20853333760698312	1124.9185523788315	501.97688615379883	1653736962.772	16.169	1.87	1.507	34.781
1003	1.3778787074314875	0.2085333825428932	1124.9185523787335	502.05466789964663	1653736962.822	16.169	1.87	1.507	34.781
1004	1.3778787160546988	0.20853342747880327	1124.9185523786352	502.1324496454943	1653736962.872	16.169	1.87	1.507	34.781
1005	1.37787872467791	0.20853347159769678	1124.9192594853346	502.2095242845447	1653736962.922	16.169	1.87	1.507	34.781
1006	1.377878733457907	0.20853351653360686	1124.9199665921797	502.2880131373358	1653736962.972	16.169	1.87	1.507	34.781
1007	1.3778787420811185	0.2085335614695169	1124.919966593107	502.3657948841608	1653736963.022	16.169	1.87	1.507	34.781
1008	1.3778787507043297	0.20853360640542698	1124.9199665930087	502.44357663000864	1653736963.072	16.169	1.87	1.507	34.781
1009	1.3778787594843267	0.20853365134133706	1124.920673699854	502.5220654827998	1653736963.122	16.328	1.98	1.511	34.789
1010	1.377878768107538	0.20853369546023057	1124.9213808065533	502.59914012185	1653736963.172	16.328	1.98	1.511	34.789
1011	1.3778787767307492	0.20853374039614064	1124.921380806455	502.6769218676978	1653736963.222	16.328	1.98	1.511	34.789
1012	1.3778787855107462	0.2085337853320507	1124.922087913324	502.7554107204648	1653736963.272	16.328	1.98	1.511	34.789
1013	1.3778787941339574	0.20853383026796077	1124.9220879132263	502.8331924663127	1653736963.322	16.328	1.98	1.511	34.789
1014	1.3778788027571687	0.20853387520387084	1124.9220879131278	502.91097421216045	1653736963.372	16.328	1.98	1.511	34.789
1015	1.3778788116939513	0.20853392095679746	1124.922795020143	502.99087727866845	1653736963.423	16.328	1.98	1.511	34.789
1016	1.3778788201603769	0.20853396425867443	1124.9235021266722	503.06653770400163	1653736963.472	16.328	1.98	1.511	34.789
1017	1.3778788289403738	0.20853400919458448	1124.9242092335417	503.1450265567688	1653736963.522	16.328	1.98	1.511	34.789
1018	1.377878837563585	0.20853405413049456	1124.9242092334434	503.22280830261656	1653736963.572	16.328	1.98	1.511	34.789
1019	1.377878846343582	0.20853409988342117	1124.924209233515	503.3020042621812	1653736963.623	16.488	2.44	1.515	34.79
1020	1.3778788548100076	0.20853414318529814	1124.9249163400445	503.37766468751454	1653736963.672	16.488	2.44	1.515	34.79
1021	1.3778788635900046	0.20853418812120822	1124.9256234468896	503.4561535403057	1653736963.722	16.488	2.44	1.515	34.79
1022	1.3778788722132158	0.2085342330571183	1124.9256234467916	503.5339352861535	1653736963.772	16.488	2.44	1.515	34.79
1023	1.3778788809932128	0.20853427799302834	1124.9263305536606	503.61242413892063	1653736963.822	16.488	2.44	1.515	34.79
1024	1.377878889616424	0.20853432292893842	1124.9263305535626	503.69020588476843	1653736963.872	16.488	2.44	1.515	34.79
1025	1.3778788982396353	0.20853436704783193	1124.927037660262	503.7672805238186	1653736963.922	16.488	2.44	1.515	34.79
1026	1.3778789070196322	0.208534411983742	1124.927744767107	503.8457693766098	1653736963.972	16.488	2.44	1.515	34.79
1027	1.3778789156428435	0.20853445691965208	1124.9277447670086	503.9235511224574	1653736964.022	16.488	2.44	1.515	34.79
1028	1.3778789242660547	0.2085345010385456	1124.9284518737081	504.0006257615078	1653736964.072	16.488	2.44	1.515	34.79
1029	1.3778789330460517	0.20853454597445567	1124.9291589805534	504.07911461429904	1653736964.122	16.667	2.62	1.519	34.791
1030	1.377878941669263	0.20853459091036572	1124.9291589804793	504.1568963601227	1653736964.172	16.667	2.62	1.519	34.791
1031	1.37787895044926	0.2085346358462758	1124.9298660873244	504.23538521291385	1653736964.222	16.667	2.62	1.519	34.791
1032	1.3778789590724712	0.20853468078218587	1124.929866087226	504.3131669587614	1653736964.272	16.667	2.62	1.519	34.791
1033	1.3778789676956824	0.20853472490107938	1124.9305731939253	504.3902415978118	1653736964.322	16.667	2.62	1.519	34.791
1034	1.3778789763188937	0.20853476983698946	1124.930573193827	504.46802334365947	1653736964.372	16.667	2.62	1.519	34.791
1035	1.3778789850988906	0.2085348147728995	1124.9312803006965	504.54651219642665	1653736964.422	16.667	2.62	1.519	34.791
1036	1.377878993722102	0.20853485970880958	1124.9312803015996	504.6242939432757	1653736964.472	16.667	2.62	1.519	34.791
1037	1.3778790023453134	0.2085349038277031	1124.9319874082992	504.7013685823262	1653736964.522	16.667	2.62	1.519	34.791
1038	1.3778790111253103	0.20853494876361317	1124.9326945151442	504.77985743511726	1653736964.572	16.667	2.62	1.519	34.791
1039	1.377879019905307	0.20853499451653978	1124.9326945142145	504.8590533936804	1653736964.623	16.816	2.15	1.532	34.785
1040	1.3778790283717328	0.20853503863543332	1124.9326945149478	504.9354209268127	1653736964.672	16.816	2.15	1.532	34.785
1041	1.377879036994944	0.20853508275432683	1124.9334016216471	505.0124955658629	1653736964.722	16.816	2.15	1.532	34.785
1042	1.377879045774941	0.2085351276902369	1124.9341087284922	505.09098441865405	1653736964.772	16.816	2.15	1.532	34.785
1043	1.3778790543981523	0.20853517344316352	1124.9334016216208	505.1694732712753	1653736964.822	16.816	2.15	1.532	34.785
1044	1.3778790631781492	0.20853521756205703	1124.9348158352632	505.24725501726897	1653736964.872	16.816	2.15	1.532	34.785
1045	1.3778790718013605	0.2085352624979671	1124.9348158351652	505.3250367631166	1653736964.922	16.816	2.15	1.532	34.785
1046	1.3778790804245717	0.20853530743387716	1124.934815835091	505.4028185089404	1653736964.972	16.816	2.15	1.532	34.785
1047	1.3778790892045687	0.20853535236978724	1124.9355229419361	505.4813073617316	1653736965.022	16.816	2.15	1.532	34.785
1048	1.37787909782778	0.20853539648868075	1124.9362300486355	505.5583820007819	1653736965.072	16.816	2.15	1.532	34.785
1049	1.3778791064509912	0.20853544142459082	1124.9362300485373	505.63616374662945	1653736965.122	16.985	2.15	1.544	34.789
1050	1.3778791150742025	0.2085354863605009	1124.936230048439	505.7139454924772	1653736965.172	16.985	2.15	1.544	34.789
1051	1.3778791238541994	0.20853553129641095	1124.9369371553082	505.79243434524443	1653736965.222	16.985	2.15	1.544	34.789
1052	1.3778791324774107	0.20853557541530449	1124.9376442619837	505.86950898431877	1653736965.272	16.985	2.15	1.544	34.789
1053	1.377879141100622	0.20853562035121453	1124.9376442619093	505.9472907301424	1653736965.322	16.985	2.15	1.544	34.789
1054	1.3778791498806189	0.2085356652871246	1124.9383513687546	506.0257795829335	1653736965.372	16.985	2.15	1.544	34.789
1055	1.3778791588174015	0.20853571104005122	1124.9390584757698	506.1056826494416	1653736965.423	16.985	2.15	1.544	34.789
1056	1.377879167283827	0.20853575515894474	1124.9390584755256	506.1820501815485	1653736965.472	16.985	2.15	1.544	34.789
1057	1.3778791759070383	0.20853579927783827	1124.9397655822008	506.25912482062273	1653736965.522	16.985	2.15	1.544	34.789
1058	1.3778791845302496	0.20853584421374832	1124.9397655821267	506.3369065664465	1653736965.572	16.985	2.15	1.544	34.789
1059	1.3778791933102466	0.2085358891496584	1124.940472688972	506.41539541923765	1653736965.623	17.124	1.8	1.55	34.795
1060	1.3778792019334578	0.2085359332685519	1124.9411797956711	506.49247005828784	1653736965.672	17.124	1.8	1.55	34.795
1061	1.377879210556669	0.20853597820446199	1124.9411797955731	506.57025180413564	1653736965.722	17.124	1.8	1.55	34.795
1062	1.377879219336666	0.20853602314037206	1124.9418869024182	506.6487406569268	1653736965.772	17.124	1.8	1.55	34.795
1063	1.3778792279598775	0.20853606725926557	1124.942594010119	506.7258152969784	1653736965.822	17.124	1.8	1.55	34.795
1064	1.3778792365830888	0.20853611219517565	1124.9425940100207	506.8035970428262	1653736965.872	17.124	1.8	1.55	34.795
1065	1.3778792453630857	0.20853615713108573	1124.9433011168658	506.8820858956173	1653736965.922	17.124	1.8	1.55	34.795
1066	1.377879253986297	0.20853620206699577	1124.9433011167919	506.95986764144095	1653736965.972	17.124	1.8	1.55	34.795
1067	1.3778792626095082	0.2085362461858893	1124.9440082234669	507.0369422805152	1653736966.022	17.124	1.8	1.55	34.795
1068	1.3778792713895052	0.20853629112179936	1124.9447153303363	507.11543113328224	1653736966.073	17.124	1.8	1.55	34.795
1069	1.3778792800127164	0.20853633605770944	1124.944715330238	507.1932128791302	1653736966.122	17.293	2.38	1.552	34.799
1070	1.3778792886359277	0.20853638017660295	1124.9454224369374	507.2702875181804	1653736966.172	17.293	2.38	1.552	34.799
1071	1.3778792974159246	0.20853642511251302	1124.9461295437827	507.34877637097156	1653736966.222	17.293	2.38	1.552	34.799
1072	1.3778793060391359	0.20853646923140653	1124.9468366504818	507.4258510100217	1653736966.272	17.293	2.38	1.552	34.799
1073	1.3778793146623471	0.2085365141673166	1124.9468366503836	507.50363275586943	1653736966.322	17.293	2.38	1.552	34.799
1074	1.377879323442344	0.20853655828621012	1124.9482508640262	507.5814145018631	1653736966.372	17.293	2.38	1.552	34.799
1075	1.3778793320655554	0.2085366032221202	1124.948250863928	507.65919624771095	1653736966.422	17.293	2.38	1.552	34.799
1076	1.3778793406887666	0.2085366473410137	1124.9489579706274	507.73627088676113	1653736966.472	17.293	2.38	1.552	34.799
1077	1.3778793494687636	0.20853669227692379	1124.9496650774727	507.8147597395523	1653736966.522	17.293	2.38	1.552	34.799
1078	1.3778793580919748	0.20853673721283386	1124.9496650773744	507.89254148540005	1653736966.572	17.293	2.38	1.552	34.799
1079	1.3778793668719718	0.20853678133172737	1124.951079291017	507.9703232313937	1653736966.622	17.462	2.75	1.563	34.794
1080	1.377879375495183	0.20853682626763745	1124.951079290919	508.0481049772415	1653736966.672	17.462	2.75	1.563	34.794
1081	1.3778793841183943	0.20853687038653096	1124.9517863976182	508.12517961629175	1653736966.722	17.462	2.75	1.563	34.794
1082	1.3778793928983912	0.20853691532244104	1124.9524935044635	508.2036684690828	1653736966.772	17.462	2.75	1.563	34.794
1083	1.3778794015216025	0.20853695944133455	1124.9532006111626	508.2807431081331	1653736966.822	17.462	2.75	1.563	34.794
1084	1.3778794101448137	0.20853700437724462	1124.9532006110646	508.3585248539809	1653736966.872	17.462	2.75	1.563	34.794
1085	1.3778794189248107	0.20853704849613813	1124.954614824707	508.43630659997444	1653736966.922	17.462	2.75	1.563	34.794
1086	1.377879427548022	0.2085370934320482	1124.954614824609	508.51408834582236	1653736966.972	17.462	2.75	1.563	34.794
1087	1.3778794361712332	0.20853713755094172	1124.9553219313082	508.5911629848724	1653736967.022	17.462	2.75	1.563	34.794
1088	1.3778794449512302	0.2085371824868518	1124.9560290381535	508.66965183766354	1653736967.072	17.462	2.75	1.563	34.794
1089	1.377879453731227	0.20853722742276187	1124.9567361449988	508.74814069045476	1653736967.122	17.631	2.36	1.564	34.8
1090	1.3778794623544384	0.20853727154165538	1124.957443251698	508.825215329505	1653736967.172	17.631	2.36	1.564	34.8
1091	1.3778794709776496	0.2085373156605489	1124.9581503583972	508.90228996855535	1653736967.222	17.631	2.36	1.564	34.8
1092	1.3778794797576466	0.20853736059645897	1124.9588574652425	508.98077882134646	1653736967.272	17.631	2.36	1.564	34.8
1093	1.3778794883808578	0.20853740471535248	1124.9595645719419	509.05785346039664	1653736967.322	17.631	2.36	1.564	34.8
1094	1.3778794971608548	0.20853744965126256	1124.960271678787	509.1363423131879	1653736967.372	17.631	2.36	1.564	34.8
1095	1.3778795059408517	0.20853749458717263	1124.9609787856323	509.21483116597904	1653736967.422	17.631	2.36	1.564	34.8
1096	1.377879514564063	0.20853753870606614	1124.9616858923314	509.2919058050291	1653736967.472	17.631	2.36	1.564	34.8
1097	1.3778795235008456	0.20853758445899276	1124.9623929993468	509.37180887153727	1653736967.523	17.631	2.36	1.564	34.8
1098	1.3778795319672712	0.20853762776086973	1124.963100105876	509.44746929687057	1653736967.572	17.631	2.36	1.564	34.8
1099	1.3778795407472682	0.2085376726967798	1124.9638072127211	509.5259581496618	1653736967.622	17.77	2.84	1.572	34.803
1100	1.3778795493704794	0.20853771681567332	1124.9645143194207	509.6030327887122	1653736967.672	17.77	2.84	1.572	34.803
1101	1.3778795581504764	0.2085377617515834	1124.9652214262655	509.68152164150314	1653736967.722	17.77	2.84	1.572	34.803
1102	1.3778795667736876	0.2085378058704769	1124.965928532965	509.7585962805536	1653736967.772	17.77	2.84	1.572	34.803
1103	1.3778795755536846	0.20853784998937044	1124.9673427465837	509.83637802657125	1653736967.822	17.77	2.84	1.572	34.803
1104	1.3778795843336815	0.2085378949252805	1124.968049853453	509.9148668793384	1653736967.872	17.77	2.84	1.572	34.803
1105	1.3778795929568928	0.20853793904417403	1124.968756960128	509.9919415184125	1653736967.922	17.77	2.84	1.572	34.803
1106	1.3778796017368897	0.20853798398008408	1124.9694640669973	510.0704303711796	1653736967.972	17.77	2.84	1.572	34.803
1107	1.3778796105168867	0.20853802809897762	1124.970878280616	510.1482121171973	1653736968.022	17.77	2.84	1.572	34.803
1108	1.377879619140098	0.20853807221787113	1124.9715853873154	510.22528675624756	1653736968.072	17.77	2.84	1.572	34.803
1109	1.3778796279200949	0.2085381171537812	1124.9722924941607	510.3037756090388	1653736968.122	17.94	2.07	1.583	34.798
1110	1.3778796365433061	0.20853816127267472	1124.9729996008598	510.3808502480891	1653736968.172	17.94	2.07	1.583	34.798
1111	1.3778796451665174	0.20853820539156823	1124.9737067075591	510.45792488713926	1653736968.222	17.94	2.07	1.583	34.798
1112	1.3778796539465143	0.2085382503274783	1124.9744138144044	510.5364137399304	1653736968.272	17.94	2.07	1.583	34.798
1113	1.3778796625697256	0.2085382944463718	1124.9751209211036	510.6134883789807	1653736968.322	17.94	2.07	1.583	34.798
1114	1.3778796713497226	0.20853833856526535	1124.9765351347223	510.6912701249983	1653736968.372	17.94	2.07	1.583	34.798
1115	1.3778796799729338	0.2085383835011754	1124.9765351346482	510.7690518708219	1653736968.422	17.94	2.07	1.583	34.798
1116	1.3778796887529308	0.20853842762006894	1124.9779493482667	510.84683361683966	1653736968.472	17.94	2.07	1.583	34.798
1117	1.3778796975329277	0.20853847255597902	1124.9786564551118	510.9253224696309	1653736968.522	17.94	2.07	1.583	34.798
1118	1.377879706156139	0.20853851667487253	1124.9793635618112	511.00239710868107	1653736968.572	17.94	2.07	1.583	34.798
1119	1.377879714936136	0.2085385616107826	1124.9800706686565	511.08088596147223	1653736968.622	18.119	2.36	1.584	34.805
1120	1.3778797235593472	0.2085386057296761	1124.9807777753558	511.15796060052276	1653736968.672	18.119	2.36	1.584	34.805
1121	1.3778797323393441	0.20853864984856962	1124.9821919889987	511.23574234651636	1653736968.722	18.119	2.36	1.584	34.805
1122	1.3778797409625554	0.2085386947844797	1124.9821919889002	511.31352409236393	1653736968.772	18.119	2.36	1.584	34.805
1123	1.3778797497425523	0.2085387389033732	1124.983606202543	511.39130583835754	1653736968.822	18.119	2.36	1.584	34.805
1124	1.3778797583657636	0.2085387838392833	1124.9836062024447	511.4690875842054	1653736968.872	18.119	2.36	1.584	34.805
1125	1.3778797671457605	0.2085388279581768	1124.9850204160875	511.54686933019906	1653736968.922	18.119	2.36	1.584	34.805
1126	1.3778797757689718	0.20853887289408687	1124.9850204159893	511.62465107604675	1653736968.972	18.119	2.36	1.584	34.805
1127	1.3778797843921833	0.20853891701298038	1124.98572752369	511.7017257160984	1653736969.022	18.119	2.36	1.584	34.805
1128	1.3778797931721802	0.20853896194889046	1124.986434630535	511.78021456888956	1653736969.072	18.119	2.36	1.584	34.805
1129	1.377879801952177	0.20853900688480054	1124.987141736379	511.8587034206793	1653736969.122	18.268	2.07	1.596	34.8
1130	1.3778798105753884	0.20853905100369405	1124.9878488440797	511.93577806073097	1653736969.172	18.268	2.07	1.596	34.8
1131	1.3778798191985997	0.20853909512258756	1124.9885559507788	512.0128526997812	1653736969.222	18.268	2.07	1.596	34.8
1132	1.3778798279785966	0.20853914005849764	1124.9892630576242	512.0913415525723	1653736969.272	18.268	2.07	1.596	34.8
1133	1.377879836601808	0.20853918417739115	1124.9899701643235	512.1684161916227	1653736969.322	18.268	2.07	1.596	34.8
1134	1.3778798452250192	0.20853922911330122	1124.9899701642253	512.2461979374704	1653736969.372	18.268	2.07	1.596	34.8
1135	1.3778798540050161	0.2085392740492113	1124.9906772710706	512.3246867902616	1653736969.422	18.268	2.07	1.596	34.8
1136	1.3778798626282274	0.2085393181681048	1124.99138437777	512.4017614293118	1653736969.472	18.268	2.07	1.596	34.8
1137	1.3778798712514386	0.20853936310401489	1124.9913843776717	512.4795431751595	1653736969.522	18.268	2.07	1.596	34.8
1138	1.3778798800314356	0.2085394072229084	1124.9927985913143	512.5573249211532	1653736969.572	18.268	2.07	1.596	34.8
1139	1.3778798888114325	0.20853945215881847	1124.9935056981594	512.6358137739444	1653736969.622	18.447	2.37	1.599	34.807
1140	1.3778798974346438	0.20853949627771198	1124.9942128048585	512.7128884129945	1653736969.672	18.447	2.37	1.599	34.807
1141	1.377879906057855	0.20853954121362206	1124.9942128047605	512.7906701588424	1653736969.722	18.447	2.37	1.599	34.807
1142	1.3778799146810663	0.20853958533251557	1124.9949199114599	512.8677447978928	1653736969.772	18.447	2.37	1.599	34.807
1143	1.3778799234610632	0.20853963026842565	1124.9956270183052	512.9462336506839	1653736969.822	18.447	2.37	1.599	34.807
1144	1.3778799320842745	0.20853967520433572	1124.995627018207	513.0240153965315	1653736969.872	18.447	2.37	1.599	34.807
1145	1.3778799407074858	0.20853971932322923	1124.996334124906	513.1010900355816	1653736969.922	18.447	2.37	1.599	34.807
1146	1.3778799494874827	0.2085397642591393	1124.9970412317514	513.1795788883728	1653736969.972	18.447	2.37	1.599	34.807
1147	1.377879958110694	0.20853980919504936	1124.997041231677	513.2573606341966	1653736970.022	18.447	2.37	1.599	34.807
1148	1.3778799667339052	0.2085398533139429	1124.9977483383525	513.334435273271	1653736970.072	18.447	2.37	1.599	34.807
1149	1.3778799753571165	0.2085398974328364	1124.9984554450516	513.4115099123212	1653736970.122	18.606	2.47	1.604	34.812
1150	1.3778799839803277	0.20853994236874648	1124.9984554449536	513.4892916581689	1653736970.172	18.606	2.47	1.604	34.812
1151	1.3778799927603247	0.20853998730465653	1124.9991625518228	513.567780510936	1653736970.222	18.606	2.47	1.604	34.812
1152	1.377880001383536	0.2085400322405666	1124.9991625517246	513.6455622567837	1653736970.272	18.606	2.47	1.604	34.812
1153	1.3778800100067472	0.20854007717647668	1124.9991625516263	513.7233440026314	1653736970.322	18.606	2.47	1.604	34.812
1154	1.3778800186299587	0.2085401212953702	1124.999869659327	513.8004186426831	1653736970.372	18.606	2.47	1.604	34.812
1155	1.3778800274099554	0.20854016623128027	1125.000576765171	513.878907494473	1653736970.422	18.606	2.47	1.604	34.812
1156	1.3778800360331669	0.20854021035017378	1125.0012838728717	513.9559821345246	1653736970.472	18.606	2.47	1.604	34.812
1157	1.3778800446563781	0.20854025528608386	1125.0012838727735	514.0337638803722	1653736970.522	18.606	2.47	1.604	34.812
1158	1.3778800532795894	0.20854030022199394	1125.0012838726752	514.11154562622	1653736970.572	18.606	2.47	1.604	34.812
1159	1.3778800619028007	0.20854034515790398	1125.0012838726009	514.1893273720436	1653736970.622	18.755	3.49	1.607	34.82
1160	1.377880070526012	0.20854038927679752	1125.0019909792763	514.2664020111181	1653736970.672	18.755	3.49	1.607	34.82
1161	1.3778800791492232	0.20854043421270757	1125.001990979202	514.3441837569417	1653736970.722	18.755	3.49	1.607	34.82
1162	1.3778800877724344	0.20854047914861765	1125.0019909791038	514.4219655027894	1653736970.772	18.755	3.49	1.607	34.82
1163	1.3778800963956457	0.20854052408452772	1125.0019909790058	514.4997472486373	1653736970.822	18.755	3.49	1.607	34.82
1164	1.377880105018857	0.20854056902043777	1125.0019909789316	514.5775289944609	1653736970.872	18.755	3.49	1.607	34.82
1165	1.3778801136420682	0.2085406131393313	1125.0026980856069	514.6546036335352	1653736970.922	18.755	3.49	1.607	34.82
1166	1.3778801222652795	0.20854065807524136	1125.0026980855325	514.7323853793589	1653736970.972	18.755	3.49	1.607	34.82
1167	1.377880130888491	0.20854070301115143	1125.0026980864359	514.8101671262081	1653736971.022	18.755	3.49	1.607	34.82
1168	1.3778801395117022	0.2085407479470615	1125.0026980863377	514.8879488720559	1653736971.072	18.755	3.49	1.607	34.82
1169	1.3778801481349134	0.20854079288297156	1125.0026980862635	514.9657306178796	1653736971.122	18.934	3.92	1.609	34.823
1170	1.3778801567581247	0.20854083781888164	1125.0026980861653	515.0435123637272	1653736971.172	18.934	3.92	1.609	34.823
1171	1.377880165381336	0.2085408827547917	1125.002698086067	515.121294109575	1653736971.222	18.934	3.92	1.609	34.823
1172	1.3778801740045472	0.20854092687368522	1125.0034051927664	515.1983687486253	1653736971.272	18.934	3.92	1.609	34.823
1173	1.3778801826277585	0.2085409718095953	1125.0034051926682	515.2761504944731	1653736971.322	18.934	3.92	1.609	34.823
1174	1.3778801912509697	0.20854101674550535	1125.003405192594	515.3539322402968	1653736971.372	18.934	3.92	1.609	34.823
1175	1.377880199874181	0.20854106168141542	1125.0034051924956	515.4317139861444	1653736971.422	18.934	3.92	1.609	34.823
1176	1.3778802084973922	0.2085411066173255	1125.0034051923976	515.5094957319923	1653736971.472	18.934	3.92	1.609	34.823
1177	1.3778802171206035	0.20854115155323558	1125.0034051922994	515.5872774778398	1653736971.522	18.934	3.92	1.609	34.823
1178	1.377880225743815	0.20854119648914562	1125.0034051932266	515.6650592246651	1653736971.572	18.934	3.92	1.609	34.823
1179	1.3778802342102405	0.2085412414250557	1125.002698086185	515.7421338635695	1653736971.622	19.093	3.1	1.609	34.829
1180	1.3778802431470232	0.20854128717798232	1125.0034051932003	515.8220369300775	1653736971.673	19.093	3.1	1.609	34.829
1181	1.377880251456663	0.20854133129687583	1125.0026980860125	515.8976973552408	1653736971.722	19.093	3.1	1.609	34.829
1182	1.3778802600798743	0.20854137541576936	1125.003405192688	515.9747719943151	1653736971.772	19.093	3.1	1.609	34.829
1183	1.3778802685462999	0.2085414203516794	1125.0026980856703	516.0518466331955	1653736971.822	19.093	3.1	1.609	34.829
1184	1.3778802771695111	0.2085414652875895	1125.002698085572	516.1296283790432	1653736971.872	19.093	3.1	1.609	34.829
1185	1.3778802857927226	0.20854151022349957	1125.0026980864752	516.2074101258922	1653736971.922	19.093	3.1	1.609	34.829
1186	1.3778802944159338	0.20854155515940961	1125.0026980864013	516.2851918717162	1653736971.972	19.093	3.1	1.609	34.829
1187	1.377880303039145	0.2085416000953197	1125.0026980863029	516.3629736175637	1653736972.022	19.093	3.1	1.609	34.829
1188	1.3778803115055707	0.2085416458482463	1125.0012838724879	516.4407553632416	1653736972.072	19.093	3.1	1.609	34.829
1189	1.377880320128782	0.20854169078415638	1125.0012838723896	516.5185371090894	1653736972.122	19.242	2.11	1.61	34.828
1190	1.3778803287519932	0.20854173572006643	1125.0012838723155	516.5963188549131	1653736972.172	19.242	2.11	1.61	34.828
1191	1.3778803373752044	0.2085417806559765	1125.0012838722173	516.6741006007608	1653736972.222	19.242	2.11	1.61	34.828
1192	1.37788034584163	0.20854182559188658	1125.0005767651758	516.7511752396653	1653736972.272	19.242	2.11	1.61	34.828
1193	1.3778803544648415	0.20854187052779663	1125.0005767661028	516.8289569864903	1653736972.322	19.242	2.11	1.61	34.828
1194	1.377880362931267	0.2085419154637067	1124.9998696590612	516.9060316253945	1653736972.372	19.242	2.11	1.61	34.828
1195	1.3778803715544783	0.20854196039961678	1124.9998696589632	516.9838133712424	1653736972.422	19.242	2.11	1.61	34.828
1196	1.3778803801776895	0.20854200533552683	1124.9998696588889	517.061595117066	1653736972.472	19.242	2.11	1.61	34.828
1197	1.377880388644115	0.20854205108845345	1124.998455445074	517.139376862744	1653736972.522	19.242	2.11	1.61	34.828
1198	1.3778803972673264	0.20854209602436352	1124.9984554449757	517.2171586085916	1653736972.572	19.242	2.11	1.61	34.828
1199	1.3778804057337521	0.2085421409602736	1124.9977483389353	517.2942332484972	1653736972.622	19.431	3.58	1.611	34.832
1200	1.377880414513749	0.2085421867132002	1124.997748339007	517.3734292080618	1653736972.673	19.431	3.58	1.611	34.832
1201	1.377880422823389	0.20854223083209372	1124.9970412318196	517.4490896332253	1653736972.722	19.431	3.58	1.611	34.832
1202	1.3778804314466002	0.2085422757680038	1124.9970412317214	517.5268713790731	1653736972.772	19.431	3.58	1.611	34.832
1203	1.3778804399130258	0.2085423215209304	1124.9956270179064	517.6046531247509	1653736972.822	19.431	3.58	1.611	34.832
1204	1.377880448536237	0.20854236645684046	1124.9956270178322	517.6824348705745	1653736972.872	19.431	3.58	1.611	34.832
1205	1.3778804571594483	0.20854241139275054	1124.995627017734	517.7602166164224	1653736972.922	19.431	3.58	1.611	34.832
1206	1.377880465625874	0.20854245714567715	1124.9942128049204	517.8379983631015	1653736972.972	19.431	3.58	1.611	34.832
1207	1.3778804740922996	0.20854250208158723	1124.9935056978788	517.9150730020059	1653736973.022	19.431	3.58	1.611	34.832
1208	1.377880482715511	0.2085425470174973	1124.9935056977806	517.9928547478537	1653736973.072	19.431	3.58	1.611	34.832
1209	1.3778804911819365	0.20854259195340735	1124.992798590763	518.069929386734	1653736973.122	19.59	3.1	1.611	34.833
1210	1.3778804996483622	0.20854263770633397	1124.9913843779493	518.1477111334132	1653736973.172	19.59	3.1	1.611	34.833
1211	1.3778805082715735	0.20854268264224404	1124.991384377851	518.2254928792609	1653736973.222	19.59	3.1	1.611	34.833
1212	1.377880516737999	0.20854272757815412	1124.9906772708096	518.3025675181652	1653736973.272	19.59	3.1	1.611	34.833
1213	1.3778805252044246	0.20854277333108073	1124.9892630569943	518.380349263843	1653736973.327	19.59	3.1	1.611	34.833
1214	1.3778805338276359	0.20854281826699078	1124.9892630569202	518.4581310096669	1653736973.372	19.59	3.1	1.611	34.833
1215	1.3778805424508471	0.2085428640199174	1124.9885559500485	518.5366198622878	1653736973.422	19.59	3.1	1.611	34.833
1216	1.377880550917273	0.20854290895582747	1124.9878488440083	518.6136945021935	1653736973.472	19.59	3.1	1.611	34.833
1217	1.3778805593836985	0.20854295470875409	1124.9864346301933	518.6914762478714	1653736973.522	19.59	3.1	1.611	34.833
1218	1.3778805680069097	0.20854299964466416	1124.9864346300951	518.7692579937192	1653736973.572	19.59	3.1	1.611	34.833
1219	1.3778805764733353	0.20854304539759078	1124.9850204162801	518.847039739397	1653736973.622	19.75	4.44	1.607	34.835
1220	1.3778805849397608	0.20854309033350082	1124.9843133092625	518.9241143782773	1653736973.672	19.75	4.44	1.607	34.835
1221	1.3778805934061866	0.2085431352694109	1124.9836062032223	519.0011890181831	1653736973.722	19.75	4.44	1.607	34.835
1222	1.3778806020293979	0.20854318102233751	1124.9828990963506	519.0796778708043	1653736973.772	19.75	4.44	1.607	34.835
1223	1.3778806104958234	0.2085432259582476	1124.982191989309	519.1567525097087	1653736973.822	19.75	4.44	1.607	34.835
1224	1.377880618962249	0.20854327089415764	1124.9814848822914	519.2338271485888	1653736973.872	19.75	4.44	1.607	34.835
1225	1.3778806275854603	0.20854331664708425	1124.98077777542	519.3123160012101	1653736973.922	19.75	4.44	1.607	34.835
1226	1.377880636051886	0.20854336158299433	1124.9800706693795	519.3893906411159	1653736973.972	19.75	4.44	1.607	34.835
1227	1.3778806445183116	0.20854340733592094	1124.9786564555645	519.4671723867937	1653736974.022	19.75	4.44	1.607	34.835
1228	1.3778806529847372	0.20854345227183102	1124.9779493485228	519.5442470256979	1653736974.072	19.75	4.44	1.607	34.835
1229	1.3778806616079484	0.20854349720774107	1124.9779493484489	519.6220287715219	1653736974.122	19.919	2.58	1.609	34.832
1230	1.377880670074374	0.20854354296066768	1124.9765351346337	519.6998105171995	1653736974.172	19.919	2.58	1.609	34.832
1231	1.3778806785407998	0.20854358789657776	1124.9758280285935	519.7768851571053	1653736974.222	19.919	2.58	1.609	34.832
1232	1.3778806870072253	0.20854363364950437	1124.9744138147782	519.8546669027829	1653736974.272	19.919	2.58	1.609	34.832
1233	1.3778806954736509	0.20854367858541445	1124.9737067077367	519.9317415416873	1653736974.322	19.919	2.58	1.609	34.832
1234	1.3778807039400764	0.20854372433834106	1124.9722924939217	520.0095232873651	1653736974.372	19.919	2.58	1.609	34.832
1235	1.377880712563288	0.2085437692742511	1124.972292494849	520.0873050341904	1653736974.422	19.919	2.58	1.609	34.832
1236	1.3778807210297135	0.20854381502717773	1124.9708782810337	520.165086779868	1653736974.472	19.919	2.58	1.609	34.832
1237	1.377880729496139	0.2085438599630878	1124.9701711739922	520.2421614187724	1653736974.522	19.919	2.58	1.609	34.832
1238	1.3778807379625646	0.20854390571601442	1124.9687569601772	520.3199431644503	1653736974.572	19.919	2.58	1.609	34.832
1239	1.3778807465857759	0.20854395146894103	1124.9680498533055	520.3984320170714	1653736974.622	20.088	2.39	1.604	34.839
1240	1.3778807550522016	0.2085439964048511	1124.9673427472653	520.4755066569771	1653736974.672	20.088	2.39	1.604	34.839
1241	1.3778807635186272	0.20854404134076115	1124.9666356402477	520.5525812958574	1653736974.722	20.088	2.39	1.604	34.839
1242	1.3778807719850528	0.20854408709368777	1124.9652214264327	520.6303630415354	1653736974.772	20.088	2.39	1.604	34.839
1243	1.3778807804514783	0.20854413284661438	1124.9638072126177	520.7081447872132	1653736974.822	20.088	2.39	1.604	34.839
1244	1.3778807890746898	0.20854417778252446	1124.9638072135208	520.7859265340622	1653736974.872	20.088	2.39	1.604	34.839
1245	1.3778807975411154	0.20854422353545107	1124.9623929997058	520.8637082797401	1653736974.922	20.088	2.39	1.604	34.839
1246	1.377880806007541	0.20854426847136115	1124.961685892664	520.9407829186442	1653736974.972	20.088	2.39	1.604	34.839
1247	1.3778808144739665	0.20854431422428776	1124.960271678849	521.0185646643222	1653736975.022	20.088	2.39	1.604	34.839
1248	1.3778808229403923	0.2085443591601978	1124.959564572833	521.0956393042039	1653736975.072	20.088	2.39	1.604	34.839
1249	1.3778808315636035	0.20854440491312443	1124.9588574659613	521.1741281568252	1653736975.122	20.267	2.55	1.603	34.835
1250	1.377880840030029	0.2085444498490345	1124.9581503589195	521.2512027957293	1653736975.172	20.267	2.55	1.603	34.835
1251	1.3778808484964546	0.20854449560196112	1124.9567361451045	521.3289845414072	1653736975.222	20.267	2.55	1.603	34.835
1252	1.3778808569628802	0.20854454135488773	1124.9553219312893	521.406766287085	1653736975.272	20.267	2.55	1.603	34.835
1253	1.377880865429306	0.2085445862907978	1124.9546148252493	521.4838409269909	1653736975.322	20.267	2.55	1.603	34.835
1254	1.3778808740525172	0.20854463204372442	1124.9539077183774	521.5623297796119	1653736975.372	20.267	2.55	1.603	34.835
1255	1.3778808825189428	0.2085446769796345	1124.953200611336	521.6394044185163	1653736975.422	20.267	2.55	1.603	34.835
1256	1.3778808909853684	0.2085447227325611	1124.951786397521	521.717186164194	1653736975.472	20.267	2.55	1.603	34.835
1257	1.3778808996085796	0.20854476848548772	1124.9510792906492	521.7956750168154	1653736975.522	20.267	2.55	1.603	34.835
1258	1.3778809080750054	0.20854481342139777	1124.9503721846331	521.8727496566969	1653736975.572	20.267	2.55	1.603	34.835
1259	1.377880916541431	0.20854485835730785	1124.9496650775914	521.9498242956013	1653736975.622	20.426	2.01	1.601	34.835
1260	1.3778809250078565	0.20854490411023446	1124.9482508637764	522.0276060412791	1653736975.672	20.426	2.01	1.601	34.835
1261	1.377880933474282	0.20854494904614454	1124.9475437567348	522.1046806801836	1653736975.722	20.426	2.01	1.601	34.835
1262	1.3778809419407079	0.20854499479907115	1124.946129543921	522.1824624268627	1653736975.772	20.426	2.01	1.601	34.835
1263	1.3778809505639191	0.2085450397349812	1124.9461295438468	522.2602441726865	1653736975.822	20.426	2.01	1.601	34.835
1264	1.3778809590303447	0.20854508548790782	1124.9447153300318	522.3380259183642	1653736975.872	20.426	2.01	1.601	34.835
1265	1.3778809674967702	0.20854513124083443	1124.9433011162168	522.415807664042	1653736975.922	20.426	2.01	1.601	34.835
1266	1.3778809759631958	0.2085451761767445	1124.9425940091753	522.4928823029464	1653736975.972	20.426	2.01	1.601	34.835
1267	1.3778809844296216	0.20854522111265458	1124.941886903135	522.5699569428521	1653736976.022	20.426	2.01	1.601	34.835
1268	1.3778809930528328	0.2085452668655812	1124.9411797962634	522.6484457954734	1653736976.072	20.426	2.01	1.601	34.835
1269	1.3778810015192584	0.20854531180149125	1124.9404726892456	522.7255204343535	1653736976.122	20.596	3.39	1.599	34.836
1270	1.377881009985684	0.20854535755441786	1124.9390584754308	522.8033021800314	1653736976.172	20.596	3.39	1.599	34.836
1271	1.3778810186088952	0.20854540249032794	1124.9390584753326	522.881083925879	1653736976.222	20.596	3.39	1.599	34.836
1272	1.377881027075321	0.20854544824325455	1124.9376442625187	522.9588656725582	1653736976.272	20.596	3.39	1.599	34.836
1273	1.3778810355417466	0.20854549317916463	1124.9369371554772	523.0359403114626	1653736976.322	20.596	3.39	1.599	34.836
1274	1.3778810440081721	0.20854553893209124	1124.9355229416622	523.1137220571404	1653736976.372	20.596	3.39	1.599	34.836
1275	1.3778810524745977	0.2085455838680013	1124.9348158346445	523.1907966960208	1653736976.422	20.596	3.39	1.599	34.836
1276	1.377881061097809	0.2085456296209279	1124.934108727773	523.2692855486421	1653736976.472	20.596	3.39	1.599	34.836
1277	1.3778810695642347	0.20854567537385452	1124.9326945149592	523.347067295321	1653736976.522	20.596	3.39	1.599	34.836
1278	1.3778810780306603	0.2085457203097646	1124.9319874079176	523.4241419342255	1653736976.572	20.596	3.39	1.599	34.836
1279	1.3778810866538715	0.20854576524567467	1124.9319874078194	523.5019236800732	1653736976.622	20.745	2.46	1.601	34.836
1280	1.377881095120297	0.20854581099860128	1124.9305731940042	523.579705425751	1653736976.672	20.745	2.46	1.601	34.836
1281	1.3778811037435084	0.2085458567515279	1124.9298660871327	523.6581942783723	1653736976.722	20.745	2.46	1.601	34.836
1282	1.3778811122099341	0.20854590168743795	1124.9291589811164	523.735268918254	1653736976.772	20.745	2.46	1.601	34.836
1283	1.3778811206763597	0.20854594744036456	1124.9277447673014	523.8130506639318	1653736976.822	20.745	2.46	1.601	34.836
1284	1.377881129299571	0.20854599237627464	1124.9277447672032	523.8908324097795	1653736976.872	20.745	2.46	1.601	34.836
1285	1.3778811377659965	0.20854603812920125	1124.9263305533882	523.9686141554573	1653736976.922	20.745	2.46	1.601	34.836
1286	1.3778811463892078	0.20854608388212786	1124.9256234465165	524.0471030080785	1653736976.972	20.745	2.46	1.601	34.836
1287	1.3778811548556336	0.20854612881803794	1124.9249163404763	524.1241776479842	1653736977.022	20.745	2.46	1.601	34.836
1288	1.3778811633220591	0.20854617457096455	1124.9235021266613	524.2019593936622	1653736977.072	20.745	2.46	1.601	34.836
1289	1.3778811717884847	0.2085462195068746	1124.9227950196437	524.2790340325425	1653736977.122	20.904	4.34	1.601	34.836
1290	1.377881180411696	0.20854626525980122	1124.922087912772	524.3575228851636	1653736977.172	20.904	4.34	1.601	34.836
1291	1.3778811888781215	0.2085463101957113	1124.9213808057302	524.4345975240678	1653736977.222	20.904	4.34	1.601	34.836
1292	1.3778811973445473	0.2085463559486379	1124.9199665929166	524.512379270747	1653736977.272	20.904	4.34	1.601	34.836
1293	1.3778812059677585	0.20854640088454798	1124.9199665928184	524.5901610165947	1653736977.322	20.904	4.34	1.601	34.836
1294	1.377881214434184	0.2085464466374746	1124.9185523790034	524.6679427622726	1653736977.372	20.904	4.34	1.601	34.836
1295	1.3778812229006097	0.20854649157338465	1124.917845271986	524.745017401153	1653736977.422	20.904	4.34	1.601	34.836
1296	1.377881231523821	0.20854653732631126	1124.917138165114	524.8235062537742	1653736977.472	20.904	4.34	1.601	34.836
1297	1.3778812399902467	0.20854658226222134	1124.9164310590738	524.90058089368	1653736977.522	20.904	4.34	1.601	34.836
1298	1.3778812484566723	0.20854662801514795	1124.915016845259	524.9783626393578	1653736977.572	20.904	4.34	1.601	34.836
1299	1.3778812570798835	0.20854667295105803	1124.9150168451606	525.0561443852055	1653736977.622	21.063	1.6	1.604	34.832
1300	1.377881265546309	0.20854671870398464	1124.9136026313456	525.1339261308833	1653736977.672	21.063	1.6	1.604	34.832
1301	1.3778812740127346	0.2085467636398947	1124.912895524328	525.2110007697635	1653736977.722	21.063	1.6	1.604	34.832
1302	1.3778812826359461	0.2085468093928213	1124.9121884184578	525.2894896233861	1653736977.772	21.063	1.6	1.604	34.832
1303	1.3778812912591574	0.20854685514574792	1124.9114813115862	525.3679784760075	1653736977.823	21.063	1.6	1.604	34.832
1304	1.377881299725583	0.208546900081658	1124.9107742045444	525.4450531149118	1653736977.872	21.063	1.6	1.604	34.832
1305	1.3778813081920085	0.20854694501756807	1124.910067097503	525.5221277538161	1653736977.922	21.063	1.6	1.604	34.832
1306	1.3778813168152197	0.20854699077049468	1124.9093599906312	525.6006166064371	1653736977.972	21.063	1.6	1.604	34.832
1307	1.377881325438431	0.20854703570640473	1124.909359990557	525.6783983522608	1653736978.022	21.063	1.6	1.604	34.832
1308	1.3778813339048568	0.20854708145933135	1124.9079457777434	525.7561800989401	1653736978.072	21.063	1.6	1.604	34.832
1309	1.377881342528068	0.20854712639524142	1124.9079457776452	525.8339618447881	1653736978.122	21.252	4.86	1.604	34.835
1310	1.3778813509944936	0.20854717214816804	1124.9065315638304	525.9117435904657	1653736978.172	21.252	4.86	1.604	34.835
1311	1.3778813596177049	0.2085472170840781	1124.906531563732	525.9895253363136	1653736978.222	21.252	4.86	1.604	34.835
1312	1.3778813680841304	0.2085472620199882	1124.9058244566902	526.0665999752177	1653736978.272	21.252	4.86	1.604	34.835
1313	1.3778813765505562	0.20854730695589824	1124.9051173506741	526.1436746150994	1653736978.322	21.252	4.86	1.604	34.835
1314	1.3778813851737675	0.20854735270882485	1124.9044102438024	526.2221634677206	1653736978.372	21.252	4.86	1.604	34.835
1315	1.3778813937969787	0.20854739764473493	1124.9044102437044	526.2999452135685	1653736978.422	21.252	4.86	1.604	34.835
1316	1.3778814022634043	0.208547442580645	1124.9037031366627	526.3770198524728	1653736978.472	21.252	4.86	1.604	34.835
1317	1.3778814108866155	0.20854748833357162	1124.902996029791	526.455508705094	1653736978.522	21.252	4.86	1.604	34.835
1318	1.3778814195098268	0.20854753326948167	1124.9029960297169	526.5332904509178	1653736978.572	21.252	4.86	1.604	34.835
1319	1.3778814279762523	0.20854757902240828	1124.9015818159016	526.6110721965954	1653736978.622	21.402	5.31	1.605	34.839
1320	1.3778814365994636	0.20854762395831836	1124.9015818158036	526.6888539424433	1653736978.672	21.402	5.31	1.605	34.839
1321	1.3778814450658894	0.20854766889422843	1124.9008747097632	526.765928582349	1653736978.722	21.402	5.31	1.605	34.839
1322	1.3778814536891006	0.20854771464715505	1124.9001676028918	526.8444174349702	1653736978.772	21.402	5.31	1.605	34.839
1323	1.377881462312312	0.2085477595830651	1124.9001676028174	526.922199180794	1653736978.822	21.402	5.31	1.605	34.839
1324	1.3778814707787375	0.20854780451897517	1124.8994604957759	526.9992738196981	1653736978.872	21.402	5.31	1.605	34.839
1325	1.3778814794019487	0.20854784945488525	1124.8994604956777	527.077055565546	1653736978.922	21.402	5.31	1.605	34.839
1326	1.37788148802516	0.2085478943907953	1124.8994604956035	527.1548373113696	1653736978.972	21.402	5.31	1.605	34.839
1327	1.3778814964915858	0.2085479401437219	1124.89804628279	527.232619058049	1653736979.022	21.402	5.31	1.605	34.839
1328	1.377881505114797	0.208547985079632	1124.8980462826917	527.3104008038965	1653736979.072	21.402	5.31	1.605	34.839
1329	1.3778815137380083	0.20854803001554206	1124.8980462825937	527.3881825497444	1653736979.122	21.571	4.3	1.607	34.836
1330	1.3778815222044338	0.2085480749514521	1124.8973391755758	527.4652571886247	1653736979.172	21.571	4.3	1.607	34.836
1331	1.377881530827645	0.20854812070437873	1124.896632068704	527.5437460412459	1653736979.222	21.571	4.3	1.607	34.836
1332	1.3778815394508563	0.2085481656402888	1124.896632068606	527.6215277870937	1653736979.272	21.571	4.3	1.607	34.836
1333	1.377881547917282	0.20854821057619888	1124.8959249615646	527.6986024259979	1653736979.322	21.571	4.3	1.607	34.836
1334	1.3778815565404934	0.20854825551210893	1124.8959249624918	527.7763841728231	1653736979.372	21.571	4.3	1.607	34.836
1335	1.3778815651637046	0.208548300448019	1124.8959249623933	527.8541659186708	1653736979.422	21.571	4.3	1.607	34.836
1336	1.377881573786916	0.20854834538392908	1124.8959249622953	527.9319476645187	1653736979.472	21.571	4.3	1.607	34.836
1337	1.3778815824101271	0.20854839031983913	1124.8959249622212	528.0097294103423	1653736979.522	21.571	4.3	1.607	34.836
1338	1.3778815910333384	0.2085484352557492	1124.895924962123	528.0875111561901	1653736979.572	21.571	4.3	1.607	34.836
1339	1.377881599499764	0.20854848019165928	1124.8952178550815	528.1645857950944	1653736979.622	21.75	2.74	1.607	34.835
1340	1.3778816081229752	0.20854852512756933	1124.895217855007	528.242367540918	1653736979.672	21.75	2.74	1.607	34.835
1341	1.3778816167461865	0.2085485700634794	1124.8952178549089	528.3201492867659	1653736979.722	21.75	2.74	1.607	34.835
1342	1.3778816253693977	0.20854861499938948	1124.8952178548107	528.3979310326135	1653736979.772	21.75	2.74	1.607	34.835
1343	1.3778816339926092	0.2085486607523161	1124.8945107489405	528.4764198862362	1653736979.822	21.75	2.74	1.607	34.835
1344	1.3778816426158205	0.2085487048712096	1124.8952178556397	528.5534945252866	1653736979.872	21.75	2.74	1.607	34.835
1345	1.3778816512390317	0.20854875062413622	1124.894510748768	528.6319833779075	1653736979.922	21.75	2.74	1.607	34.835
1346	1.3778816597054573	0.20854879474302976	1124.8945107485	528.7083509100385	1653736979.972	21.75	2.74	1.607	34.835
1347	1.3778816683286685	0.2085488396789398	1124.8945107484255	528.7861326558623	1653736980.022	21.75	2.74	1.607	34.835
1348	1.3778816769518798	0.20854888461484988	1124.8945107483275	528.86391440171	1653736980.072	21.75	2.74	1.607	34.835
1349	1.377881685575091	0.20854892955075996	1124.8945107482293	528.9416961475576	1653736980.122	21.899	4.24	1.606	34.839
1350	1.3778816941983023	0.20854897448667	1124.8945107481552	529.0194778933813	1653736980.172	21.899	4.24	1.606	34.839
1351	1.3778817028215136	0.20854901942258008	1124.894510748057	529.0972596392293	1653736980.222	21.899	4.24	1.606	34.839
1352	1.377881711444725	0.20854906435849016	1124.89451074896	529.1750413860782	1653736980.272	21.899	4.24	1.606	34.839
1353	1.3778817200679363	0.2085491092944002	1124.894510748886	529.252823131902	1653736980.322	21.899	4.24	1.606	34.839
1354	1.3778817286911476	0.20854915423031029	1124.8945107487878	529.3306048777497	1653736980.372	21.899	4.24	1.606	34.839
1355	1.3778817373143588	0.20854919916622036	1124.8945107486898	529.4083866235976	1653736980.422	21.899	4.24	1.606	34.839
1356	1.37788174593757	0.20854924328511387	1124.8952178553889	529.4854612626477	1653736980.472	21.899	4.24	1.606	34.839
1357	1.3778817545607813	0.20854928822102395	1124.8952178552909	529.5632430084956	1653736980.522	21.899	4.24	1.606	34.839
1358	1.3778817631839926	0.208549333156934	1124.8952178552165	529.6410247543192	1653736980.572	21.899	4.24	1.606	34.839
1359	1.3778817718072038	0.20854937809284407	1124.8952178551183	529.7188065001669	1653736980.622	22.078	5.43	1.607	34.841
1360	1.377881780430415	0.20854942221173758	1124.8959249618176	529.7958811392172	1653736980.672	22.078	5.43	1.607	34.841
1361	1.3778817890536263	0.20854946714764766	1124.8959249617196	529.8736628850652	1653736980.722	22.078	5.43	1.607	34.841
1362	1.3778817976768376	0.20854951208355774	1124.8959249616212	529.9514446309126	1653736980.772	22.078	5.43	1.607	34.841
1363	1.377881806300049	0.20854955701946779	1124.8959249625486	530.0292263777378	1653736980.822	22.078	5.43	1.607	34.841
1364	1.3778818149232603	0.20854960113836132	1124.8966320692236	530.106301016812	1653736980.872	22.078	5.43	1.607	34.841
1365	1.3778818237032573	0.20854964689128794	1124.8966320692955	530.1854969763767	1653736980.922	22.078	5.43	1.607	34.841
1366	1.3778818321696829	0.20854969101018145	1124.8966320690515	530.2618645084837	1653736980.972	22.078	5.43	1.607	34.841
1367	1.377881840792894	0.20854973594609152	1124.896632068953	530.3396462543312	1653736981.022	22.078	5.43	1.607	34.841
1368	1.3778818494161054	0.20854978006498504	1124.8973391756524	530.4167208933815	1653736981.072	22.078	5.43	1.607	34.841
1369	1.3778818581961023	0.2085498250008951	1124.8980462824975	530.4952097461728	1653736981.122	22.237	4.32	1.609	34.839
1370	1.3778818668193136	0.2085498699368052	1124.8980462823993	530.5729914920205	1653736981.172	22.237	4.32	1.609	34.839
1371	1.3778818754425248	0.2085499140556987	1124.8987533890988	530.6500661310707	1653736981.222	22.237	4.32	1.609	34.839
1372	1.377881884065736	0.20854995899160877	1124.8987533890006	530.7278478769184	1653736981.272	22.237	4.32	1.609	34.839
1373	1.3778818926889473	0.20855000392751882	1124.8987533889265	530.8056296227422	1653736981.322	22.237	4.32	1.609	34.839
1374	1.3778819013121586	0.20855004804641236	1124.8994604956015	530.8827042618163	1653736981.372	22.237	4.32	1.609	34.839
1375	1.3778819100921555	0.2085500929823224	1124.9001676024707	530.9611931145835	1653736981.422	22.237	4.32	1.609	34.839
1376	1.3778819187153668	0.2085501379182325	1124.9001676023727	531.0389748604314	1653736981.472	22.237	4.32	1.609	34.839
1377	1.377881927338578	0.20855018285414256	1124.9001676022745	531.1167566062791	1653736981.522	22.237	4.32	1.609	34.839
1378	1.3778819359617895	0.20855022697303607	1124.9008747099751	531.1938312463308	1653736981.572	22.237	4.32	1.609	34.839
1379	1.3778819447417863	0.20855027190894615	1124.9015818158189	531.2723200981204	1653736981.622	22.396	4.39	1.608	34.839
1380	1.3778819533649977	0.2085503168448562	1124.901581816746	531.3501018449456	1653736981.672	22.396	4.39	1.608	34.839
1381	1.377881961988209	0.20855036178076627	1124.9015818166479	531.4278835907932	1653736981.722	22.396	4.39	1.608	34.839
1382	1.3778819706114203	0.20855040589965979	1124.9022889233474	531.5049582298436	1653736981.772	22.396	4.39	1.608	34.839
1383	1.3778819793914172	0.20855045083556986	1124.9029960301925	531.5834470826348	1653736981.822	22.396	4.39	1.608	34.839
1384	1.3778819880146285	0.20855049577147994	1124.9029960300945	531.6612288284825	1653736981.872	22.396	4.39	1.608	34.839
1385	1.3778819966378397	0.20855053989037345	1124.9037031367934	531.7383034675327	1653736981.922	22.396	4.39	1.608	34.839
1386	1.377882005261051	0.20855058482628352	1124.9037031366954	531.8160852133805	1653736981.972	22.396	4.39	1.608	34.839
1387	1.3778820138842622	0.20855062894517704	1124.9044102433945	531.8931598524307	1653736982.022	22.396	4.39	1.608	34.839
1388	1.3778820226642592	0.2085506738810871	1124.9051173502398	531.9716487052218	1653736982.072	22.396	4.39	1.608	34.839
1389	1.3778820312874704	0.2085507188169972	1124.9051173501416	532.0494304510696	1653736982.122	22.556	3.05	1.608	34.841
1390	1.3778820399106817	0.2085507629358907	1124.905824456841	532.1265050901198	1653736982.172	22.556	3.05	1.608	34.841
1391	1.3778820486906787	0.20855080787180078	1124.9065315636863	532.2049939429111	1653736982.222	22.556	3.05	1.608	34.841
1392	1.37788205731389	0.20855085280771082	1124.9065315636121	532.2827756887348	1653736982.272	22.556	3.05	1.608	34.841
1393	1.3778820660938869	0.20855089692660436	1124.9079457772307	532.3605574347523	1653736982.322	22.556	3.05	1.608	34.841
1394	1.3778820747170981	0.2085509418625144	1124.9079457771566	532.4383391805762	1653736982.372	22.556	3.05	1.608	34.841
1395	1.3778820833403094	0.2085509867984245	1124.907945777058	532.5161209264238	1653736982.422	22.556	3.05	1.608	34.841
1396	1.3778820919635206	0.208551030917318	1124.9086528837577	532.5931955654742	1653736982.472	22.556	3.05	1.608	34.841
1397	1.3778821007435176	0.20855107585322807	1124.9093599906028	532.6716844182654	1653736982.522	22.556	3.05	1.608	34.841
1398	1.3778821093667288	0.20855111997212158	1124.910067097302	532.7487590573155	1653736982.572	22.556	3.05	1.608	34.841
1399	1.37788211798994	0.20855116490803166	1124.9100670972039	532.8265408031632	1653736982.622	22.725	5.4	1.61	34.836
1400	1.377882126769937	0.20855120902692517	1124.9114813108467	532.9043225491569	1653736982.672	22.725	5.4	1.61	34.836
1401	1.3778821353931483	0.20855125396283525	1124.9114813107485	532.9821042950045	1653736982.722	22.725	5.4	1.61	34.836
1402	1.3778821440163598	0.20855129808172876	1124.912188418449	533.0591789350563	1653736982.772	22.725	5.4	1.61	34.836
1403	1.3778821527963567	0.20855134301763883	1124.912895525294	533.1376677878475	1653736982.822	22.725	5.4	1.61	34.836
1404	1.377882161419568	0.20855138713653235	1124.9136026319934	533.2147424268976	1653736982.872	22.725	5.4	1.61	34.836
1405	1.377882170199565	0.20855143207244242	1124.9143097388387	533.2932312796888	1653736982.922	22.725	5.4	1.61	34.836
1406	1.3778821791363474	0.20855147782536904	1124.9150168448525	533.3731343451955	1653736982.974	22.725	5.4	1.61	34.836
1407	1.3778821874459874	0.208551521127246	1124.9150168454398	533.4480876645869	1653736983.022	22.725	5.4	1.61	34.836
1408	1.3778821962259844	0.20855156606315609	1124.9157239522851	533.526576517378	1653736983.072	22.725	5.4	1.61	34.836
1409	1.3778822048491957	0.2085516101820496	1124.9164310589842	533.6036511564282	1653736983.122	22.904	4.75	1.61	34.837
1410	1.3778822136291926	0.20855165511795967	1124.9171381658296	533.6821400092194	1653736983.172	22.904	4.75	1.61	34.837
1411	1.3778822222524039	0.20855169923685318	1124.917845272529	533.7592146482697	1653736983.222	22.904	4.75	1.61	34.837
1412	1.3778822308756151	0.20855174417276326	1124.9178452724307	533.8369963941175	1653736983.272	22.904	4.75	1.61	34.837
1413	1.377882239655612	0.20855178829165677	1124.9192594860733	533.9147781401111	1653736983.322	22.904	4.75	1.61	34.837
1414	1.3778822482788233	0.2085518324105503	1124.9199665927486	533.9918527791853	1653736983.372	22.904	4.75	1.61	34.837
1415	1.3778822570588203	0.20855187734646036	1124.920673699618	534.0703416319525	1653736983.422	22.904	4.75	1.61	34.837
1416	1.3778822656820315	0.20855192228237043	1124.9206736995197	534.1481233778002	1653736983.472	22.904	4.75	1.61	34.837
1417	1.3778822744620285	0.2085519672182805	1124.9213808063648	534.2266122305914	1653736983.522	22.904	4.75	1.61	34.837
1418	1.3778822830852397	0.20855201133717402	1124.9220879130644	534.3036868696418	1653736983.572	22.904	4.75	1.61	34.837
1419	1.3778822918652367	0.20855205545606753	1124.9235021267068	534.3814686156354	1653736983.622	23.073	3.69	1.608	34.84
1420	1.377882300488448	0.2085521003919776	1124.9235021266086	534.459250361483	1653736983.672	23.073	3.69	1.608	34.84
1421	1.377882309268445	0.20855214451087112	1124.9249163402515	534.5370321074768	1653736983.722	23.073	3.69	1.608	34.84
1422	1.3778823178916562	0.2085521894467812	1124.9249163401532	534.6148138533243	1653736983.772	23.073	3.69	1.608	34.84
1423	1.3778823266716531	0.20855223438269127	1124.9256234469983	534.6933027061156	1653736983.822	23.073	3.69	1.608	34.84
1424	1.3778823352948644	0.20855227850158478	1124.9263305536977	534.7703773451658	1653736983.872	23.073	3.69	1.608	34.84
1425	1.3778823439180756	0.20855232262047832	1124.927037660373	534.84745198424	1653736983.922	23.073	3.69	1.608	34.84
1426	1.3778823531684294	0.208552370007438	1124.9277447667264	534.9301834771802	1653736983.976	23.073	3.69	1.608	34.84
1427	1.3778823614780695	0.20855241249229844	1124.9284518740874	535.0044296897984	1653736984.022	23.073	3.69	1.608	34.84
1428	1.3778823701012808	0.20855245661119196	1124.9291589807867	535.0815043288487	1653736984.072	23.073	3.69	1.608	34.84
1429	1.3778823788812777	0.20855250154710203	1124.9298660876318	535.1599931816397	1653736984.122	23.222	4.69	1.613	34.838
1430	1.377882387504489	0.20855254566599554	1124.9305731943311	535.2370678206901	1653736984.172	23.222	4.69	1.613	34.838
1431	1.377882396284486	0.20855259060190562	1124.9312803011762	535.3155566734811	1653736984.222	23.222	4.69	1.613	34.838
1432	1.3778824049076972	0.20855263472079913	1124.9319874078758	535.3926313125315	1653736984.272	23.222	4.69	1.613	34.838
1433	1.3778824136876942	0.2085526796567092	1124.9326945147209	535.4711201653226	1653736984.322	23.222	4.69	1.613	34.838
1434	1.3778824223109054	0.20855272377560272	1124.9334016214202	535.5481948043729	1653736984.372	23.222	4.69	1.613	34.838
1435	1.3778824310909024	0.2085527687115128	1124.9341087282655	535.626683657164	1653736984.422	23.222	4.69	1.613	34.838
1436	1.3778824397141136	0.2085528128304063	1124.9348158349646	535.7037582962141	1653736984.472	23.222	4.69	1.613	34.838
1437	1.3778824484941106	0.20855285776631638	1124.9355229418097	535.7822471490053	1653736984.523	23.222	4.69	1.613	34.838
1438	1.3778824571173218	0.2085529018852099	1124.936230048509	535.8593217880555	1653736984.572	23.222	4.69	1.613	34.838
1439	1.3778824658973188	0.20855294682111997	1124.9369371553544	535.9378106408469	1653736984.622	23.382	4.25	1.617	34.835
1440	1.37788247452053	0.20855299175703004	1124.9369371552561	536.0155923866945	1653736984.672	23.382	4.25	1.617	34.835
1441	1.3778824831437413	0.20855303587592355	1124.9376442619555	536.0926670257447	1653736984.722	23.382	4.25	1.617	34.835
1442	1.3778824917669525	0.20855307999481706	1124.9383513686546	536.1697416647951	1653736984.772	23.382	4.25	1.617	34.835
1443	1.3778825005469495	0.20855312493072714	1124.9390584755	536.2482305175862	1653736984.822	23.382	4.25	1.617	34.835
1444	1.3778825091701608	0.20855316986663722	1124.939058475402	536.326012263434	1653736984.872	23.382	4.25	1.617	34.835
1445	1.3778825179501577	0.20855321398553073	1124.9404726890446	536.4037940094275	1653736984.922	23.382	4.25	1.617	34.835
1446	1.377882526573369	0.2085532589214408	1124.9404726889463	536.4815757552753	1653736984.972	23.382	4.25	1.617	34.835
1447	1.377882535353366	0.20855330304033431	1124.941886902589	536.559357501269	1653736985.022	23.382	4.25	1.617	34.835
1448	1.3778825439765772	0.2085533479762444	1124.9418869024905	536.6371392471167	1653736985.072	23.382	4.25	1.617	34.835
1449	1.3778825527565741	0.20855339291215447	1124.942594009336	536.7156280999079	1653736985.122	23.541	4.5	1.623	34.836
1450	1.3778825613797854	0.20855343703104798	1124.9433011160352	536.792702738958	1653736985.172	23.541	4.5	1.623	34.836
1451	1.3778825700029966	0.20855348196695805	1124.9433011159372	536.870484484806	1653736985.222	23.541	4.5	1.623	34.836
1452	1.3778825787829936	0.20855352608585156	1124.9447153295796	536.9482662307994	1653736985.272	23.541	4.5	1.623	34.836
1453	1.3778825874062048	0.20855357102176164	1124.9447153294816	537.0260479766472	1653736985.322	23.541	4.5	1.623	34.836
1454	1.3778825960294163	0.20855361514065515	1124.9454224371823	537.103122616699	1653736985.372	23.541	4.5	1.623	34.836
1455	1.377882604809413	0.20855366007656523	1124.946129543026	537.1816114684887	1653736985.422	23.541	4.5	1.623	34.836
1456	1.3778826134326245	0.20855370501247528	1124.9461295439532	537.2593932153138	1653736985.472	23.541	4.5	1.623	34.836
1457	1.3778826222126215	0.20855374913136882	1124.947543757572	537.3371749613316	1653736985.522	23.541	4.5	1.623	34.836
1458	1.3778826308358327	0.20855379406727886	1124.9475437574977	537.414956707155	1653736985.572	23.541	4.5	1.623	34.836
1459	1.377882639459044	0.20855383900318894	1124.9475437573994	537.4927384530029	1653736985.622	23.71	2.28	1.615	34.842
1460	1.377882648239041	0.20855388312208245	1124.948957971042	537.5705201989965	1653736985.672	23.71	2.28	1.615	34.842
1461	1.3778826568622522	0.20855392805799253	1124.948957970944	537.6483019448444	1653736985.722	23.71	2.28	1.615	34.842
1462	1.3778826654854635	0.20855397217688604	1124.9496650776432	537.7253765838946	1653736985.772	23.71	2.28	1.615	34.842
1463	1.3778826742654604	0.20855401711279611	1124.9503721844885	537.8038654366858	1653736985.822	23.71	2.28	1.615	34.842
1464	1.3778826828886717	0.2085540620487062	1124.9503721843903	537.8816471825335	1653736985.872	23.71	2.28	1.615	34.842
1465	1.377882691511883	0.2085541061675997	1124.9510792910896	537.9587218215836	1653736985.922	23.71	2.28	1.615	34.842
1466	1.3778827002918799	0.20855415110350978	1124.951786397935	538.0372106743749	1653736985.972	23.71	2.28	1.615	34.842
1467	1.3778827089150911	0.20855419603941985	1124.9517863978367	538.1149924202226	1653736986.022	23.71	2.28	1.615	34.842
1468	1.3778827175383024	0.20855424015831336	1124.952493504536	538.1920670592729	1653736986.072	23.71	2.28	1.615	34.842
1469	1.3778827263182993	0.20855428509422344	1124.9532006113811	538.2705559120641	1653736986.122	23.879	4.19	1.624	34.838
1470	1.3778827349415106	0.20855432921311695	1124.9539077180807	538.3476305511143	1653736986.172	23.879	4.19	1.624	34.838
1471	1.3778827435647218	0.20855437414902703	1124.9539077179825	538.4254122969621	1653736986.222	23.879	4.19	1.624	34.838
1472	1.3778827523447188	0.20855441826792054	1124.955321931625	538.5031940429558	1653736986.272	23.879	4.19	1.624	34.838
1473	1.37788276096793	0.20855446320383061	1124.9553219315267	538.5809757888034	1653736986.322	23.879	4.19	1.624	34.838
1474	1.3778827695911413	0.20855450732272413	1124.956029038226	538.6580504278536	1653736986.372	23.879	4.19	1.624	34.838
1475	1.3778827783711383	0.2085545522586342	1124.956736145071	538.7365392806448	1653736986.422	23.879	4.19	1.624	34.838
1476	1.3778827869943495	0.20855459719454425	1124.9567361449972	538.8143210264684	1653736986.472	23.879	4.19	1.624	34.838
1477	1.3778827956175608	0.2085546413134378	1124.9574432516722	538.8913956655429	1653736986.522	23.879	4.19	1.624	34.838
1478	1.377882804240772	0.20855468624934784	1124.9574432515983	538.9691774113664	1653736986.572	23.879	4.19	1.624	34.838
1479	1.3778828131775547	0.20855473200227445	1124.9581503586132	539.0490804778744	1653736986.623	24.038	5.41	1.629	34.841
1480	1.3778828216439802	0.20855477530415142	1124.9588574651427	539.1247409032079	1653736986.672	24.038	5.41	1.629	34.841
1481	1.3778828302671917	0.2085548202400615	1124.9588574660459	539.2025226500571	1653736986.722	24.038	5.41	1.629	34.841
1482	1.377882838890403	0.20855486435895504	1124.959564572721	539.2795972891313	1653736986.772	24.038	5.41	1.629	34.841
1483	1.3778828476704	0.2085549092948651	1124.9602716795903	539.3580861418984	1653736986.822	24.038	5.41	1.629	34.841
1484	1.3778828562936112	0.20855495423077516	1124.960271679492	539.4358678877463	1653736986.872	24.038	5.41	1.629	34.841
1485	1.3778828649168224	0.20855499834966867	1124.9609787861914	539.5129425267965	1653736986.922	24.038	5.41	1.629	34.841
1486	1.3778828735400337	0.20855504328557875	1124.9609787860932	539.5907242726444	1653736986.972	24.038	5.41	1.629	34.841
1487	1.3778828823200306	0.20855508822148883	1124.9616858929385	539.6692131254354	1653736987.022	24.038	5.41	1.629	34.841
1488	1.377882890943242	0.20855513234038234	1124.9623929996378	539.7462877644856	1653736987.072	24.038	5.41	1.629	34.841
1489	1.3778828995664532	0.2085551772762924	1124.9623929995396	539.8240695103332	1653736987.122	24.197	6.16	1.631	34.84
1490	1.3778829081896644	0.20855522221220246	1124.9623929994655	539.9018512561572	1653736987.172	24.197	6.16	1.631	34.84
1491	1.3778829169696614	0.20855526714811254	1124.9631001063108	539.9803401089483	1653736987.222	24.197	6.16	1.631	34.84
1492	1.3778829255928726	0.20855531126700605	1124.9638072130097	540.0574147479986	1653736987.272	24.197	6.16	1.631	34.84
1493	1.3778829342160839	0.20855535620291613	1124.9638072129117	540.1351964938463	1653736987.322	24.197	6.16	1.631	34.84
1494	1.3778829428392951	0.20855540032180964	1124.964514319611	540.2122711328965	1653736987.372	24.197	6.16	1.631	34.84
1495	1.377882951619292	0.2085554452577197	1124.965221426456	540.2907599856876	1653736987.422	24.197	6.16	1.631	34.84
1496	1.3778829602425033	0.2085554901936298	1124.965221426358	540.3685417315353	1653736987.472	24.197	6.16	1.631	34.84
1497	1.3778829688657146	0.2085555343125233	1124.9659285330572	540.4456163705856	1653736987.522	24.197	6.16	1.631	34.84
1498	1.3778829774889259	0.20855557924843338	1124.965928532959	540.5233981164333	1653736987.572	24.197	6.16	1.631	34.84
1499	1.3778829865824942	0.20855562663539307	1124.9659285333705	540.6054225034318	1653736987.626	24.346	6.08	1.635	34.84
1500	1.3778829947353486	0.2085556691202535	1124.965928533788	540.6789616091062	1653736987.672	24.346	6.08	1.635	34.84
1501	1.3778830035153455	0.208555713239147	1124.9673427474308	540.7567433550998	1653736987.722	24.346	6.08	1.635	34.84
1502	1.3778830121385568	0.2085557581750571	1124.9673427473326	540.8345251009476	1653736987.772	24.346	6.08	1.635	34.84
1503	1.377883020761768	0.20855580311096716	1124.9673427472344	540.9123068467953	1653736987.822	24.346	6.08	1.635	34.84
1504	1.3778830293849793	0.20855584804687724	1124.9673427471362	540.9900885926431	1653736987.872	24.346	6.08	1.635	34.84
1505	1.3778830381649763	0.20855589216577075	1124.9687569607788	541.0678703386368	1653736987.922	24.346	6.08	1.635	34.84
1506	1.3778830467881875	0.20855593710168083	1124.9687569606808	541.1456520844846	1653736987.972	24.346	6.08	1.635	34.84
1507	1.3778830554113988	0.20855598203759088	1124.9687569606065	541.2234338303082	1653736988.022	24.346	6.08	1.635	34.84
1508	1.37788306403461	0.20855602697350095	1124.9687569605085	541.3012155761562	1653736988.072	24.346	6.08	1.635	34.84
1509	1.377883072814607	0.20855607190941103	1124.9694640673536	541.3797044289472	1653736988.123	24.526	5.54	1.641	34.837
1510	1.3778830814378182	0.20855611602830454	1124.970171174053	541.4567790679974	1653736988.172	24.526	5.54	1.641	34.837
1511	1.3778830900610295	0.20855616096421462	1124.9701711739547	541.534560813845	1653736988.222	24.526	5.54	1.641	34.837
1512	1.3778830986842407	0.20855620590012466	1124.9701711738803	541.6123425596688	1653736988.272	24.526	5.54	1.641	34.837
1513	1.377883107307452	0.20855625083603474	1124.9701711737823	541.6901243055165	1653736988.322	24.526	5.54	1.641	34.837
1514	1.3778831159306633	0.20855629577194482	1124.970171173684	541.7679060513644	1653736988.372	24.526	5.54	1.641	34.837
1515	1.3778831245538745	0.20855633989083833	1124.9708782803834	541.8449806904146	1653736988.422	24.526	5.54	1.641	34.837
1516	1.3778831333338715	0.2085563848267484	1124.9715853872285	541.9234695432058	1653736988.472	24.526	5.54	1.641	34.837
1517	1.3778831419570827	0.20855642976265845	1124.9715853871544	542.0012512890294	1653736988.522	24.526	5.54	1.641	34.837
1518	1.3778831505802942	0.20855647469856853	1124.9715853880575	542.0790330358785	1653736988.572	24.526	5.54	1.641	34.837
1519	1.3778831596738623	0.20855652208552825	1124.9715853874438	542.1610574218996	1653736988.625	24.695	3.83	1.642	34.842
1520	1.3778831679835024	0.20855656457038865	1124.9722924948287	542.2353036344934	1653736988.672	24.695	3.83	1.642	34.842
1521	1.3778831766067137	0.20855660950629873	1124.9722924947305	542.3130853803411	1653736988.722	24.695	3.83	1.642	34.842
1522	1.377883185229925	0.2085566544422088	1124.9722924946323	542.3908671261889	1653736988.772	24.695	3.83	1.642	34.842
1523	1.3778831938531362	0.20855669937811885	1124.9722924945581	542.4686488720127	1653736988.822	24.695	3.83	1.642	34.842
1524	1.3778832024763474	0.20855674431402893	1124.9722924944597	542.5464306178603	1653736988.872	24.695	3.83	1.642	34.842
1525	1.3778832110995587	0.208556789249939	1124.9722924943617	542.6242123637082	1653736988.922	24.695	3.83	1.642	34.842
1526	1.37788321972277	0.20855683418584905	1124.9722924942873	542.7019941095318	1653736988.972	24.695	3.83	1.642	34.842
1527	1.3778832283459812	0.20855687912175913	1124.9722924941893	542.7797758553795	1653736989.022	24.695	3.83	1.642	34.842
1528	1.3778832369691925	0.2085569240576692	1124.972292494091	542.8575576012274	1653736989.072	24.695	3.83	1.642	34.842
1529	1.3778832455924037	0.20855696899357928	1124.9722924939929	542.9353393470751	1653736989.122	24.854	3.88	1.643	34.846
1530	1.3778832542156152	0.20855701392948933	1124.97229249492	543.0131210939003	1653736989.172	24.854	3.88	1.643	34.846
1531	1.3778832628388265	0.2085570588653994	1124.9722924948219	543.090902839748	1653736989.222	24.854	3.88	1.643	34.846
1532	1.3778832714620377	0.20855710380130948	1124.9722924947237	543.1686845855957	1653736989.272	24.854	3.88	1.643	34.846
1533	1.3778832799284633	0.20855714873721953	1124.971585387706	543.2457592244759	1653736989.322	24.854	3.88	1.643	34.846
1534	1.3778832885516745	0.2085571936731296	1124.9715853876078	543.3235409703238	1653736989.372	24.854	3.88	1.643	34.846
1535	1.3778832971748858	0.20855723860903969	1124.9715853875095	543.4013227161715	1653736989.422	24.854	3.88	1.643	34.846
1536	1.377883305798097	0.20855728354494973	1124.9715853874357	543.4791044619952	1653736989.472	24.854	3.88	1.643	34.846
1537	1.3778833144213083	0.20855732929787635	1124.970878280564	543.5575933146165	1653736989.522	24.854	3.88	1.643	34.846
1538	1.3778833230445195	0.20855737423378642	1124.9708782804657	543.6353750604642	1653736989.572	24.854	3.88	1.643	34.846
1539	1.3778833316677308	0.2085574191696965	1124.9708782803673	543.7131568063119	1653736989.622	25.013	2.84	1.642	34.847
1540	1.3778833401341566	0.20855746410560655	1124.9701711743514	543.7902314461937	1653736989.672	25.013	2.84	1.642	34.847
1541	1.3778833487573678	0.20855750904151663	1124.9701711742532	543.8680131920414	1653736989.722	25.013	2.84	1.642	34.847
1542	1.377883357380579	0.2085575539774267	1124.9701711741548	543.9457949378889	1653736989.772	25.013	2.84	1.642	34.847
1543	1.3778833660037904	0.20855759891333675	1124.9701711740806	544.0235766837129	1653736989.822	25.013	2.84	1.642	34.847
1544	1.3778833746270016	0.20855764466626336	1124.9694640672092	544.1020655363341	1653736989.872	25.013	2.84	1.642	34.847
1545	1.3778833832502129	0.20855768960217344	1124.9694640671107	544.1798472821818	1653736989.922	25.013	2.84	1.642	34.847
1546	1.3778833918734241	0.20855773453808352	1124.9694640670127	544.2576290280294	1653736989.972	25.013	2.84	1.642	34.847
1547	1.3778834004966354	0.20855778029101013	1124.968756960141	544.3361178806508	1653736990.022	25.013	2.84	1.642	34.847
1548	1.3778834089630612	0.20855782440990364	1124.9687569608982	544.4124854137589	1653736990.072	25.013	2.84	1.642	34.847
1549	1.3778834175862724	0.20855787016283026	1124.9680498540265	544.4909742663801	1653736990.122	25.192	4.13	1.642	34.851
1550	1.3778834262094837	0.20855791509874033	1124.9680498539287	544.5687560122279	1653736990.172	25.192	4.13	1.642	34.851
1551	1.377883434832695	0.20855796003465038	1124.9680498538542	544.6465377580516	1653736990.222	25.192	4.13	1.642	34.851
1552	1.3778834432991205	0.20855800497056046	1124.9673427468126	544.7236123969559	1653736990.272	25.192	4.13	1.642	34.851
1553	1.3778834519223317	0.20855804990647053	1124.9673427467144	544.8013941428037	1653736990.322	25.192	4.13	1.642	34.851
1554	1.377883460545543	0.20855809484238058	1124.9673427466403	544.8791758886274	1653736990.372	25.192	4.13	1.642	34.851
1555	1.377883469795897	0.2085581438633734	1124.9666356404002	544.9633215961642	1653736990.425	25.192	4.13	1.642	34.851
1556	1.3778834777919657	0.20855818553121727	1124.9666356406717	545.0354464880977	1653736990.472	25.192	4.13	1.642	34.851
1557	1.377883486415177	0.20855823046712735	1124.9666356405737	545.1132282339456	1653736990.522	25.192	4.13	1.642	34.851
1558	1.3778834950383883	0.20855827540303742	1124.9666356404755	545.1910099797933	1653736990.572	25.192	4.13	1.642	34.851
1559	1.3778835035048138	0.20855832115596404	1124.9652214266603	545.2687917254708	1653736990.622	25.351	6.85	1.644	34.848
1560	1.377883512128025	0.2085583660918741	1124.9652214265861	545.3465734712947	1653736990.672	25.351	6.85	1.644	34.848
1561	1.3778835207512363	0.20855841102778416	1124.965221426488	545.4243552171426	1653736990.722	25.351	6.85	1.644	34.848
1562	1.3778835293744476	0.20855845596369424	1124.9652214263897	545.5021369629901	1653736990.772	25.351	6.85	1.644	34.848
1563	1.3778835379976588	0.2085585008996043	1124.9652214263156	545.5799187088138	1653736990.822	25.351	6.85	1.644	34.848
1564	1.3778835464640846	0.2085585466525309	1124.963807213502	545.6577004554931	1653736990.872	25.351	6.85	1.644	34.848
1565	1.3778835550872959	0.20855859158844098	1124.9638072134037	545.735482201341	1653736990.922	25.351	6.85	1.644	34.848
1566	1.3778835637105071	0.20855863652435105	1124.9638072133055	545.8132639471886	1653736990.972	25.351	6.85	1.644	34.848
1567	1.3778835723337184	0.2085586814602611	1124.9638072132316	545.8910456930124	1653736991.022	25.351	6.85	1.644	34.848
1568	1.377883580800144	0.20855872639617118	1124.9631001061898	545.9681203319167	1653736991.072	25.351	6.85	1.644	34.848
1569	1.377883589580141	0.2085587721490978	1124.9631001062614	546.0473162914813	1653736991.123	25.51	14.68	1.646	34.844
1570	1.3778835980465665	0.20855881708500787	1124.96239299922	546.1243909303856	1653736991.172	25.51	14.68	1.646	34.844
1571	1.3778836066697777	0.20855886202091792	1124.9623929991458	546.2021726762093	1653736991.222	25.51	14.68	1.646	34.844
1572	1.3778836151362035	0.208558906956828	1124.9616858931056	546.2792473161152	1653736991.272	25.51	14.68	1.646	34.844
1573	1.3778836237594148	0.20855895189273807	1124.9616858930074	546.3570290619629	1653736991.322	25.51	14.68	1.646	34.844
1574	1.377883632382626	0.20855899764566468	1124.9609787861357	546.435517914584	1653736991.372	25.51	14.68	1.646	34.844
1575	1.3778836410058373	0.20855904258157473	1124.9609787860616	546.5132996604077	1653736991.422	25.51	14.68	1.646	34.844
1576	1.3778836494722628	0.2085590875174848	1124.9602716790198	546.5903742993121	1653736991.472	25.51	14.68	1.646	34.844
1577	1.377883658095474	0.20855913245339489	1124.9602716789218	546.6681560451599	1653736991.522	25.51	14.68	1.646	34.844
1578	1.3778836667186853	0.2085591782063215	1124.9595645720499	546.7466448977809	1653736991.572	25.51	14.68	1.646	34.844
1579	1.3778836753418966	0.20855922314223155	1124.959564571976	546.8244266436049	1653736991.622	25.68	14.42	1.646	34.85
1580	1.3778836838083224	0.20855926807814162	1124.9588574659356	546.9015012835105	1653736991.672	25.68	14.42	1.646	34.85
1581	1.3778836924315336	0.2085593130140517	1124.9588574658374	546.9792830293582	1653736991.722	25.68	14.42	1.646	34.85
1582	1.377883701054745	0.20855935876697831	1124.9581503589657	547.0577718819795	1653736991.772	25.68	14.42	1.646	34.85
1583	1.3778837095211705	0.20855940370288836	1124.9574432519482	547.1348465208597	1653736991.822	25.68	14.42	1.646	34.85
1584	1.3778837181443817	0.20855944863879844	1124.9574432518502	547.2126282667075	1653736991.872	25.68	14.42	1.646	34.85
1585	1.377883726767593	0.20855949357470852	1124.9574432517518	547.2904100125552	1653736991.922	25.68	14.42	1.646	34.85
1586	1.3778837352340187	0.20855953932763513	1124.9560290389381	547.3681917592344	1653736991.972	25.68	14.42	1.646	34.85
1587	1.37788374385723	0.20855958426354518	1124.956029038864	547.4459735050582	1653736992.022	25.68	14.42	1.646	34.85
1588	1.3778837524804413	0.20855962919945525	1124.9560290387658	547.523755250906	1653736992.072	25.68	14.42	1.646	34.85
1589	1.3778837609468668	0.20855967495238187	1124.9546148249506	547.6015369965837	1653736992.122	25.849	17.09	1.646	34.849
1590	1.377883769570078	0.20855971988829194	1124.9546148248523	547.6793187424314	1653736992.172	25.849	17.09	1.646	34.849
1591	1.3778837781932893	0.20855976564121856	1124.9539077179809	547.7578075950527	1653736992.222	25.849	17.09	1.646	34.849
1592	1.3778837868165006	0.2085598105771286	1124.9539077179065	547.8355893408764	1653736992.272	25.849	17.09	1.646	34.849
1593	1.3778837952829261	0.20855985633005522	1124.9524935040915	547.9133710865542	1653736992.322	25.849	17.09	1.646	34.849
1594	1.3778838039061376	0.2085599012659653	1124.9524935049947	547.9911528334032	1653736992.372	25.849	17.09	1.646	34.849
1595	1.3778838123725632	0.20855994620187537	1124.9517863979531	548.0682274723076	1653736992.422	25.849	17.09	1.646	34.849
1596	1.3778838209957744	0.208559991954802	1124.9510792910817	548.1467163249288	1653736992.472	25.849	17.09	1.646	34.849
1597	1.3778838296189857	0.20856003689071206	1124.9510792909832	548.2244980707767	1653736992.522	25.849	17.09	1.646	34.849
1598	1.3778838380854113	0.2085600818266221	1124.9503721839658	548.301572709657	1653736992.572	25.849	17.09	1.646	34.849
1599	1.3778838467086225	0.20856012757954873	1124.9496650770939	548.3800615622781	1653736992.622	25.988	13.78	1.646	34.852
1600	1.3778838551750483	0.2085601725154588	1124.948957971054	548.4571362021838	1653736992.672	25.988	13.78	1.646	34.852
1601	1.3778838637982596	0.20856021745136888	1124.9489579709557	548.5349179480315	1653736992.722	25.988	13.78	1.646	34.852
1602	1.3778838724214708	0.2085602632042955	1124.948250864084	548.6134068006529	1653736992.772	25.988	13.78	1.646	34.852
1603	1.377883881044682	0.20856030814020554	1124.9482508640099	548.6911885464765	1653736992.822	25.988	13.78	1.646	34.852
1604	1.3778838895111076	0.20856035389313216	1124.9468366501947	548.7689702921542	1653736992.872	25.988	13.78	1.646	34.852
1605	1.3778838981343189	0.20856039882904223	1124.9468366500964	548.846752038002	1653736992.922	25.988	13.78	1.646	34.852
1606	1.3778839067575301	0.20856044458196885	1124.946129543225	548.9252408906232	1653736992.972	25.988	13.78	1.646	34.852
1607	1.377883915223956	0.20856048951787892	1124.9454224371848	549.0023155305291	1653736993.022	25.988	13.78	1.646	34.852
1608	1.3778839238471672	0.20856053445378897	1124.9454224371104	549.0800972763526	1653736993.072	25.988	13.78	1.646	34.852
1609	1.3778839323135927	0.20856058020671558	1124.9440082232954	549.1578790220306	1653736993.122	26.147	8.72	1.647	34.85
1610	1.377883940936804	0.20856062514262566	1124.9440082231972	549.2356607678782	1653736993.172	26.147	8.72	1.647	34.85
1611	1.3778839494032296	0.20856067007853574	1124.9433011161557	549.3127354067826	1653736993.222	26.147	8.72	1.647	34.85
1612	1.3778839580264408	0.20856071583146235	1124.942594009284	549.3912242594038	1653736993.272	26.147	8.72	1.647	34.85
1613	1.377883966649652	0.2085607607673724	1124.9425940092099	549.4690060052276	1653736993.322	26.147	8.72	1.647	34.85
1614	1.3778839752728635	0.208560806520299	1124.9418869033395	549.5474948588501	1653736993.372	26.147	8.72	1.647	34.85
1615	1.377883983739289	0.2085608514562091	1124.941179796298	549.6245694977545	1653736993.422	26.147	8.72	1.647	34.85
1616	1.3778839923625004	0.20856089639211917	1124.9411797961998	549.7023512436022	1653736993.472	26.147	8.72	1.647	34.85
1617	1.3778840009857116	0.20856094214504578	1124.940472689328	549.7808400962234	1653736993.522	26.147	8.72	1.647	34.85
1618	1.3778840094521372	0.20856098708095583	1124.9397655823104	549.8579147351038	1653736993.572	26.147	8.72	1.647	34.85
1619	1.3778840180753484	0.2085610320168659	1124.9397655822122	549.9356964809513	1653736993.622	26.307	7.08	1.646	34.855
1620	1.3778840266985597	0.20856107776979252	1124.9390584753405	550.0141853335726	1653736993.672	26.307	7.08	1.646	34.855
1621	1.3778840351649855	0.2085611227057026	1124.9383513693006	550.0912599734786	1653736993.722	26.307	7.08	1.646	34.855
1622	1.3778840437881967	0.2085611684586292	1124.9376442624289	550.1697488260997	1653736993.772	26.307	7.08	1.646	34.855
1623	1.377884052411408	0.20856121339453926	1124.9376442623545	550.2475305719232	1653736993.822	26.307	7.08	1.646	34.855
1624	1.3778840610346192	0.20856125833044933	1124.9376442622563	550.325312317771	1653736993.872	26.307	7.08	1.646	34.855
1625	1.3778840695010448	0.20856130408337595	1124.9362300484413	550.4030940634489	1653736993.922	26.307	7.08	1.646	34.855
1626	1.377884078124256	0.20856134901928602	1124.936230048343	550.4808758092965	1653736993.972	26.307	7.08	1.646	34.855
1627	1.3778840867474673	0.20856139395519607	1124.936230048269	550.5586575551204	1653736994.022	26.307	7.08	1.646	34.855
1628	1.3778840953706786	0.2085614397081227	1124.9355229413973	550.6371464077415	1653736994.072	26.307	7.08	1.646	34.855
1629	1.3778841038371044	0.20856148464403276	1124.934815835357	550.7142210476472	1653736994.122	26.486	4.73	1.645	34.855
1630	1.3778841124603156	0.20856152957994284	1124.9348158352589	550.792002793495	1653736994.172	26.486	4.73	1.645	34.855
1631	1.3778841210835269	0.2085615745158529	1124.9348158351847	550.8697845393187	1653736994.222	26.486	4.73	1.645	34.855
1632	1.3778841297067381	0.2085616202687795	1124.934108728313	550.94827339194	1653736994.272	26.486	4.73	1.645	34.855
1633	1.3778841381731637	0.20856166520468958	1124.9334016212715	551.0253480308444	1653736994.322	26.486	4.73	1.645	34.855
1634	1.377884146796375	0.20856171014059965	1124.9334016211733	551.1031297766921	1653736994.372	26.486	4.73	1.645	34.855
1635	1.3778841554195862	0.20856175507650973	1124.933401621075	551.1809115225396	1653736994.422	26.486	4.73	1.645	34.855
1636	1.3778841640427975	0.20856180001241978	1124.933401621001	551.2586932683635	1653736994.472	26.486	4.73	1.645	34.855
1637	1.377884172666009	0.2085618457653464	1124.9326945151306	551.3371821219861	1653736994.522	26.486	4.73	1.645	34.855
1638	1.3778841811324345	0.20856189070125647	1124.9319874080888	551.4142567608903	1653736994.572	26.486	4.73	1.645	34.855
1639	1.3778841897556457	0.20856193563716655	1124.9319874079906	551.492038506738	1653736994.622	26.645	6.12	1.648	34.854
1640	1.377884198378857	0.2085619805730766	1124.9319874079167	551.5698202525618	1653736994.672	26.645	6.12	1.648	34.854
1641	1.3778842070020683	0.20856202550898667	1124.9319874078183	551.6476019984095	1653736994.722	26.645	6.12	1.648	34.854
1642	1.3778842156252795	0.20856207126191328	1124.9312803009466	551.7260908510309	1653736994.772	26.645	6.12	1.648	34.854
1643	1.3778842242484908	0.20856211619782336	1124.9312803008486	551.8038725968786	1653736994.822	26.645	6.12	1.648	34.854
1644	1.3778842327149166	0.2085621611337334	1124.9305731948325	551.8809472367603	1653736994.872	26.645	6.12	1.648	34.854
1645	1.3778842413381278	0.20856220606964349	1124.930573194734	551.9587289826079	1653736994.922	26.645	6.12	1.648	34.854
1646	1.377884249961339	0.20856225100555356	1124.930573194636	552.0365107284558	1653736994.972	26.645	6.12	1.648	34.854
1647	1.3778842585845503	0.20856229675848018	1124.9298660877644	552.114999581077	1653736995.022	26.645	6.12	1.648	34.854
1648	1.3778842672077616	0.20856234169439022	1124.9298660876902	552.1927813269007	1653736995.072	26.645	6.12	1.648	34.854
1649	1.3778842758309728	0.2085623866303003	1124.929866087592	552.2705630727485	1653736995.122	26.804	2.98	1.649	34.855
1650	1.377884284454184	0.20856243156621038	1124.9298660874938	552.3483448185963	1653736995.172	26.804	2.98	1.649	34.855
1651	1.3778842930773954	0.20856247650212043	1124.9298660874197	552.42612656442	1653736995.222	26.804	2.98	1.649	34.855
1652	1.377884301543821	0.2085625214380305	1124.929158980378	552.5032012033241	1653736995.272	26.804	2.98	1.649	34.855
1653	1.3778843101670322	0.20856256637394058	1124.9291589802797	552.5809829491719	1653736995.322	26.804	2.98	1.649	34.855
1654	1.3778843187902436	0.20856261130985063	1124.929158981207	552.6587646959972	1653736995.372	26.804	2.98	1.649	34.855
1655	1.377884327413455	0.20856265706277724	1124.9284518743352	552.7372535486184	1653736995.422	26.804	2.98	1.649	34.855
1656	1.3778843360366662	0.20856270199868732	1124.9284518742372	552.815035294466	1653736995.472	26.804	2.98	1.649	34.855
1657	1.3778843445030917	0.2085627469345974	1124.9277447671955	552.8921099333704	1653736995.522	26.804	2.98	1.649	34.855
1658	1.377884353126303	0.20856279187050744	1124.9277447671213	552.969891679194	1653736995.572	26.804	2.98	1.649	34.855
1659	1.3778843617495142	0.20856283680641752	1124.9277447670231	553.0476734250418	1653736995.622	26.973	5.0	1.649	34.853
1660	1.3778843703727255	0.2085628817423276	1124.927744766925	553.1254551708895	1653736995.672	26.973	5.0	1.649	34.853
1661	1.3778843789959367	0.20856292667823764	1124.9277447668508	553.2032369167133	1653736995.722	26.973	5.0	1.649	34.853
1662	1.377884387619148	0.20856297161414772	1124.9277447667528	553.281018662561	1653736995.772	26.973	5.0	1.649	34.853
1663	1.3778843962423595	0.2085630165500578	1124.927744767656	553.3588004094102	1653736995.822	26.973	5.0	1.649	34.853
1664	1.377884404708785	0.20856306148596784	1124.9270376606382	553.4358750482904	1653736995.872	26.973	5.0	1.649	34.853
1665	1.3778844133319963	0.20856310642187792	1124.92703766054	553.5136567941382	1653736995.922	26.973	5.0	1.649	34.853
1666	1.3778844219552076	0.208563151357788	1124.9270376604418	553.5914385399859	1653736995.972	26.973	5.0	1.649	34.853
1667	1.3778844305784188	0.20856319629369807	1124.9270376603436	553.6692202858337	1653736996.022	26.973	5.0	1.649	34.853
1668	1.37788443920163	0.20856324122960812	1124.9270376602694	553.7470020316574	1653736996.072	26.973	5.0	1.649	34.853
1669	1.3778844478248413	0.2085632861655182	1124.9270376601712	553.8247837775052	1653736996.122	27.132	3.7	1.651	34.856
1670	1.3778844564480526	0.20856333110142827	1124.927037660073	553.9025655233528	1653736996.172	27.132	3.7	1.651	34.856
1671	1.3778844650712638	0.20856337603733832	1124.9270376599989	553.9803472691765	1653736996.222	27.132	3.7	1.651	34.856
1672	1.3778844736944753	0.2085634209732484	1124.927037660902	554.0581290160258	1653736996.272	27.132	3.7	1.651	34.856
1673	1.3778844821609009	0.2085634650921419	1124.927037660658	554.1344965481326	1653736996.322	27.132	3.7	1.651	34.856
1674	1.3778844909408978	0.20856351084506852	1124.9270376607296	554.2136925076973	1653736996.373	27.132	3.7	1.651	34.856
1675	1.3778844994073234	0.20856355496396206	1124.9270376604616	554.2900600398282	1653736996.422	27.132	3.7	1.651	34.856
1676	1.3778845080305346	0.2085635998998721	1124.9270376603872	554.3678417856518	1653736996.472	27.132	3.7	1.651	34.856
1677	1.3778845164969602	0.20856364483578219	1124.926330553346	554.4449164245561	1653736996.522	27.132	3.7	1.651	34.856
1678	1.3778845251201715	0.2085636889546757	1124.927037660045	554.5219910636064	1653736996.572	27.132	3.7	1.651	34.856
1679	1.3778845337433827	0.20856373389058577	1124.9270376599468	554.5997728094542	1653736996.622	27.311	3.3	1.651	34.85
1680	1.3778845423665942	0.20856377882649585	1124.92703766085	554.6775545563032	1653736996.672	27.311	3.3	1.651	34.85
1681	1.3778845508330198	0.20856382294538936	1124.927037660606	554.7539220884101	1653736996.722	27.311	3.3	1.651	34.85
1682	1.377884559456231	0.20856386788129944	1124.9270376605077	554.8317038342578	1653736996.772	27.311	3.3	1.651	34.85
1683	1.3778845680794423	0.20856391281720948	1124.9270376604336	554.9094855800815	1653736996.822	27.311	3.3	1.651	34.85
1684	1.3778845767026535	0.20856395775311956	1124.9270376603354	554.9872673259292	1653736996.872	27.311	3.3	1.651	34.85
1685	1.3778845853258648	0.20856400268902964	1124.9270376602371	555.0650490717771	1653736996.922	27.311	3.3	1.651	34.85
1686	1.377884593949076	0.20856404680792315	1124.9277447669365	555.1421237108273	1653736996.972	27.311	3.3	1.651	34.85
1687	1.3778846024155018	0.2085640909268167	1124.9277447676698	555.2184912439596	1653736997.022	27.311	3.3	1.651	34.85
1688	1.3778846108819274	0.20856413586272673	1124.927037660652	555.2955658828398	1653736997.072	27.311	3.3	1.651	34.85
1689	1.377884619348353	0.20856417998162027	1124.927037660384	555.3719334149708	1653736997.122	27.46	3.48	1.649	34.852
1690	1.3778846279715642	0.20856422491753032	1124.92703766031	555.4497151607947	1653736997.172	27.46	3.48	1.649	34.852
1691	1.3778846365947754	0.2085642698534404	1124.9270376602117	555.5274969066422	1653736997.222	27.46	3.48	1.649	34.852
1692	1.377884645061201	0.2085643139723339	1124.9270376599675	555.6038644387489	1653736997.272	27.46	3.48	1.649	34.852
1693	1.3778846536844125	0.20856435809122745	1124.927744767644	555.6809390788248	1653736997.322	27.46	3.48	1.649	34.852
1694	1.3778846623076237	0.2085644030271375	1124.9277447675702	555.7587208246484	1653736997.372	27.46	3.48	1.649	34.852
1695	1.3778846707740493	0.20856444796304757	1124.9270376605284	555.8357954635529	1653736997.422	27.46	3.48	1.649	34.852
1696	1.3778846793972606	0.20856449208194108	1124.9277447672275	555.9128701026029	1653736997.472	27.46	3.48	1.649	34.852
1697	1.3778846878636861	0.20856453701785116	1124.927037660186	555.9899447415073	1653736997.522	27.46	3.48	1.649	34.852
1698	1.3778846964868974	0.20856458113674467	1124.9277447668853	556.0670193805577	1653736997.572	27.46	3.48	1.649	34.852
1699	1.3778847051101086	0.20856462607265475	1124.927744766787	556.1448011264054	1653736997.622	27.639	4.4	1.65	34.852
1700	1.3778847135765344	0.20856467019154826	1124.9277447675445	556.2211686595138	1653736997.672	27.639	4.4	1.65	34.852
1701	1.3778847221997457	0.20856471512745833	1124.9277447674463	556.2989504053614	1653736997.722	27.639	4.4	1.65	34.852
1702	1.3778847306661712	0.20856475924635184	1124.927744767202	556.3753179374683	1653736997.772	27.639	4.4	1.65	34.852
1703	1.3778847392893825	0.20856480418226192	1124.9277447671038	556.4530996833159	1653736997.822	27.639	4.4	1.65	34.852
1704	1.3778847479125937	0.20856484830115543	1124.9284518738032	556.5301743223663	1653736997.872	27.639	4.4	1.65	34.852
1705	1.3778847563790193	0.2085648932370655	1124.9277447667616	556.6072489612707	1653736997.922	27.639	4.4	1.65	34.852
1706	1.3778847650022308	0.20856493735595905	1124.9284518744382	556.6843236013463	1653736997.972	27.639	4.4	1.65	34.852
1707	1.377884773625442	0.2085649822918691	1124.928451874364	556.76210534717	1653736998.022	27.639	4.4	1.65	34.852
1708	1.3778847820918676	0.20856502641076263	1124.928451874096	556.8384728793009	1653736998.072	27.639	4.4	1.65	34.852
1709	1.3778847907150789	0.20856507134667268	1124.928451874022	556.9162546251246	1653736998.122	27.808	5.37	1.651	34.859
1710	1.3778847993382901	0.20856511628258276	1124.9284518739234	556.9940363709723	1653736998.172	27.808	5.37	1.651	34.859
1711	1.3778848079615014	0.20856516121849283	1124.9284518738252	557.0718181168199	1653736998.222	27.808	5.37	1.651	34.859
1712	1.3778848165847126	0.20856520533738634	1124.9291589805248	557.1488927558703	1653736998.272	27.808	5.37	1.651	34.859
1713	1.3778848252079239	0.20856525027329642	1124.9291589804263	557.226674501718	1653736998.322	27.808	5.37	1.651	34.859
1714	1.3778848338311351	0.20856529520920647	1124.9291589803524	557.3044562475418	1653736998.372	27.808	5.37	1.651	34.859
1715	1.3778848424543466	0.2085653393281	1124.929866088029	557.3815308876174	1653736998.422	27.808	5.37	1.651	34.859
1716	1.3778848510775579	0.20856538426401006	1124.929866087955	557.4593126334413	1653736998.472	27.808	5.37	1.651	34.859
1717	1.3778848597007691	0.2085654283829036	1124.9305731946301	557.5363872725156	1653736998.522	27.808	5.37	1.651	34.859
1718	1.3778848683239804	0.20856547331881364	1124.9305731945558	557.614169018339	1653736998.572	27.808	5.37	1.651	34.859
1719	1.3778848771039773	0.20856551825472372	1124.931280301401	557.6926578711302	1653736998.622	27.967	5.18	1.65	34.856
1720	1.3778848857271886	0.20856556237361723	1124.9319874081002	557.7697325101806	1653736998.672	27.967	5.18	1.65	34.856
1721	1.3778848943503998	0.2085656073095273	1124.9319874080022	557.8475142560283	1653736998.722	27.967	5.18	1.65	34.856
1722	1.377884902973611	0.20856565224543738	1124.931987407904	557.925296001876	1653736998.772	27.967	5.18	1.65	34.856
1723	1.3778849115968224	0.2085656963643309	1124.9326945146033	558.0023706409263	1653736998.822	27.967	5.18	1.65	34.856
1724	1.3778849202200336	0.20856574130024097	1124.932694514505	558.080152386774	1653736998.872	27.967	5.18	1.65	34.856
1725	1.3778849288432449	0.20856578541913448	1124.9334016212042	558.1572270258241	1653736998.922	27.967	5.18	1.65	34.856
1726	1.3778849374664561	0.20856583035504456	1124.9334016211062	558.235008771672	1653736998.972	27.967	5.18	1.65	34.856
1727	1.3778849460896674	0.20856587529095463	1124.9334016210078	558.3127905175197	1653736999.022	27.967	5.18	1.65	34.856
1728	1.3778849547128789	0.20856591940984814	1124.9341087287087	558.3898651575714	1653736999.072	27.967	5.18	1.65	34.856
1729	1.3778849633360901	0.20856596352874165	1124.934815835408	558.4669397966217	1653736999.122	28.136	3.95	1.65	34.858
1730	1.3778849719593014	0.2085660076476352	1124.9355229420833	558.544014435696	1653736999.172	28.136	3.95	1.65	34.858
1731	1.377884980425727	0.2085660517665287	1124.935522941839	558.6203819678027	1653736999.222	28.136	3.95	1.65	34.858
1732	1.3778849890489382	0.20856609588542221	1124.9362300485384	558.697456606853	1653736999.272	28.136	3.95	1.65	34.858
1733	1.3778849976721494	0.2085661408213323	1124.9362300484402	558.7752383527007	1653736999.322	28.136	3.95	1.65	34.858
1734	1.3778850062953607	0.2085661849402258	1124.9369371551395	558.852312991751	1653736999.372	28.136	3.95	1.65	34.858
1735	1.377885014918572	0.20856622905911934	1124.9376442618147	558.9293876308253	1653736999.422	28.136	3.95	1.65	34.858
1736	1.3778850235417832	0.20856627317801285	1124.938351368514	559.0064622698756	1653736999.472	28.136	3.95	1.65	34.858
1737	1.3778850321649947	0.20856631811392293	1124.9383513694172	559.0842440167248	1653736999.522	28.136	3.95	1.65	34.858
1738	1.377885040788206	0.20856636223281644	1124.9390584761163	559.161318655775	1653736999.572	28.136	3.95	1.65	34.858
1739	1.3778850494114172	0.20856640635170995	1124.9397655828159	559.2383932948252	1653736999.622	28.305	3.27	1.651	34.858
1740	1.3778850580346285	0.2085664504706035	1124.940472689491	559.3154679338995	1653736999.672	28.305	3.27	1.651	34.858
1741	1.3778850666578397	0.208566494589497	1124.9411797961905	559.3925425729498	1653736999.722	28.305	3.27	1.651	34.858
1742	1.377885075281051	0.20856653952540707	1124.941179796092	559.4703243187976	1653736999.772	28.305	3.27	1.651	34.858
1743	1.3778850839042622	0.20856658364430058	1124.9418869027916	559.5473989578478	1653736999.822	28.305	3.27	1.651	34.858
1744	1.3778850925274735	0.20856662776319412	1124.9425940094666	559.6244735969219	1653736999.872	28.305	3.27	1.651	34.858
1745	1.3778851011506847	0.20856667269910417	1124.9425940093925	559.7022553427456	1653736999.922	28.305	3.27	1.651	34.858
1746	1.377885109773896	0.20856671600098114	1124.9440082228652	559.7786228750226	1653736999.972	28.305	3.27	1.651	34.858
1747	1.3778851183971073	0.20856676093689122	1124.944008222767	559.8564046208702	1653737000.022	28.305	3.27	1.651	34.858
1748	1.377885126863533	0.2085668042387682	1124.9447153302976	559.932065047205	1653737000.072	28.305	3.27	1.651	34.858
1749	1.3778851354867443	0.20856684917467827	1124.9447153301999	560.0098467930529	1653737000.122	28.444	4.5	1.654	34.858
1750	1.3778851441099556	0.20856689247655524	1124.9461295436722	560.0862143253296	1653737000.172	28.444	4.5	1.654	34.858
1751	1.3778851527331668	0.2085669374124653	1124.946129543598	560.1639960711532	1653737000.222	28.444	4.5	1.654	34.858
1752	1.3778851611995924	0.20856698071434226	1124.9468366501276	560.2396564964866	1653737000.272	28.444	4.5	1.654	34.858
1753	1.3778851699795893	0.20856702565025234	1124.9475437569727	560.3181453492778	1653737000.322	28.444	4.5	1.654	34.858
1754	1.3778851784460149	0.20856706976914585	1124.9475437567287	560.3945128813846	1653737000.372	28.444	4.5	1.654	34.858
1755	1.3778851872260118	0.20856711470505593	1124.9482508635738	560.4730017341758	1653737000.422	28.444	4.5	1.654	34.858
1756	1.377885195849223	0.20856715882394947	1124.948957970249	560.5500763732502	1653737000.472	28.444	4.5	1.654	34.858
1757	1.3778852044724343	0.20856720294284298	1124.9496650769483	560.6271510123004	1653737000.522	28.444	4.5	1.654	34.858
1758	1.3778852130956458	0.2085672470617365	1124.950372184649	560.704225652352	1653737000.572	28.444	4.5	1.654	34.858
1759	1.3778852218756426	0.20856729199764656	1124.951079290493	560.7827145041418	1653737000.622	28.653	5.61	1.653	34.857
1760	1.377885230498854	0.20856733611654008	1124.9517863981937	560.8597891441934	1653737000.672	28.653	5.61	1.653	34.857
1761	1.3778852391220653	0.20856738105245015	1124.9517863980955	560.9375708900411	1653737000.722	28.653	5.61	1.653	34.857
1762	1.3778852477452765	0.20856742517134366	1124.9524935047948	561.0146455290915	1653737000.772	28.653	5.61	1.653	34.857
1763	1.3778852565252735	0.20856747010725374	1124.95320061164	561.0931343818825	1653737000.822	28.653	5.61	1.653	34.857
1764	1.3778852651484848	0.20856751422614725	1124.9539077183392	561.1702090209328	1653737000.872	28.653	5.61	1.653	34.857
1765	1.377885273771696	0.20856755916205733	1124.9539077182412	561.2479907667805	1653737000.923	28.653	5.61	1.653	34.857
1766	1.3778852823949073	0.20856760328095084	1124.95461482494	561.3250654058306	1653737000.972	28.653	5.61	1.653	34.857
1767	1.3778852911749042	0.2085676482168609	1124.9553219317854	561.4035542586221	1653737001.023	28.653	5.61	1.653	34.857
1768	1.3778852997981155	0.20856769233575442	1124.9560290384848	561.4806288976722	1653737001.072	28.653	5.61	1.653	34.857
1769	1.3778853085781124	0.2085677372716645	1124.95673614533	561.5591177504632	1653737001.123	28.793	3.48	1.654	34.86
1770	1.377885317044538	0.208567781390558	1124.9567361450859	561.6354852825702	1653737001.172	28.793	3.48	1.654	34.86
1771	1.3778853256677492	0.20856782550945155	1124.957443251761	561.7125599216445	1653737001.222	28.793	3.48	1.654	34.86
1772	1.3778853344477462	0.2085678704453616	1124.9581503586305	561.7910487744116	1653737001.272	28.793	3.48	1.654	34.86
1773	1.3778853430709574	0.20856791538127167	1124.9581503585323	561.8688305202593	1653737001.323	28.793	3.48	1.654	34.86
1774	1.3778853516941687	0.2085679595001652	1124.9588574652075	561.9459051593337	1653737001.372	28.793	3.48	1.654	34.86
1775	1.3778853604741657	0.20856800443607526	1124.9595645720767	562.0243940121007	1653737001.422	28.793	3.48	1.654	34.86
1776	1.3778853689405914	0.2085680485549688	1124.95956457281	562.100761545233	1653737001.472	28.793	3.48	1.654	34.86
1777	1.3778853775638027	0.2085680926738623	1124.960271679509	562.1778361842833	1653737001.522	28.793	3.48	1.654	34.86
1778	1.377885386187014	0.20856813760977239	1124.960271679411	562.255617930131	1653737001.572	28.793	3.48	1.654	34.86
1779	1.3778853948102252	0.2085681817286659	1124.9609787861104	562.3326925691813	1653737001.623	28.962	4.63	1.655	34.855
1780	1.3778854034334365	0.20856822666457597	1124.9609787860122	562.410474315029	1653737001.672	28.962	4.63	1.655	34.855
1781	1.3778854120566477	0.20856827078346948	1124.9616858927116	562.4875489540793	1653737001.722	28.962	4.63	1.655	34.855
1782	1.377885420679859	0.208568314902363	1124.9623929994104	562.5646235931295	1653737001.772	28.962	4.63	1.655	34.855
1783	1.3778854291462845	0.20856835902125653	1124.9623929991426	562.6409911252604	1653737001.822	28.962	4.63	1.655	34.855
1784	1.3778854377694958	0.20856840314015004	1124.963100105842	562.7180657643105	1653737001.872	28.962	4.63	1.655	34.855
1785	1.3778854462359216	0.20856844807606012	1124.9623929998015	562.7951404042165	1653737001.923	28.962	4.63	1.655	34.855
1786	1.3778854548591328	0.20856849219495363	1124.963100106501	562.8722150432668	1653737001.972	28.962	4.63	1.655	34.855
1787	1.377885463482344	0.2085685371308637	1124.9631001064026	562.9499967891143	1653737002.022	28.962	4.63	1.655	34.855
1788	1.3778854721055553	0.20856858124975722	1124.963807213102	563.0270714281645	1653737002.072	28.962	4.63	1.655	34.855
1789	1.377885480571981	0.20856862536865073	1124.9638072128578	563.1034389602714	1653737002.123	29.131	4.91	1.655	34.855
1790	1.3778854891951922	0.2085686703045608	1124.9638072127598	563.1812207061192	1653737002.172	29.131	4.91	1.655	34.855
1791	1.377885497661618	0.20856871442345434	1124.963807213493	563.2575882392516	1653737002.222	29.131	4.91	1.655	34.855
1792	1.3778855062848292	0.20856875854234785	1124.9645143201922	563.3346628783017	1653737002.272	29.131	4.91	1.655	34.855
1793	1.3778855147512548	0.20856880266124136	1124.9645143199482	563.4110304104086	1653737002.323	29.131	4.91	1.655	34.855
1794	1.377885523374466	0.20856884759715144	1124.96451431985	563.4888121562564	1653737002.372	29.131	4.91	1.655	34.855
1795	1.3778855319976773	0.20856889171604495	1124.9652214265493	563.5658867953066	1653737002.423	29.131	4.91	1.655	34.855
1796	1.3778855404641028	0.20856893665195503	1124.9645143195075	563.642961434211	1653737002.472	29.131	4.91	1.655	34.855
1797	1.3778855497144569	0.20856898403891475	1124.9652214268388	563.7256929281768	1653737002.526	29.131	4.91	1.655	34.855
1798	1.3778855575537399	0.20856902570675862	1124.9645143201667	563.7971107131668	1653737002.572	29.131	4.91	1.655	34.855
1799	1.3778855661769511	0.20856906982565213	1124.965221426866	563.8741853522172	1653737002.622	29.31	5.18	1.654	34.86
1800	1.3778855748001624	0.2085691147615622	1124.9652214267678	563.9519670980649	1653737002.672	29.31	5.18	1.654	34.86
1801	1.377885583266588	0.2085691588804557	1124.9652214265238	564.0283346301719	1653737002.722	29.31	5.18	1.654	34.86
1802	1.3778855918897992	0.20856920463338233	1124.9645143196522	564.1068234827931	1653737002.772	29.31	5.18	1.654	34.86
1803	1.3778856006697962	0.2085692495692924	1124.9652214264975	564.1853123355843	1653737002.822	29.31	5.18	1.654	34.86
1804	1.3778856091362217	0.2085692936881859	1124.965221426253	564.2616798676909	1653737002.872	29.31	5.18	1.654	34.86
1805	1.377885617759433	0.208569338624096	1124.965221426155	564.3394616135386	1653737002.922	29.31	5.18	1.654	34.86
1806	1.3778856263826444	0.20856938356000607	1124.9652214270582	564.4172433603878	1653737002.972	29.31	5.18	1.654	34.86
1807	1.3778856350058557	0.20856942849591611	1124.965221426984	564.4950251062116	1653737003.023	29.31	5.18	1.654	34.86
1808	1.377885643629067	0.2085694734318262	1124.9652214268858	564.5728068520593	1653737003.072	29.31	5.18	1.654	34.86
1809	1.3778856522522782	0.20856951836773627	1124.9652214267874	564.650588597907	1653737003.123	29.469	2.33	1.655	34.859
1810	1.3778856607187038	0.20856956330364632	1124.96451431977	564.7276632367873	1653737003.172	29.469	2.33	1.655	34.859
1811	1.377885669341915	0.2085696082395564	1124.9645143196717	564.805444982635	1653737003.222	29.469	2.33	1.655	34.859
1812	1.3778856779651263	0.20856965235844993	1124.965221426347	564.8825196217094	1653737003.272	29.469	2.33	1.655	34.859
1813	1.3778856865883375	0.20856969729435998	1124.9652214262728	564.960301367533	1653737003.322	29.469	2.33	1.655	34.859
1814	1.3778856952115488	0.20856974223027006	1124.9652214261746	565.0380831133809	1653737003.372	29.469	2.33	1.655	34.859
1815	1.3778857038347603	0.20856978798319667	1124.9645143203043	565.1165719670034	1653737003.423	29.469	2.33	1.655	34.859
1816	1.3778857124579715	0.20856983291910675	1124.9645143202063	565.1943537128514	1653737003.472	29.469	2.33	1.655	34.859
1817	1.3778857210811828	0.2085698778550168	1124.964514320132	565.2721354586749	1653737003.523	29.469	2.33	1.655	34.859
1818	1.3778857295476084	0.20856992279092687	1124.9638072130904	565.3492100975793	1653737003.572	29.469	2.33	1.655	34.859
1819	1.3778857381708196	0.20856996772683695	1124.9638072129922	565.4269918434269	1653737003.622	29.639	3.1	1.657	34.861
1820	1.3778857467940309	0.20857001184573046	1124.9645143196917	565.5040664824774	1653737003.672	29.639	3.1	1.657	34.861
1821	1.3778857552604564	0.20857005678164053	1124.96380721265	565.5811411213815	1653737003.722	29.639	3.1	1.657	34.861
1822	1.3778857638836677	0.20857010171755058	1124.9638072125758	565.6589228672053	1653737003.772	29.639	3.1	1.657	34.861
1823	1.3778857725068792	0.20857014665346066	1124.963807213479	565.7367046140545	1653737003.822	29.639	3.1	1.657	34.861
1824	1.3778857809733047	0.20857019077235417	1124.9638072132348	565.8130721461612	1653737003.872	29.639	3.1	1.657	34.861
1825	1.377885789596516	0.20857023570826425	1124.9638072131368	565.8908538920091	1653737003.922	29.639	3.1	1.657	34.861
1826	1.3778857980629415	0.20857028064417432	1124.963100106095	565.9679285309134	1653737003.972	29.639	3.1	1.657	34.861
1827	1.3778858066861528	0.20857032558008437	1124.9631001060206	566.045710276737	1653737004.023	29.639	3.1	1.657	34.861
1828	1.3778858151525786	0.20857037051599445	1124.9623929999807	566.1227849166428	1653737004.072	29.639	3.1	1.657	34.861
1829	1.3778858237757898	0.20857041463488796	1124.9631001066798	566.199859555693	1653737004.123	29.798	4.2	1.655	34.86
1830	1.3778858322422154	0.20857045957079803	1124.9623929996383	566.2769341945973	1653737004.172	29.798	4.2	1.655	34.86
1831	1.3778858408654266	0.2085705045067081	1124.96239299954	566.3547159404452	1653737004.222	29.798	4.2	1.655	34.86
1832	1.3778858493318522	0.20857054862560162	1124.962392999296	566.4310834725519	1653737004.272	29.798	4.2	1.655	34.86
1833	1.3778858577982778	0.2085705935615117	1124.9616858922543	566.5081581114562	1653737004.322	29.798	4.2	1.655	34.86
1834	1.3778858664214892	0.20857063849742177	1124.9616858931574	566.5859398583054	1653737004.372	29.798	4.2	1.655	34.86
1835	1.3778858748879148	0.20857068343333182	1124.96097878614	566.6630144971857	1653737004.423	29.798	4.2	1.655	34.86
1836	1.3778858833543404	0.20857072755222536	1124.960978785872	566.7393820293166	1653737004.472	29.798	4.2	1.655	34.86
1837	1.3778858919775516	0.2085707724881354	1124.9609787857976	566.8171637751404	1653737004.523	29.798	4.2	1.655	34.86
1838	1.3778859004439772	0.20857081742404548	1124.960271678756	566.8942384140446	1653737004.572	29.798	4.2	1.655	34.86
1839	1.377885908910403	0.208570861542939	1124.9602716795134	566.9706059471529	1653737004.622	29.977	4.83	1.654	34.86
1840	1.3778859175336142	0.20857090647884907	1124.9602716794152	567.0483876930007	1653737004.672	29.977	4.83	1.654	34.86
1841	1.3778859260000398	0.20857095141475915	1124.9595645723737	567.1254623319052	1653737004.722	29.977	4.83	1.654	34.86
1842	1.3778859344664653	0.20857099553365266	1124.9595645721292	567.2018298640119	1653737004.772	29.977	4.83	1.654	34.86
1843	1.3778859430896766	0.20857104046956274	1124.9595645720312	567.2796116098596	1653737004.822	29.977	4.83	1.654	34.86
1844	1.3778859517128879	0.20857108540547278	1124.9595645719571	567.3573933556833	1653737004.872	29.977	4.83	1.654	34.86
1845	1.3778859601793136	0.20857113034138286	1124.958857465917	567.4344679955891	1653737004.922	29.977	4.83	1.654	34.86
1846	1.377885968802525	0.20857117527729294	1124.9588574658187	567.5122497414368	1653737004.972	29.977	4.83	1.654	34.86
1847	1.3778859772689505	0.20857122021320298	1124.958150358801	567.5893243803171	1653737005.023	29.977	4.83	1.654	34.86
1848	1.3778859858921617	0.20857126514911306	1124.9581503587028	567.6671061261648	1653737005.072	29.977	4.83	1.654	34.86
1849	1.3778859943585873	0.20857131008502314	1124.9574432516613	567.7441807650691	1653737005.123	30.117	3.87	1.657	34.855
1850	1.3778860029817985	0.20857135502093319	1124.957443251587	567.8219625108927	1653737005.172	30.117	3.87	1.657	34.855
1851	1.37788601160501	0.20857139995684326	1124.9574432524903	567.8997442577421	1653737005.222	30.117	3.87	1.657	34.855
1852	1.3778860202282213	0.20857144489275334	1124.957443252392	567.9775260035898	1653737005.272	30.117	3.87	1.657	34.855
1853	1.3778860288514325	0.20857149064567995	1124.9567361455206	568.056014856211	1653737005.322	30.117	3.87	1.657	34.855
1854	1.3778860374746438	0.20857153558159	1124.9567361454463	568.1337966020346	1653737005.372	30.117	3.87	1.657	34.855
1855	1.377886046097855	0.20857158051750008	1124.9567361453483	568.2115783478826	1653737005.422	30.117	3.87	1.657	34.855
1856	1.3778860545642806	0.20857162545341015	1124.9560290383063	568.2886529867867	1653737005.472	30.117	3.87	1.657	34.855
1857	1.3778860631874918	0.2085716703893202	1124.9560290382324	568.3664347326105	1653737005.523	30.117	3.87	1.657	34.855
1858	1.377886071810703	0.20857171532523028	1124.9560290381341	568.4442164784582	1653737005.572	30.117	3.87	1.657	34.855
1859	1.3778860804339144	0.2085717610781569	1124.9553219312625	568.5227053310794	1653737005.622	30.296	6.0	1.658	34.858
1860	1.3778860890571258	0.20857180601406697	1124.9553219321656	568.6004870779286	1653737005.672	30.296	6.0	1.658	34.858
1861	1.377886097680337	0.20857185094997704	1124.9553219320674	568.6782688237762	1653737005.722	30.296	6.0	1.658	34.858
1862	1.3778861063035484	0.20857189670290366	1124.954614825196	568.7567576763977	1653737005.772	30.296	6.0	1.658	34.858
1863	1.377886114769974	0.2085719416388137	1124.9539077181782	568.8338323152777	1653737005.822	30.296	6.0	1.658	34.858
1864	1.3778861233931852	0.20857198657472378	1124.95390771808	568.9116140611256	1653737005.872	30.296	6.0	1.658	34.858
1865	1.3778861320163964	0.20857203151063386	1124.9539077179818	568.9893958069733	1653737005.922	30.296	6.0	1.658	34.858
1866	1.3778861406396077	0.2085720764465439	1124.9539077179077	569.067177552797	1653737005.972	30.296	6.0	1.658	34.858
1867	1.3778861491060332	0.20857212219947052	1124.9524935040924	569.1449592984746	1653737006.022	30.296	6.0	1.658	34.858
1868	1.3778861577292447	0.20857216631836406	1124.9532006117693	569.2220339385506	1653737006.072	30.296	6.0	1.658	34.858
1869	1.3778861661956703	0.2085722112542741	1124.9524935047516	569.2991085774308	1653737006.122	30.455	6.58	1.656	34.857
1870	1.3778861746620958	0.20857225619018419	1124.95178639771	569.3761832163351	1653737006.172	30.455	6.58	1.656	34.857
1871	1.377886183285307	0.20857230112609426	1124.9517863976118	569.4539649621829	1653737006.222	30.455	6.58	1.656	34.857
1872	1.3778861917517327	0.2085723460620043	1124.9510792905944	569.5310396010633	1653737006.272	30.455	6.58	1.656	34.857
1873	1.377886200374944	0.2085723909979144	1124.951079290496	569.6088213469109	1653737006.322	30.455	6.58	1.656	34.857
1874	1.3778862088413697	0.208572436750841	1124.9496650776823	569.6866030935903	1653737006.372	30.455	6.58	1.656	34.857
1875	1.377886217464581	0.20857248168675108	1124.949665077584	569.764384839438	1653737006.422	30.455	6.58	1.656	34.857
1876	1.3778862259310065	0.20857252662266113	1124.9489579705664	569.841459478318	1653737006.472	30.455	6.58	1.656	34.857
1877	1.3778862345542178	0.2085725715585712	1124.9489579704687	569.919241224166	1653737006.522	30.455	6.58	1.656	34.857
1878	1.3778862430206433	0.20857261649448128	1124.948250863427	569.9963158630703	1653737006.572	30.455	6.58	1.656	34.857
1879	1.3778862514870691	0.2085726606133748	1124.948250864184	570.0726833961787	1653737006.622	30.624	6.86	1.658	34.857
1880	1.3778862601102804	0.20857270554928486	1124.9482508640858	570.1504651420264	1653737006.672	30.624	6.86	1.658	34.857
1881	1.377886268576706	0.2085727504851949	1124.9475437570684	570.2275397809065	1653737006.722	30.624	6.86	1.658	34.857
1882	1.3778862770431315	0.208572795421105	1124.9468366500266	570.3046144198108	1653737006.772	30.624	6.86	1.658	34.857
1883	1.3778862855095573	0.20857284035701507	1124.9461295439864	570.3816890597168	1653737006.822	30.624	6.86	1.658	34.857
1884	1.3778862941327685	0.20857288529292511	1124.9461295439123	570.4594708055404	1653737006.872	30.624	6.86	1.658	34.857
1885	1.377886302599194	0.2085729302288352	1124.9454224368706	570.5365454444448	1653737006.922	30.624	6.86	1.658	34.857
1886	1.3778863112224053	0.20857297516474527	1124.9454224367726	570.6143271902924	1653737006.972	30.624	6.86	1.658	34.857
1887	1.377886319688831	0.20857302091767188	1124.9440082229576	570.6921089359703	1653737007.022	30.624	6.86	1.658	34.857
1888	1.3778863283120422	0.20857306585358193	1124.9440082228832	570.7698906817941	1653737007.072	30.624	6.86	1.658	34.857
1889	1.377886336778468	0.208573110789492	1124.943301116843	570.8469653216997	1653737007.122	30.783	4.31	1.657	34.859
1890	1.3778863454016792	0.20857315572540208	1124.9433011167448	570.9247470675475	1653737007.173	30.783	4.31	1.657	34.859
1891	1.3778863538681048	0.20857320066131216	1124.9425940097033	571.0018217064518	1653737007.222	30.783	4.31	1.657	34.859
1892	1.3778863623345303	0.2085732455972222	1124.9418869026856	571.0788963453319	1653737007.272	30.783	4.31	1.657	34.859
1893	1.3778863709577416	0.20857329053313228	1124.9418869025876	571.1566780911801	1653737007.322	30.783	4.31	1.657	34.859
1894	1.3778863794241671	0.2085733362860589	1124.9404726887724	571.2344598368576	1653737007.372	30.783	4.31	1.657	34.859
1895	1.377886387890593	0.20857338122196897	1124.9397655827322	571.3115344767634	1653737007.422	30.783	4.31	1.657	34.859
1896	1.3778863965138042	0.20857342615787902	1124.939765582658	571.3893162225871	1653737007.472	30.783	4.31	1.657	34.859
1897	1.3778864049802297	0.2085734710937891	1124.9390584756165	571.4663908614915	1653737007.522	30.783	4.31	1.657	34.859
1898	1.3778864134466553	0.20857351602969917	1124.9383513685748	571.5434655003958	1653737007.572	30.783	4.31	1.657	34.859
1899	1.377886421913081	0.20857356096560922	1124.9376442625587	571.6205401402775	1653737007.622	30.923	3.11	1.655	34.862
1900	1.3778864303795066	0.2085736059015193	1124.9369371555172	571.6976147791818	1653737007.672	30.923	3.11	1.655	34.862
1901	1.377886439002718	0.20857365083742938	1124.9369371554187	571.7753965250295	1653737007.722	30.923	3.11	1.655	34.862
1902	1.3778864474691435	0.20857369577333942	1124.9362300484013	571.8524711639099	1653737007.772	30.923	3.11	1.655	34.862
1903	1.3778864560923547	0.2085737407092495	1124.936230048303	571.9302529097575	1653737007.822	30.923	3.11	1.655	34.862
1904	1.3778864645587805	0.20857378564515958	1124.9355229422629	572.0073275496633	1653737007.872	30.923	3.11	1.655	34.862
1905	1.377886473025206	0.20857383058106962	1124.9348158352454	572.0844021885437	1653737007.922	30.923	3.11	1.655	34.862
1906	1.3778864816484173	0.2085738755169797	1124.934815835147	572.1621839343914	1653737007.972	30.923	3.11	1.655	34.862
1907	1.3778864901148429	0.20857392045288978	1124.9341087281055	572.2392585732955	1653737008.022	30.923	3.11	1.655	34.862
1908	1.3778864985812684	0.20857396538879983	1124.933401621088	572.3163332121761	1653737008.072	30.923	3.11	1.655	34.862
1909	1.3778865072044797	0.20857401114172644	1124.932694514216	572.3948220647972	1653737008.122	31.102	7.06	1.656	34.86
1910	1.3778865156709055	0.20857405526061998	1124.9326945149496	572.4711895979295	1653737008.174	31.102	7.06	1.656	34.86
1911	1.377886524137331	0.2085741010135466	1124.9312803011344	572.5489713436073	1653737008.222	31.102	7.06	1.656	34.86
1912	1.3778865326037566	0.2085741451324401	1124.9312803008902	572.6253388757141	1653737008.272	31.102	7.06	1.656	34.86
1913	1.3778865410701822	0.20857419006835018	1124.9305731938487	572.7024135146185	1653737008.322	31.102	7.06	1.656	34.86
1914	1.3778865496933936	0.20857423500426023	1124.930573194776	572.7801952614436	1653737008.372	31.102	7.06	1.656	34.86
1915	1.3778865581598192	0.20857428075718684	1124.929158980961	572.8579770071212	1653737008.422	31.102	7.06	1.656	34.86
1916	1.3778865666262448	0.20857432569309692	1124.9284518739191	572.9350516460257	1653737008.472	31.102	7.06	1.656	34.86
1917	1.3778865750926703	0.208574370629007	1124.9277447668776	573.0121262849301	1653737008.522	31.102	7.06	1.656	34.86
1918	1.377886583559096	0.2085744147479005	1124.927744767635	573.0884938180382	1653737008.572	31.102	7.06	1.656	34.86
1919	1.3778865921823074	0.20857446050082712	1124.9270376607633	573.1669826706595	1653737008.622	31.251	6.45	1.659	34.858
1920	1.377886600648733	0.20857450461972066	1124.927037660495	573.2433502027905	1653737008.672	31.251	6.45	1.659	34.858
1921	1.3778866091151585	0.2085745495556307	1124.9263305534776	573.3204248416707	1653737008.722	31.251	6.45	1.659	34.858
1922	1.377886617581584	0.20857459449154078	1124.925623446436	573.3974994805751	1653737008.772	31.251	6.45	1.659	34.858
1923	1.3778866262047955	0.20857463942745086	1124.9256234473391	573.4752812274241	1653737008.822	31.251	6.45	1.659	34.858
1924	1.377886634671221	0.2085746843633609	1124.9249163403215	573.5523558663044	1653737008.872	31.251	6.45	1.659	34.858
1925	1.3778866431376466	0.20857472929927098	1124.92420923328	573.6294305052088	1653737008.922	31.251	6.45	1.659	34.858
1926	1.3778866516040722	0.20857477423518106	1124.9235021262384	573.7065051441133	1653737008.973	31.251	6.45	1.659	34.858
1927	1.3778866602272835	0.20857481998810767	1124.9227950193665	573.7849939967343	1653737009.022	31.251	6.45	1.659	34.858
1928	1.3778866688504947	0.20857486492401772	1124.9227950192926	573.8627757425583	1653737009.072	31.251	6.45	1.659	34.858
1929	1.3778866773169205	0.2085749098599278	1124.9220879132522	573.9398503824639	1653737009.122	31.42	5.83	1.657	34.859
1930	1.3778866859401318	0.20857495479583787	1124.9220879131542	574.0176321283117	1653737009.172	31.42	5.83	1.657	34.859
1931	1.377886694563343	0.2085750005487645	1124.9213808062825	574.0961209809328	1653737009.222	31.42	5.83	1.657	34.859
1932	1.3778867030297686	0.20857504548467454	1124.9206736992649	574.173195619813	1653737009.272	31.42	5.83	1.657	34.859
1933	1.3778867114961941	0.2085750904205846	1124.9199665922233	574.2502702587174	1653737009.322	31.42	5.83	1.657	34.859
1934	1.3778867201194054	0.2085751353564947	1124.919966592125	574.328052004565	1653737009.372	31.42	5.83	1.657	34.859
1935	1.3778867287426169	0.20857518029240474	1124.919966593052	574.4058337513902	1653737009.422	31.42	5.83	1.657	34.859
1936	1.3778867373658281	0.20857522604533135	1124.9192594861806	574.4843226040114	1653737009.472	31.42	5.83	1.657	34.859
1937	1.3778867458322537	0.20857527098124143	1124.9185523791389	574.5613972429157	1653737009.522	31.42	5.83	1.657	34.859
1938	1.377886754455465	0.2085753159171515	1124.9185523790409	574.6391789887635	1653737009.572	31.42	5.83	1.657	34.859
1939	1.3778867630786762	0.20857536167007812	1124.917845272169	574.7176678413848	1653737009.622	31.589	4.95	1.658	34.858
1940	1.3778867715451018	0.20857540660598817	1124.9171381651515	574.7947424802651	1653737009.672	31.589	4.95	1.658	34.858
1941	1.377886780168313	0.20857545154189824	1124.9171381650533	574.8725242261128	1653737009.722	31.589	4.95	1.658	34.858
1942	1.3778867887915245	0.20857549729482486	1124.9164310591832	574.9510130797355	1653737009.772	31.589	4.95	1.658	34.858
1943	1.3778867974147357	0.20857554223073493	1124.9164310590847	575.0287948255832	1653737009.822	31.589	4.95	1.658	34.858
1944	1.3778868058811613	0.20857558716664498	1124.9157239520673	575.1058694644636	1653737009.872	31.589	4.95	1.658	34.858
1945	1.3778868145043726	0.20857563210255506	1124.915723951969	575.1836512103112	1653737009.922	31.589	4.95	1.658	34.858
1946	1.3778868231275838	0.20857567703846513	1124.9157239518709	575.2614329561591	1653737009.972	31.589	4.95	1.658	34.858
1947	1.377886831750795	0.20857572279139175	1124.9150168449992	575.3399218087802	1653737010.022	31.589	4.95	1.658	34.858
1948	1.3778868402172206	0.20857576691028526	1124.9150168447552	575.4162893408871	1653737010.072	31.589	4.95	1.658	34.858
1949	1.3778868488404319	0.20857581184619534	1124.9150168446567	575.4940710867347	1653737010.122	31.758	3.78	1.659	34.859
1950	1.3778868573068577	0.2085758567821054	1124.9143097386168	575.5711457266406	1653737010.172	31.758	3.78	1.659	34.859
1951	1.377886865930069	0.20857590171801546	1124.9143097385427	575.6489274724644	1653737010.222	31.758	3.78	1.659	34.859
1952	1.3778868743964945	0.208575945836909	1124.9143097382744	575.7252950045951	1653737010.272	31.758	3.78	1.659	34.859
1953	1.37788688286292	0.20857599077281905	1124.9136026312567	575.8023696434755	1653737010.322	31.758	3.78	1.659	34.859
1954	1.3778868914861313	0.2085760348917126	1124.914309737932	575.8794442825497	1653737010.372	31.758	3.78	1.659	34.859
1955	1.3778869001093428	0.20857607982762263	1124.9143097388592	575.9572260293746	1653737010.422	31.758	3.78	1.659	34.859
1956	1.3778869085757683	0.2085761247635327	1124.9136026318176	576.0343006682791	1653737010.472	31.758	3.78	1.659	34.859
1957	1.3778869171989796	0.2085761696994428	1124.9136026317196	576.1120824141269	1653737010.522	31.758	3.78	1.659	34.859
1958	1.3778869258221909	0.20857621463535284	1124.9136026316453	576.1898641599505	1653737010.572	31.758	3.78	1.659	34.859
1959	1.3778869342886164	0.20857625875424637	1124.9136026313772	576.2662316920814	1653737010.622	31.927	3.12	1.661	34.86
1960	1.3778869429118277	0.20857630369015642	1124.913602631303	576.3440134379052	1653737010.672	31.927	3.12	1.661	34.86
1961	1.377886951535039	0.2085763486260665	1124.9136026312049	576.4217951837529	1653737010.722	31.927	3.12	1.661	34.86
1962	1.3778869600014647	0.20857639274496	1124.913602631962	576.4981627168611	1653737010.772	31.927	3.12	1.661	34.86
1963	1.377886968624676	0.20857643768087009	1124.9136026318638	576.575944462709	1653737010.822	31.927	3.12	1.661	34.86
1964	1.3778869770911015	0.20857648261678016	1124.9128955248225	576.6530191016134	1653737010.872	31.927	3.12	1.661	34.86
1965	1.3778869857143128	0.20857652673567367	1124.9136026315216	576.7300937406635	1653737010.922	31.927	3.12	1.661	34.86
1966	1.3778869941807383	0.20857657167158375	1124.91289552448	576.8071683795679	1653737010.972	31.927	3.12	1.661	34.86
1967	1.3778870028039496	0.20857661579047726	1124.9136026311792	576.884243018618	1653737011.022	31.927	3.12	1.661	34.86
1968	1.3778870114271609	0.20857665990937077	1124.9143097378785	576.9613176576684	1653737011.072	31.927	3.12	1.661	34.86
1969	1.3778870198935866	0.20857670484528085	1124.9136026318383	577.0383922975741	1653737011.122	32.066	5.99	1.661	34.86
1970	1.377887028516798	0.20857674896417439	1124.9143097385136	577.1154669366485	1653737011.172	32.066	5.99	1.661	34.86
1971	1.3778870369832235	0.20857679390008443	1124.9136026314964	577.1925415755286	1653737011.222	32.066	5.99	1.661	34.86
1972	1.3778870456064347	0.2085768388359945	1124.913602631398	577.2703233213765	1653737011.272	32.066	5.99	1.661	34.86
1973	1.377887054229646	0.20857688295488802	1124.914309738097	577.3473979604266	1653737011.322	32.066	5.99	1.661	34.86
1974	1.3778870626960718	0.20857692707378156	1124.9143097388305	577.423765493559	1653737011.372	32.066	5.99	1.661	34.86
1975	1.377887071319283	0.2085769720096916	1124.9143097387564	577.5015472393827	1653737011.422	32.066	5.99	1.661	34.86
1976	1.3778870799424943	0.20857701612858515	1124.9150168454314	577.5786218784569	1653737011.472	32.066	5.99	1.661	34.86
1977	1.3778870885657055	0.2085770610644952	1124.9150168453573	577.6564036242806	1653737011.522	32.066	5.99	1.661	34.86
1978	1.377887097032131	0.20857710518338873	1124.9150168450892	577.7327711564116	1653737011.572	32.066	5.99	1.661	34.86
1979	1.3778871056553423	0.20857715011929878	1124.915016845015	577.8105529022353	1653737011.622	32.245	3.61	1.662	34.859
1980	1.3778871142785536	0.20857719423819232	1124.9157239516903	577.8876275413093	1653737011.672	32.245	3.61	1.662	34.859
1981	1.3778871229017648	0.20857723917410237	1124.9157239516162	577.9654092871333	1653737011.722	32.245	3.61	1.662	34.859
1982	1.377887131524976	0.2085772832929959	1124.9164310582914	578.0424839262076	1653737011.772	32.245	3.61	1.662	34.859
1983	1.3778871401481876	0.20857732822890596	1124.9164310592187	578.1202656730327	1653737011.822	32.245	3.61	1.662	34.859
1984	1.3778871487713988	0.20857737316481603	1124.9164310591204	578.1980474188804	1653737011.872	32.245	3.61	1.662	34.859
1985	1.37788715739461	0.20857741728370954	1124.9171381658198	578.2751220579307	1653737011.922	32.245	3.61	1.662	34.859
1986	1.3778871660178214	0.20857746221961962	1124.9171381657216	578.3529038037784	1653737011.972	32.245	3.61	1.662	34.859
1987	1.3778871746410326	0.2085775071555297	1124.9171381656233	578.4306855496261	1653737012.022	32.245	3.61	1.662	34.859
1988	1.3778871832642439	0.2085775512744232	1124.9178452723224	578.5077601886762	1653737012.072	32.245	3.61	1.662	34.859
1989	1.3778871920442408	0.20857759621033328	1124.9185523791675	578.5862490414675	1653737012.122	32.414	3.54	1.661	34.865
1990	1.377887200667452	0.20857764114624336	1124.9185523790695	578.6640307873153	1653737012.172	32.414	3.54	1.661	34.865
1991	1.3778872092906633	0.20857768526513687	1124.9192594857686	578.7411054263655	1653737012.222	32.414	3.54	1.661	34.865
1992	1.3778872179138746	0.20857773020104695	1124.9192594856706	578.8188871722132	1653737012.272	32.414	3.54	1.661	34.865
1993	1.3778872265370858	0.20857777431994046	1124.91996659237	578.8959618112634	1653737012.322	32.414	3.54	1.661	34.865
1994	1.377887235160297	0.20857781925585053	1124.9199665922717	578.9737435571112	1653737012.372	32.414	3.54	1.661	34.865
1995	1.377887243940294	0.20857786419176058	1124.920673699141	579.0522324098783	1653737012.422	32.414	3.54	1.661	34.865
1996	1.3778872525635053	0.20857790831065412	1124.9213808058164	579.1293070489526	1653737012.472	32.414	3.54	1.661	34.865
1997	1.3778872611867166	0.20857795324656417	1124.921380805742	579.2070887947764	1653737012.522	32.414	3.54	1.661	34.865
1998	1.377887269809928	0.20857799818247424	1124.9213808066452	579.2848705416254	1653737012.572	32.414	3.54	1.661	34.865
[truncated: 49,867 more rows]
