# Supplementary material for: Multi-vehicle adaptive 3D mapping for targeted ocean sampling
Source: PLoS One. 2024 May 8;19(5):e0302514. doi: 10.1371/journal.pone.0302514 (PMC11078410; doi:10.1371/journal.pone.0302514)
Supplement: S4 File — (CSV) [file pone.0302514.s004.csv]

20220528_Ser07
	sn	n	salinity	conductivity	temperature	chla	density	svel	pressure	date	time	timestamp
0	7	1993	33.36	31.11	3.923	0.03	26.498	1464.21	1.15	2022-05-28	10:44:15	1653727455.0
1	7	1994	34.12	30.79	2.827	0.03	27.208	1460.56	2.46	2022-05-28	10:44:17	1653727457.0
2	7	1995	34.45	30.51	2.198	0.04	27.531	1458.29	3.83	2022-05-28	10:44:19	1653727459.0
3	7	1996	34.65	30.44	1.929	0.03	27.722	1457.41	5.07	2022-05-28	10:44:21	1653727461.0
4	7	1997	34.65	30.34	1.818	0.05	27.732	1456.93	6.21	2022-05-28	10:44:23	1653727463.0
5	7	1998	34.66	30.23	1.683	0.07	27.755	1456.37	7.23	2022-05-28	10:44:25	1653727465.0
6	7	1999	34.62	30.22	1.702	0.05	27.73	1456.42	8.23	2022-05-28	10:44:27	1653727467.0
7	7	2000	34.63	30.25	1.727	0.05	27.741	1456.56	9.15	2022-05-28	10:44:29	1653727469.0
8	7	2001	34.7	30.35	1.779	0.06	27.797	1456.89	10.13	2022-05-28	10:44:31	1653727471.0
9	7	2002	34.74	30.39	1.785	0.06	27.836	1456.99	11.1	2022-05-28	10:44:33	1653727473.0
10	7	2003	34.76	30.41	1.79	0.06	27.855	1457.06	12.0	2022-05-28	10:44:35	1653727475.0
11	7	2004	34.73	30.36	1.762	0.09	27.835	1456.91	12.96	2022-05-28	10:44:37	1653727477.0
12	7	2005	34.75	30.37	1.755	0.19	27.856	1456.92	13.93	2022-05-28	10:44:39	1653727479.0
13	7	2006	34.76	30.37	1.743	0.24	27.871	1456.89	14.81	2022-05-28	10:44:41	1653727481.0
14	7	2007	34.77	30.39	1.755	0.11	27.885	1456.98	15.83	2022-05-28	10:44:43	1653727483.0
15	7	2008	34.78	30.41	1.768	0.1	27.896	1457.06	16.68	2022-05-28	10:44:45	1653727485.0
16	7	2009	34.8	30.42	1.764	0.14	27.914	1457.08	17.62	2022-05-28	10:44:47	1653727487.0
17	7	2010	34.78	30.39	1.749	0.15	27.902	1457.0	18.57	2022-05-28	10:44:49	1653727489.0
18	7	2011	34.81	30.38	1.707	0.7	27.936	1456.88	19.49	2022-05-28	10:44:51	1653727491.0
19	7	2012	34.79	30.34	1.682	1.15	27.923	1456.75	20.37	2022-05-28	10:44:53	1653727493.0
20	7	2013	34.82	30.35	1.662	1.84	27.956	1456.72	21.23	2022-05-28	10:44:55	1653727495.0
21	7	2014	34.79	30.32	1.66	1.32	27.932	1456.68	22.16	2022-05-28	10:44:57	1653727497.0
22	7	2015	34.79	30.34	1.676	2.49	27.941	1456.78	23.09	2022-05-28	10:44:59	1653727499.0
23	7	2016	34.8	30.34	1.668	2.42	27.952	1456.76	23.94	2022-05-28	10:45:01	1653727501.0
24	7	2017	34.8	30.33	1.662	2.47	27.952	1456.75	24.89	2022-05-28	10:45:03	1653727503.0
25	7	2018	34.78	30.32	1.66	2.54	27.947	1456.74	25.75	2022-05-28	10:45:05	1653727505.0
26	7	2019	34.83	30.34	1.642	1.88	27.989	1456.73	26.68	2022-05-28	10:45:07	1653727507.0
27	7	2020	34.84	30.34	1.633	2.58	28.001	1456.72	27.52	2022-05-28	10:45:09	1653727509.0
28	7	2021	34.78	30.3	1.638	3.97	27.96	1456.68	28.53	2022-05-28	10:45:11	1653727511.0
29	7	2022	34.8	30.32	1.641	6.16	27.981	1456.74	29.54	2022-05-28	10:45:13	1653727513.0
30	7	2023	34.77	30.3	1.647	6.26	27.959	1456.74	30.5	2022-05-28	10:45:15	1653727515.0
31	7	2024	34.78	30.32	1.659	1.03	27.972	1456.82	31.47	2022-05-28	10:45:17	1653727517.0
32	7	2025	34.78	30.32	1.657	2.68	27.978	1456.83	32.5	2022-05-28	10:45:19	1653727519.0
33	7	2026	34.81	30.34	1.657	7.48	28.003	1456.88	33.45	2022-05-28	10:45:21	1653727521.0
34	7	2027	34.82	30.35	1.658	2.1	28.016	1456.92	34.44	2022-05-28	10:45:23	1653727523.0
35	7	2028	34.86	30.38	1.659	5.19	28.05	1456.98	35.41	2022-05-28	10:45:25	1653727525.0
36	7	2029	34.82	30.36	1.665	3.12	28.028	1456.98	36.37	2022-05-28	10:45:27	1653727527.0
37	7	2030	34.81	30.34	1.656	3.98	28.021	1456.94	37.39	2022-05-28	10:45:29	1653727529.0
38	7	2031	34.85	30.37	1.652	1.24	28.059	1456.99	38.39	2022-05-28	10:45:31	1653727531.0
39	7	2032	34.87	30.39	1.652	7.02	28.083	1457.04	39.3	2022-05-28	10:45:33	1653727533.0
40	7	2033	34.82	30.35	1.651	4.5	28.048	1456.99	40.34	2022-05-28	10:45:35	1653727535.0
41	7	2034	34.82	30.35	1.65	1.28	28.053	1457.0	41.35	2022-05-28	10:45:37	1653727537.0
42	7	2035	34.84	30.37	1.658	3.08	28.07	1457.07	42.32	2022-05-28	10:45:39	1653727539.0
43	7	2036	34.86	30.39	1.665	2.18	28.088	1457.14	43.38	2022-05-28	10:45:41	1653727541.0
44	7	2037	34.83	30.37	1.667	2.91	28.07	1457.13	44.32	2022-05-28	10:45:43	1653727543.0
45	7	2038	34.81	30.36	1.668	2.25	28.063	1457.13	45.32	2022-05-28	10:45:45	1653727545.0
46	7	2039	34.82	30.36	1.661	2.9	28.074	1457.12	46.29	2022-05-28	10:45:47	1653727547.0
47	7	2040	34.81	30.34	1.649	1.21	28.069	1457.07	47.33	2022-05-28	10:45:49	1653727549.0
48	7	2041	34.84	30.36	1.643	6.22	28.1	1457.1	48.29	2022-05-28	10:45:51	1653727551.0
49	7	2042	34.81	30.34	1.648	2.94	28.079	1457.1	49.38	2022-05-28	10:45:53	1653727553.0
50	7	2043	34.87	30.39	1.653	4.07	28.129	1457.21	50.37	2022-05-28	10:45:55	1653727555.0
51	7	2044	34.86	30.38	1.647	4.05	28.129	1457.19	51.32	2022-05-28	10:45:57	1653727557.0
52	7	2045	34.86	30.38	1.648	3.19	28.132	1457.21	52.36	2022-05-28	10:45:59	1653727559.0
53	7	2046	34.85	30.38	1.653	2.56	28.132	1457.24	53.29	2022-05-28	10:46:01	1653727561.0
54	7	2047	34.83	30.36	1.65	1.31	28.118	1457.22	54.25	2022-05-28	10:46:03	1653727563.0
55	7	2048	34.85	30.38	1.654	2.46	28.139	1457.28	55.2	2022-05-28	10:46:05	1653727565.0
56	7	2049	34.83	30.36	1.645	2.37	28.131	1457.23	56.2	2022-05-28	10:46:07	1653727567.0
57	7	2050	34.87	30.39	1.647	1.03	28.164	1457.3	57.12	2022-05-28	10:46:09	1653727569.0
58	7	2051	34.85	30.37	1.644	1.92	28.151	1457.27	58.1	2022-05-28	10:46:11	1653727571.0
59	7	2052	34.85	30.37	1.645	1.52	28.153	1457.29	59.03	2022-05-28	10:46:13	1653727573.0
60	7	2053	34.83	30.36	1.645	3.58	28.147	1457.29	59.99	2022-05-28	10:46:15	1653727575.0
61	7	2054	34.85	30.37	1.643	0.86	28.163	1457.31	60.91	2022-05-28	10:46:17	1653727577.0
62	7	2055	34.83	30.35	1.638	1.27	28.152	1457.28	61.86	2022-05-28	10:46:19	1653727579.0
63	7	2056	34.82	30.34	1.627	1.29	28.157	1457.25	62.87	2022-05-28	10:46:21	1653727581.0
64	7	2057	34.86	30.37	1.632	0.46	28.186	1457.33	63.75	2022-05-28	10:46:23	1653727583.0
65	7	2058	34.84	30.35	1.626	3.01	28.176	1457.29	64.72	2022-05-28	10:46:25	1653727585.0
66	7	2059	34.84	30.36	1.632	1.14	28.184	1457.34	65.62	2022-05-28	10:46:27	1653727587.0
67	7	2060	34.82	30.34	1.631	1.71	28.168	1457.32	66.52	2022-05-28	10:46:29	1653727589.0
68	7	2061	34.84	30.36	1.633	0.42	28.191	1457.37	67.51	2022-05-28	10:46:31	1653727591.0
69	7	2062	34.86	30.38	1.637	0.47	28.211	1457.43	68.4	2022-05-28	10:46:33	1653727593.0
70	7	2063	34.85	30.37	1.631	0.44	28.211	1457.41	69.37	2022-05-28	10:46:35	1653727595.0
71	7	2064	34.87	30.39	1.639	0.28	28.227	1457.48	70.31	2022-05-28	10:46:37	1653727597.0
72	7	2065	34.86	30.38	1.64	1.22	28.22	1457.48	71.25	2022-05-28	10:46:39	1653727599.0
73	7	2066	34.84	30.36	1.633	0.29	28.211	1457.44	72.2	2022-05-28	10:46:41	1653727601.0
74	7	2067	34.85	30.37	1.634	1.15	28.224	1457.48	73.15	2022-05-28	10:46:43	1653727603.0
75	7	2068	34.85	30.37	1.632	0.27	28.23	1457.49	74.12	2022-05-28	10:46:45	1653727605.0
76	7	2069	34.87	30.38	1.629	0.88	28.247	1457.51	75.06	2022-05-28	10:46:47	1653727607.0
77	7	2070	34.87	30.38	1.629	1.06	28.251	1457.52	75.97	2022-05-28	10:46:49	1653727609.0
78	7	2071	34.86	30.37	1.624	0.5	28.25	1457.51	76.95	2022-05-28	10:46:51	1653727611.0
79	7	2072	34.88	30.39	1.624	0.82	28.274	1457.56	77.89	2022-05-28	10:46:53	1653727613.0
80	7	2073	34.86	30.37	1.618	1.96	28.264	1457.52	78.86	2022-05-28	10:46:55	1653727615.0
81	7	2074	34.84	30.35	1.616	0.35	28.25	1457.5	79.87	2022-05-28	10:46:57	1653727617.0
82	7	2075	34.89	30.39	1.617	0.87	28.293	1457.58	80.82	2022-05-28	10:46:59	1653727619.0
83	7	2076	34.84	30.35	1.613	0.38	28.261	1457.52	81.81	2022-05-28	10:47:01	1653727621.0
84	7	2077	34.86	30.36	1.61	1.45	28.278	1457.54	82.82	2022-05-28	10:47:03	1653727623.0
85	7	2078	34.87	30.36	1.597	0.62	28.294	1457.52	83.74	2022-05-28	10:47:05	1653727625.0
86	7	2079	34.87	30.35	1.583	0.35	28.302	1457.47	84.74	2022-05-28	10:47:07	1653727627.0
87	7	2080	34.87	30.34	1.574	0.2	28.305	1457.45	85.73	2022-05-28	10:47:09	1653727629.0
88	7	2081	34.86	30.32	1.563	0.85	28.299	1457.4	86.72	2022-05-28	10:47:11	1653727631.0
89	7	2082	34.85	30.31	1.555	0.34	28.301	1457.37	87.78	2022-05-28	10:47:13	1653727633.0
90	7	2083	34.88	30.33	1.552	0.39	28.329	1457.41	88.77	2022-05-28	10:47:15	1653727635.0
91	7	2084	34.85	30.31	1.551	0.23	28.313	1457.39	89.77	2022-05-28	10:47:17	1653727637.0
92	7	2085	34.86	30.32	1.555	1.03	28.324	1457.44	90.83	2022-05-28	10:47:19	1653727639.0
93	7	2086	34.86	30.32	1.555	0.34	28.329	1457.45	91.82	2022-05-28	10:47:21	1653727641.0
94	7	2087	34.86	30.32	1.56	0.47	28.328	1457.48	92.84	2022-05-28	10:47:23	1653727643.0
95	7	2088	34.86	30.33	1.563	1.11	28.34	1457.52	93.88	2022-05-28	10:47:25	1653727645.0
96	7	2089	34.87	30.33	1.555	1.24	28.352	1457.52	94.88	2022-05-28	10:47:27	1653727647.0
97	7	2090	34.86	30.33	1.564	0.2	28.347	1457.56	95.9	2022-05-28	10:47:29	1653727649.0
98	7	2091	34.87	30.35	1.58	0.34	28.357	1457.65	96.91	2022-05-28	10:47:31	1653727651.0
99	7	2092	34.86	30.35	1.586	0.6	28.355	1457.69	97.91	2022-05-28	10:47:33	1653727653.0
100	7	2093	34.86	30.35	1.588	1.49	28.357	1457.71	98.95	2022-05-28	10:47:35	1653727655.0
101	7	2094	34.86	30.35	1.587	1.46	28.363	1457.72	99.95	2022-05-28	10:47:37	1653727657.0
102	7	2095	34.85	30.34	1.588	2.49	28.356	1457.72	100.96	2022-05-28	10:47:39	1653727659.0
103	7	2096	34.88	30.37	1.594	1.2	28.385	1457.81	101.99	2022-05-28	10:47:41	1653727661.0
104	7	2097	34.88	30.38	1.605	1.17	28.389	1457.87	102.97	2022-05-28	10:47:43	1653727663.0
105	7	2098	34.87	30.37	1.602	1.44	28.385	1457.86	103.93	2022-05-28	10:47:45	1653727665.0
106	7	2099	34.86	30.36	1.599	0.54	28.382	1457.85	104.88	2022-05-28	10:47:47	1653727667.0
107	7	2100	34.89	30.39	1.6	0.44	28.416	1457.92	105.79	2022-05-28	10:47:49	1653727669.0
108	7	2101	34.86	30.37	1.606	0.78	28.393	1457.92	106.73	2022-05-28	10:47:51	1653727671.0
109	7	2102	34.88	30.4	1.619	1.0	28.416	1458.02	107.73	2022-05-28	10:47:53	1653727673.0
110	7	2103	34.86	30.39	1.624	0.62	28.405	1458.03	108.68	2022-05-28	10:47:55	1653727675.0
111	7	2104	34.86	30.39	1.624	1.05	28.409	1458.05	109.63	2022-05-28	10:47:57	1653727677.0
112	7	2105	34.87	30.39	1.618	2.01	28.419	1458.05	110.65	2022-05-28	10:47:59	1653727679.0
113	7	2106	34.89	30.41	1.62	1.72	28.441	1458.1	111.6	2022-05-28	10:48:01	1653727681.0
114	7	2107	34.86	30.38	1.615	0.7	28.42	1458.05	112.6	2022-05-28	10:48:03	1653727683.0
115	7	2108	34.87	30.39	1.615	2.43	28.434	1458.08	113.61	2022-05-28	10:48:05	1653727685.0
116	7	2109	34.89	30.41	1.617	1.81	28.457	1458.14	114.55	2022-05-28	10:48:07	1653727687.0
117	7	2110	34.87	30.39	1.611	0.81	28.446	1458.1	115.49	2022-05-28	10:48:09	1653727689.0
118	7	2111	34.88	30.39	1.605	0.6	28.456	1458.1	116.51	2022-05-28	10:48:11	1653727691.0
119	7	2112	34.87	30.38	1.599	0.19	28.456	1458.08	117.51	2022-05-28	10:48:13	1653727693.0
120	7	2113	34.89	30.39	1.598	0.23	28.471	1458.11	118.45	2022-05-28	10:48:15	1653727695.0
121	7	2114	34.85	30.36	1.596	1.79	28.447	1458.07	119.44	2022-05-28	10:48:17	1653727697.0
122	7	2115	34.86	30.36	1.585	2.23	28.462	1458.05	120.43	2022-05-28	10:48:19	1653727699.0
123	7	2116	34.87	30.36	1.576	0.98	28.474	1458.04	121.4	2022-05-28	10:48:21	1653727701.0
124	7	2117	34.88	30.36	1.572	0.36	28.482	1458.04	122.38	2022-05-28	10:48:23	1653727703.0
125	7	2118	34.88	30.36	1.569	0.26	28.49	1458.05	123.4	2022-05-28	10:48:25	1653727705.0
126	7	2119	34.87	30.35	1.565	1.4	28.487	1458.04	124.35	2022-05-28	10:48:27	1653727707.0
127	7	2120	34.89	30.36	1.562	0.79	28.504	1458.06	125.3	2022-05-28	10:48:29	1653727709.0
128	7	2121	34.87	30.35	1.563	1.07	28.498	1458.06	126.33	2022-05-28	10:48:31	1653727711.0
129	7	2122	34.89	30.36	1.557	2.21	28.518	1458.08	127.31	2022-05-28	10:48:33	1653727713.0
130	7	2123	34.87	30.34	1.552	0.78	28.506	1458.04	128.17	2022-05-28	10:48:35	1653727715.0
131	7	2124	34.88	30.34	1.546	0.27	28.516	1458.04	129.13	2022-05-28	10:48:37	1653727717.0
132	7	2125	34.87	30.33	1.539	0.46	28.516	1458.02	130.1	2022-05-28	10:48:39	1653727719.0
133	7	2126	34.89	30.34	1.533	0.26	28.536	1458.03	131.0	2022-05-28	10:48:41	1653727721.0
134	7	2127	34.87	30.32	1.527	0.37	28.525	1457.99	131.9	2022-05-28	10:48:43	1653727723.0
135	7	2128	34.87	30.31	1.518	2.48	28.528	1457.96	132.9	2022-05-28	10:48:45	1653727725.0
136	7	2129	34.86	30.31	1.519	0.46	28.531	1457.98	133.78	2022-05-28	10:48:47	1653727727.0
137	7	2130	34.88	30.32	1.518	0.33	28.546	1458.01	134.68	2022-05-28	10:48:49	1653727729.0
138	7	2131	34.88	30.32	1.513	0.24	28.555	1458.01	135.57	2022-05-28	10:48:51	1653727731.0
139	7	2132	34.87	30.32	1.52	0.24	28.552	1458.04	136.51	2022-05-28	10:48:53	1653727733.0
140	7	2133	34.9	30.34	1.519	1.0	28.577	1458.09	137.38	2022-05-28	10:48:55	1653727735.0
141	7	2134	34.86	30.31	1.518	0.18	28.551	1458.05	138.28	2022-05-28	10:48:57	1653727737.0
142	7	2135	34.87	30.32	1.52	0.88	28.563	1458.08	139.23	2022-05-28	10:48:59	1653727739.0
143	7	2136	34.88	30.33	1.526	0.66	28.571	1458.13	140.12	2022-05-28	10:49:01	1653727741.0
144	7	2137	34.87	30.33	1.53	1.45	28.571	1458.16	141.01	2022-05-28	10:49:03	1653727743.0
145	7	2138	34.88	30.34	1.531	1.58	28.585	1458.19	141.93	2022-05-28	10:49:05	1653727745.0
146	7	2139	34.87	30.33	1.529	0.25	28.58	1458.18	142.85	2022-05-28	10:49:07	1653727747.0
147	7	2140	34.88	30.34	1.53	0.51	28.593	1458.22	143.77	2022-05-28	10:49:09	1653727749.0
148	7	2141	34.88	30.34	1.53	2.48	28.597	1458.23	144.67	2022-05-28	10:49:11	1653727751.0
149	7	2142	34.87	30.33	1.527	0.84	28.593	1458.22	145.54	2022-05-28	10:49:13	1653727753.0
150	7	2143	34.89	30.34	1.523	0.67	28.611	1458.24	146.43	2022-05-28	10:49:15	1653727755.0
151	7	2144	34.88	30.33	1.523	1.05	28.605	1458.24	147.33	2022-05-28	10:49:17	1653727757.0
152	7	2145	34.88	30.33	1.524	1.69	28.608	1458.25	148.3	2022-05-28	10:49:19	1653727759.0
153	7	2146	34.88	30.33	1.523	0.54	28.613	1458.26	149.16	2022-05-28	10:49:21	1653727761.0
154	7	2147	34.89	30.35	1.529	0.49	28.631	1458.33	150.04	2022-05-28	10:49:23	1653727763.0
155	7	2148	34.86	30.32	1.525	0.55	28.608	1458.28	150.99	2022-05-28	10:49:25	1653727765.0
156	7	2149	34.88	30.33	1.521	1.96	28.626	1458.3	151.89	2022-05-28	10:49:27	1653727767.0
157	7	2150	34.87	30.33	1.524	0.34	28.627	1458.32	152.77	2022-05-28	10:49:29	1653727769.0
158	7	2151	34.88	30.33	1.521	0.26	28.634	1458.33	153.74	2022-05-28	10:49:31	1653727771.0
159	7	2152	34.9	30.35	1.523	0.3	28.657	1458.38	154.69	2022-05-28	10:49:33	1653727773.0
160	7	2153	34.87	30.33	1.523	2.48	28.64	1458.36	155.56	2022-05-28	10:49:35	1653727775.0
161	7	2154	34.9	30.35	1.525	0.52	28.662	1458.42	156.47	2022-05-28	10:49:37	1653727777.0
162	7	2155	34.9	30.35	1.523	0.52	28.668	1458.43	157.36	2022-05-28	10:49:39	1653727779.0
163	7	2156	34.87	30.33	1.524	1.82	28.65	1458.41	158.29	2022-05-28	10:49:41	1653727781.0
164	7	2157	34.88	30.33	1.519	2.48	28.659	1458.41	159.21	2022-05-28	10:49:43	1653727783.0
165	7	2158	34.89	30.34	1.519	5.95	28.674	1458.44	160.2	2022-05-28	10:49:45	1653727785.0
166	7	2159	34.89	30.34	1.52	0.32	28.676	1458.46	161.06	2022-05-28	10:49:47	1653727787.0
167	7	2160	34.86	30.32	1.518	0.29	28.661	1458.43	161.91	2022-05-28	10:49:49	1653727789.0
168	7	2161	34.89	30.34	1.517	1.12	28.687	1458.48	162.84	2022-05-28	10:49:51	1653727791.0
169	7	2162	34.89	30.34	1.515	2.25	28.692	1458.48	163.72	2022-05-28	10:49:53	1653727793.0
170	7	2163	34.89	30.34	1.511	2.73	28.7	1458.49	164.61	2022-05-28	10:49:55	1653727795.0
171	7	2164	34.89	30.34	1.511	0.86	28.703	1458.5	165.43	2022-05-28	10:49:57	1653727797.0
172	7	2165	34.88	30.33	1.508	0.38	28.7	1458.49	166.28	2022-05-28	10:49:59	1653727799.0
173	7	2166	34.9	30.34	1.506	0.55	28.716	1458.51	167.16	2022-05-28	10:50:01	1653727801.0
174	7	2167	34.9	30.34	1.507	0.83	28.718	1458.53	168.02	2022-05-28	10:50:03	1653727803.0
175	7	2168	34.9	30.34	1.504	0.49	28.725	1458.53	168.93	2022-05-28	10:50:05	1653727805.0
176	7	2169	34.9	30.34	1.503	2.13	28.729	1458.54	169.72	2022-05-28	10:50:07	1653727807.0
177	7	2170	34.88	30.32	1.498	1.17	28.718	1458.51	170.61	2022-05-28	10:50:09	1653727809.0
178	7	2171	34.89	30.33	1.499	2.13	28.73	1458.54	171.47	2022-05-28	10:50:11	1653727811.0
179	7	2172	34.88	30.32	1.5	1.09	28.723	1458.54	172.34	2022-05-28	10:50:13	1653727813.0
180	7	2173	34.89	30.33	1.497	1.29	28.74	1458.56	173.21	2022-05-28	10:50:15	1653727815.0
181	7	2174	34.88	30.32	1.492	0.15	28.738	1458.54	174.03	2022-05-28	10:50:17	1653727817.0
182	7	2175	34.88	30.32	1.492	0.33	28.741	1458.56	174.86	2022-05-28	10:50:19	1653727819.0
183	7	2176	34.87	30.31	1.491	1.28	28.736	1458.55	175.79	2022-05-28	10:50:21	1653727821.0
184	7	2177	34.89	30.32	1.489	2.45	28.752	1458.57	176.69	2022-05-28	10:50:23	1653727823.0
185	7	2178	34.9	30.33	1.491	0.9	28.764	1458.61	177.54	2022-05-28	10:50:25	1653727825.0
186	7	2179	34.9	30.33	1.488	2.17	28.77	1458.62	178.38	2022-05-28	10:50:27	1653727827.0
187	7	2180	34.9	30.33	1.489	0.2	28.773	1458.63	179.23	2022-05-28	10:50:29	1653727829.0
188	7	2181	34.88	30.32	1.49	0.79	28.766	1458.63	180.12	2022-05-28	10:50:31	1653727831.0
189	7	2182	34.9	30.33	1.489	2.44	28.781	1458.66	181.04	2022-05-28	10:50:33	1653727833.0
190	7	2183	34.89	30.33	1.492	1.05	28.781	1458.68	181.87	2022-05-28	10:50:35	1653727835.0
191	7	2184	34.89	30.33	1.491	0.27	28.786	1458.69	182.74	2022-05-28	10:50:37	1653727837.0
192	7	2185	34.92	30.35	1.491	0.23	28.81	1458.74	183.58	2022-05-28	10:50:39	1653727839.0
193	7	2186	34.89	30.33	1.493	1.41	28.791	1458.73	184.51	2022-05-28	10:50:41	1653727841.0
194	7	2187	34.88	30.32	1.492	0.46	28.786	1458.72	185.44	2022-05-28	10:50:43	1653727843.0
195	7	2188	34.88	30.32	1.49	1.29	28.792	1458.73	186.27	2022-05-28	10:50:45	1653727845.0
196	7	2189	34.89	30.33	1.491	0.56	28.805	1458.76	187.13	2022-05-28	10:50:47	1653727847.0
197	7	2190	34.88	30.32	1.484	2.49	28.805	1458.74	188.04	2022-05-28	10:50:49	1653727849.0
198	7	2191	34.88	30.32	1.49	2.79	28.803	1458.77	188.9	2022-05-28	10:50:51	1653727851.0
199	7	2192	34.87	30.31	1.488	2.82	28.799	1458.76	189.86	2022-05-28	10:50:53	1653727853.0
200	7	2193	34.89	30.33	1.487	1.94	28.824	1458.8	190.77	2022-05-28	10:50:55	1653727855.0
201	7	2194	34.88	30.32	1.489	0.53	28.815	1458.81	191.65	2022-05-28	10:50:57	1653727857.0
202	7	2195	34.88	30.32	1.488	2.3	28.82	1458.82	192.57	2022-05-28	10:50:59	1653727859.0
203	7	2196	34.88	30.32	1.488	1.26	28.824	1458.83	193.48	2022-05-28	10:51:01	1653727861.0
204	7	2197	34.88	30.32	1.488	0.88	28.828	1458.85	194.48	2022-05-28	10:51:03	1653727863.0
205	7	2198	34.87	30.32	1.489	0.62	28.832	1458.87	195.49	2022-05-28	10:51:05	1653727865.0
206	7	2199	34.88	30.32	1.488	0.31	28.837	1458.88	196.44	2022-05-28	10:51:07	1653727867.0
207	7	2200	34.91	30.35	1.492	0.92	28.867	1458.95	197.29	2022-05-28	10:51:09	1653727869.0
208	7	2201	34.88	30.33	1.493	2.14	28.849	1458.94	198.21	2022-05-28	10:51:11	1653727871.0
209	7	2202	34.9	30.34	1.49	0.75	28.866	1458.96	199.13	2022-05-28	10:51:13	1653727873.0
210	7	2203	34.87	30.32	1.491	0.5	28.849	1458.95	200.11	2022-05-28	10:51:15	1653727875.0
211	7	2204	34.9	30.34	1.489	2.07	28.876	1458.99	201.11	2022-05-28	10:51:17	1653727877.0
212	7	2205	34.89	30.34	1.49	0.23	28.879	1459.01	202.12	2022-05-28	10:51:19	1653727879.0
213	7	2206	34.88	30.33	1.493	1.99	28.87	1459.01	202.95	2022-05-28	10:51:21	1653727881.0
214	7	2207	34.87	30.32	1.49	1.06	28.866	1459.0	203.85	2022-05-28	10:51:23	1653727883.0
215	7	2208	34.87	30.32	1.49	0.72	28.87	1459.02	204.81	2022-05-28	10:51:25	1653727885.0
216	7	2209	34.89	30.34	1.49	0.66	28.894	1459.06	205.71	2022-05-28	10:51:27	1653727887.0
217	7	2210	34.87	30.32	1.489	2.45	28.879	1459.04	206.7	2022-05-28	10:51:29	1653727889.0
218	7	2211	34.89	30.34	1.491	0.23	28.902	1459.1	207.65	2022-05-28	10:51:31	1653727891.0
219	7	2212	34.89	30.34	1.49	1.75	28.906	1459.11	208.52	2022-05-28	10:51:33	1653727893.0
220	7	2213	34.87	30.32	1.487	0.44	28.893	1459.08	209.44	2022-05-28	10:51:35	1653727895.0
221	7	2214	34.89	30.33	1.479	2.43	28.914	1459.08	210.29	2022-05-28	10:51:37	1653727897.0
222	7	2215	34.9	30.32	1.458	1.46	28.928	1459.02	211.17	2022-05-28	10:51:39	1653727899.0
223	7	2216	34.9	30.31	1.444	0.15	28.936	1458.98	212.2	2022-05-28	10:51:41	1653727901.0
224	7	2217	34.93	30.31	1.422	1.36	28.961	1458.93	213.15	2022-05-28	10:51:43	1653727903.0
225	7	2218	34.89	30.27	1.404	0.38	28.941	1458.82	214.02	2022-05-28	10:51:45	1653727905.0
226	7	2219	34.88	30.25	1.397	1.42	28.931	1458.78	214.79	2022-05-28	10:51:47	1653727907.0
227	7	2220	34.91	30.26	1.378	0.57	28.963	1458.75	215.6	2022-05-28	10:51:49	1653727909.0
228	7	2221	34.89	30.22	1.346	1.49	28.957	1458.6	216.46	2022-05-28	10:51:51	1653727911.0
229	7	2222	34.88	30.19	1.326	0.26	28.949	1458.51	217.41	2022-05-28	10:51:53	1653727913.0
230	7	2223	34.88	30.19	1.323	0.19	28.957	1458.51	218.45	2022-05-28	10:51:55	1653727915.0
231	7	2224	34.9	30.2	1.313	0.66	28.981	1458.51	219.39	2022-05-28	10:51:57	1653727917.0
232	7	2225	34.9	30.2	1.312	0.32	28.985	1458.52	220.24	2022-05-28	10:51:59	1653727919.0
233	7	2226	34.88	30.17	1.302	0.39	28.968	1458.46	221.06	2022-05-28	10:52:01	1653727921.0
234	7	2227	34.88	30.17	1.294	0.81	28.979	1458.45	221.87	2022-05-28	10:52:03	1653727923.0
235	7	2228	34.91	30.19	1.293	1.87	29.004	1458.49	222.78	2022-05-28	10:52:05	1653727925.0
236	7	2229	34.87	30.16	1.291	0.18	28.979	1458.45	223.74	2022-05-28	10:52:07	1653727927.0
237	7	2230	34.9	30.18	1.286	0.11	29.009	1458.48	224.76	2022-05-28	10:52:09	1653727929.0
238	7	2231	34.89	30.17	1.283	0.12	29.006	1458.47	225.67	2022-05-28	10:52:11	1653727931.0
239	7	2232	34.9	30.17	1.278	0.17	29.014	1458.47	226.63	2022-05-28	10:52:13	1653727933.0
240	7	2233	34.89	30.16	1.273	0.22	29.012	1458.45	227.43	2022-05-28	10:52:15	1653727935.0
241	7	2234	34.9	30.16	1.269	0.15	29.02	1458.45	228.24	2022-05-28	10:52:17	1653727937.0
242	7	2235	34.88	30.15	1.268	2.27	29.013	1458.44	228.94	2022-05-28	10:52:19	1653727939.0
243	7	2236	34.89	30.15	1.265	0.24	29.02	1458.45	229.85	2022-05-28	10:52:21	1653727941.0
244	7	2237	34.9	30.16	1.265	0.2	29.035	1458.48	230.81	2022-05-28	10:52:23	1653727943.0
245	7	2238	34.9	30.16	1.266	0.11	29.038	1458.5	231.75	2022-05-28	10:52:25	1653727945.0
246	7	2239	34.9	30.16	1.267	0.54	29.04	1458.52	232.63	2022-05-28	10:52:27	1653727947.0
247	7	2240	34.9	30.16	1.265	1.22	29.046	1458.52	233.45	2022-05-28	10:52:29	1653727949.0
248	7	2241	34.9	30.16	1.266	2.21	29.048	1458.54	234.18	2022-05-28	10:52:31	1653727951.0
249	7	2242	34.89	30.16	1.267	0.5	29.05	1458.55	234.97	2022-05-28	10:52:33	1653727953.0
250	7	2243	34.91	30.17	1.26	0.11	29.071	1458.56	235.74	2022-05-28	10:52:35	1653727955.0
251	7	2244	34.91	30.16	1.251	0.18	29.073	1458.53	236.58	2022-05-28	10:52:37	1653727957.0
252	7	2245	34.9	30.14	1.238	0.35	29.068	1458.47	237.43	2022-05-28	10:52:39	1653727959.0
253	7	2246	34.89	30.13	1.234	2.25	29.065	1458.45	238.22	2022-05-28	10:52:41	1653727961.0
254	7	2247	34.91	30.14	1.23	0.09	29.083	1458.47	239.1	2022-05-28	10:52:43	1653727963.0
255	7	2248	34.9	30.14	1.232	0.08	29.085	1458.49	239.96	2022-05-28	10:52:45	1653727965.0
256	7	2249	34.92	30.14	1.222	0.53	29.098	1458.48	240.82	2022-05-28	10:52:47	1653727967.0
257	7	2250	34.94	30.13	1.191	0.92	29.121	1458.38	241.65	2022-05-28	10:52:49	1653727969.0
258	7	2251	34.9	30.1	1.187	0.6	29.098	1458.33	242.44	2022-05-28	10:52:51	1653727971.0
259	7	2252	34.89	30.07	1.159	0.56	29.097	1458.21	243.24	2022-05-28	10:52:53	1653727973.0
260	7	2253	34.91	30.07	1.146	0.35	29.114	1458.18	244.06	2022-05-28	10:52:55	1653727975.0
261	7	2254	34.9	30.06	1.141	0.08	29.112	1458.16	244.88	2022-05-28	10:52:57	1653727977.0
262	7	2255	34.89	30.05	1.138	0.15	29.108	1458.15	245.71	2022-05-28	10:52:59	1653727979.0
263	7	2256	34.91	30.05	1.12	0.22	29.129	1458.11	246.59	2022-05-28	10:53:01	1653727981.0
264	7	2257	34.92	30.04	1.099	0.08	29.143	1458.04	247.44	2022-05-28	10:53:03	1653727983.0
265	7	2258	34.9	30.02	1.091	0.06	29.133	1458.0	248.27	2022-05-28	10:53:05	1653727985.0
266	7	2259	34.9	30.01	1.085	0.08	29.132	1457.97	249.09	2022-05-28	10:53:07	1653727987.0
267	7	2260	34.9	30.01	1.082	0.17	29.138	1457.98	249.86	2022-05-28	10:53:09	1653727989.0
268	7	2261	34.9	30.01	1.077	0.27	29.147	1457.97	250.62	2022-05-28	10:53:11	1653727991.0
269	7	2262	34.9	30.01	1.078	0.07	29.149	1457.99	251.39	2022-05-28	10:53:13	1653727993.0
270	7	2263	34.9	30.01	1.079	0.23	29.151	1458.0	252.21	2022-05-28	10:53:15	1653727995.0
271	7	2264	34.9	30.01	1.076	1.15	29.158	1458.01	252.99	2022-05-28	10:53:17	1653727997.0
272	7	2265	34.9	30.01	1.078	0.13	29.159	1458.03	253.79	2022-05-28	10:53:19	1653727999.0
273	7	2266	34.9	30.01	1.076	0.06	29.165	1458.03	254.65	2022-05-28	10:53:21	1653728001.0
274	7	2267	34.9	30.01	1.074	0.05	29.17	1458.04	255.5	2022-05-28	10:53:23	1653728003.0
275	7	2268	34.9	29.99	1.053	0.07	29.173	1457.96	256.34	2022-05-28	10:53:25	1653728005.0
276	7	2269	34.9	29.99	1.053	0.19	29.177	1457.97	257.17	2022-05-28	10:53:27	1653728007.0
277	7	2270	34.91	29.98	1.035	0.06	29.188	1457.91	258.03	2022-05-28	10:53:29	1653728009.0
278	7	2271	34.89	29.96	1.029	0.13	29.177	1457.87	258.92	2022-05-28	10:53:31	1653728011.0
279	7	2272	34.89	29.96	1.025	0.06	29.184	1457.87	259.73	2022-05-28	10:53:33	1653728013.0
280	7	2273	34.91	29.97	1.021	0.09	29.202	1457.89	260.54	2022-05-28	10:53:35	1653728015.0
281	7	2274	34.89	29.95	1.019	0.06	29.186	1457.86	261.33	2022-05-28	10:53:37	1653728017.0
282	7	2275	34.9	29.96	1.018	0.08	29.201	1457.89	262.14	2022-05-28	10:53:39	1653728019.0
283	7	2276	34.9	29.96	1.015	0.05	29.207	1457.89	262.92	2022-05-28	10:53:41	1653728021.0
284	7	2277	34.9	29.96	1.012	0.06	29.213	1457.9	263.71	2022-05-28	10:53:43	1653728023.0
285	7	2278	34.91	29.96	1.011	0.08	29.218	1457.91	264.54	2022-05-28	10:53:45	1653728025.0
286	7	2279	34.9	29.96	1.012	0.28	29.22	1457.92	265.33	2022-05-28	10:53:47	1653728027.0
287	7	2280	34.91	29.96	1.006	0.49	29.229	1457.92	266.09	2022-05-28	10:53:49	1653728029.0
288	7	2281	34.89	29.94	1.004	0.07	29.214	1457.89	266.87	2022-05-28	10:53:51	1653728031.0
289	7	2282	34.9	29.95	1.001	0.16	29.231	1457.91	267.66	2022-05-28	10:53:53	1653728033.0
290	7	2283	34.89	29.94	1.0	0.13	29.224	1457.9	268.39	2022-05-28	10:53:55	1653728035.0
291	7	2284	34.89	29.94	0.998	0.05	29.23	1457.91	269.18	2022-05-28	10:53:57	1653728037.0
292	7	2285	34.91	29.95	0.997	0.06	29.244	1457.93	269.93	2022-05-28	10:53:59	1653728039.0
293	7	2286	34.92	29.96	0.998	0.08	29.257	1457.96	270.75	2022-05-28	10:54:01	1653728041.0
294	7	2287	34.9	29.94	0.993	0.27	29.244	1457.93	271.51	2022-05-28	10:54:03	1653728043.0
295	7	2288	34.89	29.94	0.994	0.21	29.247	1457.94	272.31	2022-05-28	10:54:05	1653728045.0
296	7	2289	34.91	29.95	0.991	0.11	29.263	1457.96	273.09	2022-05-28	10:54:07	1653728047.0
297	7	2290	34.9	29.94	0.99	0.1	29.257	1457.95	273.88	2022-05-28	10:54:09	1653728049.0
298	7	2291	34.91	29.95	0.989	0.04	29.272	1457.98	274.68	2022-05-28	10:54:11	1653728051.0
299	7	2292	34.9	29.94	0.989	0.06	29.265	1457.98	275.52	2022-05-28	10:54:13	1653728053.0
300	7	2293	34.91	29.95	0.989	0.2	29.279	1458.01	276.26	2022-05-28	10:54:15	1653728055.0
301	7	2294	34.91	29.95	0.985	0.22	29.286	1458.01	277.07	2022-05-28	10:54:17	1653728057.0
302	7	2295	34.89	29.93	0.987	0.17	29.267	1457.99	277.87	2022-05-28	10:54:19	1653728059.0
303	7	2296	34.9	29.94	0.989	0.12	29.278	1458.03	278.65	2022-05-28	10:54:21	1653728061.0
304	7	2297	34.9	29.94	0.987	0.06	29.284	1458.03	279.47	2022-05-28	10:54:23	1653728063.0
305	7	2298	34.9	29.94	0.987	0.33	29.288	1458.05	280.42	2022-05-28	10:54:25	1653728065.0
306	7	2299	34.91	29.95	0.986	0.07	29.303	1458.08	281.31	2022-05-28	10:54:27	1653728067.0
307	7	2300	34.9	29.94	0.985	0.15	29.297	1458.07	282.22	2022-05-28	10:54:29	1653728069.0
308	7	2301	34.9	29.94	0.981	0.07	29.305	1458.07	283.18	2022-05-28	10:54:31	1653728071.0
309	7	2302	34.91	29.95	0.982	0.04	29.319	1458.11	284.09	2022-05-28	10:54:33	1653728073.0
310	7	2303	34.89	29.93	0.981	0.09	29.303	1458.08	285.03	2022-05-28	10:54:35	1653728075.0
311	7	2304	34.9	29.94	0.979	0.35	29.319	1458.11	285.96	2022-05-28	10:54:37	1653728077.0
312	7	2305	34.91	29.94	0.974	0.06	29.328	1458.11	286.92	2022-05-28	10:54:39	1653728079.0
313	7	2306	34.89	29.93	0.974	0.06	29.322	1458.11	287.95	2022-05-28	10:54:41	1653728081.0
314	7	2307	34.9	29.93	0.968	0.21	29.332	1458.11	288.93	2022-05-28	10:54:43	1653728083.0
315	7	2308	34.9	29.93	0.968	0.06	29.336	1458.12	289.92	2022-05-28	10:54:45	1653728085.0
316	7	2309	34.92	29.95	0.97	0.24	29.359	1458.18	290.97	2022-05-28	10:54:47	1653728087.0
317	7	2310	34.9	29.93	0.967	0.04	29.346	1458.15	291.96	2022-05-28	10:54:49	1653728089.0
318	7	2311	34.9	29.93	0.966	0.13	29.351	1458.16	292.95	2022-05-28	10:54:51	1653728091.0
319	7	2312	34.89	29.92	0.959	0.15	29.352	1458.14	293.95	2022-05-28	10:54:53	1653728093.0
320	7	2313	34.91	29.93	0.954	0.09	29.372	1458.16	295.23	2022-05-28	10:54:55	1653728095.0
321	7	2314	34.9	29.92	0.952	0.05	29.369	1458.16	296.37	2022-05-28	10:54:57	1653728097.0
322	7	2315	34.9	29.92	0.95	0.11	29.375	1458.17	297.41	2022-05-28	10:54:59	1653728099.0
323	7	2316	34.91	29.92	0.947	0.04	29.381	1458.17	298.2	2022-05-28	10:55:01	1653728101.0
324	7	2317	34.91	29.92	0.946	0.05	29.382	1458.17	298.17	2022-05-28	10:55:03	1653728103.0
325	7	2318	34.9	29.92	0.948	0.04	29.38	1458.17	298.17	2022-05-28	10:55:05	1653728105.0
326	7	2319	34.9	29.92	0.948	0.05	29.381	1458.17	298.24	2022-05-28	10:55:07	1653728107.0
327	7	2320	34.9	29.92	0.949	0.09	29.38	1458.18	298.28	2022-05-28	10:55:09	1653728109.0
328	7	2321	34.9	29.92	0.95	0.06	29.379	1458.18	298.44	2022-05-28	10:55:11	1653728111.0
329	7	2322	34.91	29.92	0.947	0.05	29.383	1458.17	298.51	2022-05-28	10:55:13	1653728113.0
330	7	2323	34.89	29.91	0.946	0.07	29.373	1458.16	298.53	2022-05-28	10:55:15	1653728115.0
331	7	2324	34.88	29.9	0.943	0.04	29.365	1458.12	298.24	2022-05-28	10:55:17	1653728117.0
332	7	2325	34.92	29.92	0.937	0.05	29.391	1458.14	298.12	2022-05-28	10:55:19	1653728119.0
333	7	2326	34.89	29.9	0.936	0.05	29.371	1458.1	298.12	2022-05-28	10:55:21	1653728121.0
334	7	2327	34.91	29.91	0.936	0.15	29.381	1458.12	298.11	2022-05-28	10:55:23	1653728123.0
335	7	2328	34.89	29.9	0.937	0.07	29.368	1458.1	297.6	2022-05-28	10:55:25	1653728125.0
336	7	2329	34.91	29.92	0.948	0.1	29.369	1458.13	295.49	2022-05-28	10:55:27	1653728127.0
337	7	2330	34.91	29.93	0.96	0.11	29.36	1458.15	293.59	2022-05-28	10:55:29	1653728129.0
338	7	2331	34.89	29.92	0.962	0.06	29.339	1458.11	291.71	2022-05-28	10:55:31	1653728131.0
339	7	2332	34.92	29.94	0.963	0.18	29.351	1458.12	289.84	2022-05-28	10:55:33	1653728133.0
340	7	2333	34.89	29.92	0.968	0.12	29.317	1458.07	287.8	2022-05-28	10:55:35	1653728135.0
341	7	2334	34.88	29.92	0.973	0.12	29.303	1458.05	285.7	2022-05-28	10:55:37	1653728137.0
342	7	2335	34.92	29.95	0.976	0.07	29.323	1458.08	283.71	2022-05-28	10:55:39	1653728139.0
343	7	2336	34.89	29.93	0.978	0.08	29.29	1458.02	281.19	2022-05-28	10:55:41	1653728141.0
344	7	2337	34.9	29.94	0.984	0.07	29.282	1458.0	278.25	2022-05-28	10:55:43	1653728143.0
345	7	2338	34.9	29.94	0.988	0.09	29.265	1457.97	275.35	2022-05-28	10:55:45	1653728145.0
346	7	2339	34.9	29.94	0.99	0.21	29.251	1457.93	272.45	2022-05-28	10:55:47	1653728147.0
347	7	2340	34.89	29.93	0.991	0.08	29.227	1457.87	269.47	2022-05-28	10:55:49	1653728149.0
348	7	2341	34.9	29.94	0.993	0.13	29.224	1457.85	266.66	2022-05-28	10:55:51	1653728151.0
349	7	2342	34.88	29.93	0.999	0.17	29.195	1457.81	263.8	2022-05-28	10:55:53	1653728153.0
350	7	2343	34.88	29.94	1.009	0.12	29.184	1457.81	260.83	2022-05-28	10:55:55	1653728155.0
351	7	2344	34.89	29.95	1.019	0.28	29.171	1457.81	257.82	2022-05-28	10:55:57	1653728157.0
352	7	2345	34.88	29.97	1.053	0.44	29.146	1457.9	254.65	2022-05-28	10:55:59	1653728159.0
353	7	2346	34.89	29.99	1.068	0.11	29.139	1457.93	251.74	2022-05-28	10:56:01	1653728161.0
354	7	2347	34.88	29.99	1.078	0.13	29.117	1457.91	248.74	2022-05-28	10:56:03	1653728163.0
355	7	2348	34.87	30.01	1.108	1.03	29.096	1457.99	245.69	2022-05-28	10:56:05	1653728165.0
356	7	2349	34.9	30.06	1.142	0.12	29.101	1458.13	242.56	2022-05-28	10:56:07	1653728167.0
357	7	2350	34.88	30.11	1.216	0.35	29.068	1458.39	239.52	2022-05-28	10:56:09	1653728169.0
358	7	2351	34.89	30.1	1.202	1.18	29.058	1458.28	236.48	2022-05-28	10:56:11	1653728171.0
359	7	2352	34.88	30.13	1.25	0.18	29.029	1458.43	233.4	2022-05-28	10:56:13	1653728173.0
360	7	2353	34.89	30.15	1.258	0.22	29.029	1458.44	230.27	2022-05-28	10:56:15	1653728175.0
361	7	2354	34.89	30.15	1.267	0.14	29.006	1458.41	226.98	2022-05-28	10:56:17	1653728177.0
362	7	2355	34.89	30.17	1.284	0.28	28.996	1458.44	223.6	2022-05-28	10:56:19	1653728179.0
363	7	2356	34.88	30.18	1.308	2.13	28.969	1458.48	220.34	2022-05-28	10:56:21	1653728181.0
364	7	2357	34.88	30.2	1.339	0.23	28.945	1458.55	216.97	2022-05-28	10:56:23	1653728183.0
365	7	2358	34.87	30.26	1.419	1.07	28.915	1458.84	213.67	2022-05-28	10:56:25	1653728185.0
366	7	2359	34.88	30.32	1.475	0.94	28.909	1459.06	210.46	2022-05-28	10:56:27	1653728187.0
367	7	2360	34.88	30.33	1.485	0.53	28.895	1459.05	207.09	2022-05-28	10:56:29	1653728189.0
368	7	2361	34.89	30.33	1.484	2.06	28.881	1459.0	203.61	2022-05-28	10:56:31	1653728191.0
369	7	2362	34.89	30.33	1.484	1.69	28.867	1458.94	200.2	2022-05-28	10:56:33	1653728193.0
370	7	2363	34.89	30.33	1.484	0.99	28.852	1458.89	196.71	2022-05-28	10:56:35	1653728195.0
371	7	2364	34.9	30.33	1.482	0.29	28.839	1458.83	193.3	2022-05-28	10:56:37	1653728197.0
372	7	2365	34.89	30.32	1.482	0.72	28.815	1458.76	189.94	2022-05-28	10:56:39	1653728199.0
373	7	2366	34.89	30.32	1.48	0.24	28.803	1458.7	186.58	2022-05-28	10:56:41	1653728201.0
374	7	2367	34.89	30.32	1.484	1.56	28.785	1458.66	183.39	2022-05-28	10:56:43	1653728203.0
375	7	2368	34.88	30.32	1.492	1.08	28.764	1458.64	180.22	2022-05-28	10:56:45	1653728205.0
376	7	2369	34.89	30.33	1.495	0.27	28.758	1458.62	177.06	2022-05-28	10:56:47	1653728207.0
377	7	2370	34.89	30.33	1.498	0.91	28.741	1458.57	173.85	2022-05-28	10:56:49	1653728209.0
378	7	2371	34.88	30.33	1.506	0.67	28.72	1458.55	170.59	2022-05-28	10:56:51	1653728211.0
379	7	2372	34.88	30.33	1.506	1.36	28.707	1458.5	167.5	2022-05-28	10:56:53	1653728213.0
380	7	2373	34.89	30.33	1.504	0.7	28.695	1458.44	164.34	2022-05-28	10:56:55	1653728215.0
381	7	2374	34.88	30.32	1.504	0.82	28.672	1458.38	161.12	2022-05-28	10:56:57	1653728217.0
382	7	2375	34.89	30.33	1.508	0.79	28.664	1458.35	157.74	2022-05-28	10:56:59	1653728219.0
383	7	2376	34.89	30.33	1.51	2.21	28.648	1458.31	154.43	2022-05-28	10:57:01	1653728221.0
384	7	2377	34.89	30.33	1.513	0.87	28.631	1458.27	151.2	2022-05-28	10:57:03	1653728223.0
385	7	2378	34.87	30.32	1.52	0.6	28.6	1458.22	147.85	2022-05-28	10:57:05	1653728225.0
386	7	2379	34.89	30.34	1.524	1.08	28.602	1458.21	144.56	2022-05-28	10:57:07	1653728227.0
387	7	2380	34.89	30.32	1.506	0.66	28.585	1458.07	141.2	2022-05-28	10:57:09	1653728229.0
388	7	2381	34.86	30.31	1.517	1.21	28.55	1458.04	137.86	2022-05-28	10:57:11	1653728231.0
389	7	2382	34.88	30.33	1.532	0.8	28.542	1458.06	134.54	2022-05-28	10:57:13	1653728233.0
390	7	2383	34.88	30.34	1.544	1.73	28.527	1458.06	131.22	2022-05-28	10:57:15	1653728235.0
391	7	2384	34.88	30.34	1.546	0.51	28.51	1458.02	127.8	2022-05-28	10:57:17	1653728237.0
392	7	2385	34.87	30.35	1.565	1.16	28.487	1458.04	124.28	2022-05-28	10:57:19	1653728239.0
393	7	2386	34.87	30.36	1.577	1.21	28.47	1458.03	120.67	2022-05-28	10:57:21	1653728241.0
394	7	2387	34.87	30.37	1.594	1.93	28.449	1458.04	117.06	2022-05-28	10:57:23	1653728243.0
395	7	2388	34.87	30.38	1.602	0.55	28.436	1458.03	113.51	2022-05-28	10:57:25	1653728245.0
396	7	2389	34.86	30.37	1.604	0.3	28.409	1457.96	110.0	2022-05-28	10:57:27	1653728247.0
397	7	2390	34.87	30.38	1.61	0.86	28.398	1457.94	106.42	2022-05-28	10:57:29	1653728249.0
398	7	2391	34.89	30.38	1.596	1.8	28.397	1457.84	102.88	2022-05-28	10:57:31	1653728251.0
399	7	2392	34.87	30.36	1.587	0.54	28.37	1457.73	99.17	2022-05-28	10:57:33	1653728253.0
400	7	2393	34.87	30.36	1.589	0.44	28.352	1457.68	95.48	2022-05-28	10:57:35	1653728255.0
401	7	2394	34.88	30.35	1.573	0.48	28.341	1457.55	91.74	2022-05-28	10:57:37	1653728257.0
402	7	2395	34.86	30.32	1.562	0.66	28.306	1457.41	88.05	2022-05-28	10:57:39	1653728259.0
403	7	2396	34.8	30.34	1.635	0.67	28.241	1457.61	84.56	2022-05-28	10:57:41	1653728261.0
404	7	2397	34.85	30.39	1.654	2.22	28.258	1457.69	81.0	2022-05-28	10:57:43	1653728263.0
405	7	2398	34.86	30.38	1.636	2.08	28.251	1457.57	77.5	2022-05-28	10:57:45	1653728265.0
406	7	2399	34.84	30.36	1.627	0.95	28.224	1457.45	73.99	2022-05-28	10:57:47	1653728267.0
407	7	2400	34.85	30.36	1.626	2.22	28.21	1457.4	70.51	2022-05-28	10:57:49	1653728269.0
408	7	2401	34.85	30.36	1.628	1.08	28.194	1457.35	67.08	2022-05-28	10:57:51	1653728271.0
409	7	2402	34.83	30.33	1.607	1.23	28.169	1457.18	63.54	2022-05-28	10:57:53	1653728273.0
410	7	2403	34.84	30.34	1.611	1.38	28.16	1457.16	60.08	2022-05-28	10:57:55	1653728275.0
411	7	2404	34.84	30.34	1.62	1.95	28.137	1457.13	56.56	2022-05-28	10:57:57	1653728277.0
412	7	2405	34.82	30.34	1.639	2.49	28.103	1457.13	53.06	2022-05-28	10:57:59	1653728279.0
413	7	2406	34.81	30.35	1.657	2.35	28.081	1457.15	49.47	2022-05-28	10:58:01	1653728281.0
414	7	2407	34.82	30.36	1.66	1.16	28.073	1457.11	45.78	2022-05-28	10:58:03	1653728283.0
415	7	2408	34.8	30.34	1.66	2.49	28.037	1457.02	42.11	2022-05-28	10:58:05	1653728285.0
416	7	2409	34.85	30.37	1.649	2.24	28.062	1456.98	38.49	2022-05-28	10:58:07	1653728287.0
417	7	2410	34.82	30.32	1.626	2.48	28.018	1456.78	34.85	2022-05-28	10:58:09	1653728289.0
418	7	2411	34.82	30.33	1.639	5.36	28.001	1456.78	31.25	2022-05-28	10:58:11	1653728291.0
419	7	2412	34.82	30.33	1.637	2.21	27.987	1456.71	27.65	2022-05-28	10:58:13	1653728293.0
420	7	2413	34.83	30.33	1.629	4.17	27.98	1456.63	24.0	2022-05-28	10:58:15	1653728295.0
421	7	2414	34.82	30.29	1.593	4.63	27.958	1456.41	20.41	2022-05-28	10:58:17	1653728297.0
422	7	2415	34.75	30.19	1.547	0.69	27.885	1456.04	16.71	2022-05-28	10:58:19	1653728299.0
423	7	2416	34.72	30.1	1.473	0.38	27.848	1455.62	12.97	2022-05-28	10:58:21	1653728301.0
424	7	2417	34.71	30.07	1.449	0.18	27.825	1455.44	9.24	2022-05-28	10:58:23	1653728303.0
425	7	2418	34.73	30.0	1.353	0.11	27.838	1455.01	7.5	2022-05-28	10:58:25	1653728305.0
426	7	2419	34.75	30.12	1.471	0.08	27.841	1455.54	6.07	2022-05-28	10:58:27	1653728307.0
427	7	2420	34.65	30.07	1.507	0.07	27.75	1455.54	4.83	2022-05-28	10:58:29	1653728309.0
428	7	2421	34.59	30.06	1.549	0.06	27.695	1455.63	3.73	2022-05-28	10:58:31	1653728311.0
429	7	2422	34.52	30.2	1.779	0.05	27.613	1456.53	2.79	2022-05-28	10:58:33	1653728313.0
430	7	2423	34.33	30.46	2.248	0.03	27.424	1458.32	1.68	2022-05-28	10:58:35	1653728315.0
431	7	2424	33.68	30.92	3.396	0.03	26.797	1462.39	0.57	2022-05-28	10:58:37	1653728317.0
