# Supplementary material for: Multi-vehicle adaptive 3D mapping for targeted ocean sampling
Source: PLoS One. 2024 May 8;19(5):e0302514. doi: 10.1371/journal.pone.0302514 (PMC11078410; doi:10.1371/journal.pone.0302514)
Supplement: S5 File — (CSV) [file pone.0302514.s005.csv]

#	Cruise	Station ID	Date	Day #	Timepoint	Depth	Rep#	µg chla /L	Sd
96	NyÅVår2022	KB3	27/05/2022	7	15:08:00	0	2	0,502246055	0,079297542
70	NyÅVår2022	KB3	27/05/2022	7	15:08:00	7	3	1,461526465	0,068833881
73	NyÅVår2022	KB3	27/05/2022	7	15:08:00	15	3	1,285092078	0,061991061
64	NyÅVår2022	KB3	27/05/2022	7	15:08:00	22	3	2,824014448	0,292536526
67	NyÅVår2022	KB3	27/05/2022	7	15:08:00	50	3	3,646541118	0,155226404
